# Supplementary material for: A proteomic classifier panel for early screening of colorectal cancer: a case control study
Source: J Transl Med. 2024 Feb 21;22:188. doi: 10.1186/s12967-024-04983-5 (PMC10880210; doi:10.1186/s12967-024-04983-5)
Supplement: Supplementary file 6 — Additional file 6: Table S1. Demographic data of all the patients enrolled in MRM experiments. [file 12967_2024_4983_MOESM6_ESM.xlsx]

## Sheet: MRM_Info
Table S1. Demographic data of all the patients enrolled in MRM experiments
		MRM Assay Development n=120			Independent Validation n=253				Blinded validation n=84
	Level	HC	CRC	P	HC	CRC	APC	P	HC	CRC	APC	P
Number		60	60		77	129	47		48	27	9
Gender (%)	Female	32 (53.3)	22 (36.7)	0.098	47 (61.0)	58 (45.0)	18(38.3)	0.031	16(33.3)	6(22.2)	1(11.1)	0.322
	Male	28 (46.7)	38 (63.3)		30 (39.0)	71 (55.0)	29(61.7)		32(66.7)	21(77.8)	8(88.9)
Age (mean (SD))		50.57 (6.24)	65.20 (12.76)	<0.001	53.64 (10.10)	64.71 (10.22)	63.79(8.97)	<0.001	56.04(12.19)	63.04(12.99)	66.00(8.11)	0.015
