# Supplementary material for: A proteomic classifier panel for early screening of colorectal cancer: a case control study
Source: J Transl Med. 2024 Feb 21;22:188. doi: 10.1186/s12967-024-04983-5 (PMC10880210; doi:10.1186/s12967-024-04983-5)
Supplement: Supplementary file 7 — Additional file 7: Table S2. Protein expression data from DDA experiments. [file 12967_2024_4983_MOESM7_ESM.xlsx]

## Sheet: DDA
Table S2. Protein expression data from DDA experiments.
Gene name	Checked	Protein FDR Confidence: Combined	Master	Accession	Description	Exp. q-value: Combined	Sum PEP Score	Coverage [%]	# Peptides	# PSMs	# Unique Peptides	# AAs	MW [kDa]	calc. pI	Score Sequest HT: Sequest HT	# Peptides (by Search Engine): Sequest HT	# Razor Peptides	H030 _Nor	H033 _Nor	H039 _Nor	H040 _Nor	H041 _Nor	H045 _Nor	H046 _Nor	H050 _Nor	H051 _Nor	H052 _Nor	H054 _Nor	H056 _Nor	H057_Nor	H058 _Nor	H059 _Nor	H060 _Nor	H061 _Nor	H062 _Nor	H070 _Nor	H072 _Nor	H073 _Nor	H075 _Nor	H078 _Nor	H079_Nor	H083 _Nor	H084 _Nor	H085 _Nor	H087 _Nor	H089_Nor	H091 _Nor	H093 _Nor	H094 _Nor
LRG1	FALSE	High	Master Protein	P02750	Leucine-rich alpha-2-glycoprotein OS=Homo sapiens OX=9606 GN=LRG1 PE=1 SV=2	0	376.504	65	24	4670	24	347	38.2	6.95	13966.9	24	0	1.66849e+08	5.99199e+08	2.57206e+08	4.79583e+08	1.84709e+08	4.89745e+08	2.79143e+08	3.15052e+08	2.79537e+08	2.69803e+08	2.70662e+08	1.99508e+08	4.8152e+08	2.76714e+08	5.44711e+08	5.28267e+08	3.36059e+08	2.35641e+08	2.08211e+08	1.66602e+08	3.15228e+08	2.59951e+08	1.81221e+08	1.69534e+08	1.5954e+08	3.81139e+08	3.37384e+08	1.8297e+08	2.46421e+08	2.25723e+08	4.68431e+08	4.38365e+08
C9	FALSE	High	Master Protein	P02748	Complement component C9 OS=Homo sapiens OX=9606 GN=C9 PE=1 SV=2	0	459.646	69	42	2844	42	559	63.1	5.59	7189.36	42	0	2.11757e+08	3.47379e+08	1.69232e+08	2.4282e+08	2.92675e+08	1.59273e+08	1.80061e+08	2.86756e+08	1.55383e+08	2.60545e+08	1.21998e+08	2.30777e+08	5.20448e+08	3.66221e+08	2.35828e+08	6.77781e+08	2.64457e+08	2.74557e+08	2.06023e+08	1.90048e+08	3.06309e+08	3.85718e+08	1.90142e+08	2.43837e+08	2.08881e+08	1.75892e+08	2.26802e+08	2.61031e+08	2.01591e+08	2.08614e+08	4.58287e+08	2.34193e+08
SERPINA1	FALSE	High	Master Protein	P01009	Alpha-1-antitrypsin OS=Homo sapiens OX=9606 GN=SERPINA1 PE=1 SV=3	0	683.634	72	41	1893	41	418	46.7	5.59	5105.34	41	0	4.34923e+07	9.86301e+07	1.89972e+07	4.49202e+07	1.3194e+08	5.80048e+07	1.05736e+08	3.21641e+07	1.07931e+08	1.468e+08	6.32252e+07	4.64755e+07	1.05407e+08	9.36307e+07	5.03404e+07	4.06777e+07	6.69843e+07	3.11178e+07	4.37719e+07	1.59052e+08	8.64991e+07	5.26231e+07	3.74438e+07	1.46447e+08	1.09317e+08	9.87019e+07	5.59426e+07	1.72996e+08	6.32335e+07	4.7954e+07	8.54482e+07	1.10722e+08
ORM1	FALSE	High	Master Protein	P02763	Alpha-1-acid glycoprotein 1 OS=Homo sapiens OX=9606 GN=ORM1 PE=1 SV=1	0	431.88	54	22	3129	15	201	23.5	5.02	8030.46	22	7	7.75929e+07	5.96521e+08	2.10144e+08	3.02646e+08	2.20346e+08	2.51469e+07	2.43824e+08	1.75123e+07	6.38408e+08	8.68293e+07	3.46892e+08	7.78688e+07	6.06785e+07	1.37318e+08	2.22605e+08	2.12845e+07	1.83895e+08	5.58792e+08	1.29593e+08	2.11493e+08	2.00704e+08	5.99569e+07	9.33088e+07	1.70034e+08	1.39805e+08	3.14308e+08	3.62429e+08	3.31521e+08	2.66276e+08	1.09719e+08	9.91765e+07	2.99167e+08
KRT6A	FALSE	High	Master Protein	P02538	Keratin, type II cytoskeletal 6A OS=Homo sapiens OX=9606 GN=KRT6A PE=1 SV=3	0	561.986	71	57	1065	4	564	60	8	2651.23	57	50	1.02023e+09	4.04482e+07	4.20546e+08	1.12644e+09	2.33819e+08	3.59752e+07	9.67065e+08	1.20449e+08	8.42067e+08	1.07323e+09	7.95894e+07	2.21583e+08	1.91419e+08	6.36766e+08	4.95086e+08	8.47929e+07	3.65218e+08	1.83284e+08	1.64984e+08	2.43952e+08	1.23249e+08	1.08444e+08	2.61409e+08	3.36061e+08	3.36253e+08	4.78714e+07	1.04443e+08	2.4696e+08	4.38652e+08	1.63968e+08	8.32114e+07	2.43035e+07
CFHR1	FALSE	High	Master Protein	Q03591	Complement factor H-related protein 1 OS=Homo sapiens OX=9606 GN=CFHR1 PE=1 SV=2	0	225.822	62	19	1414	4	330	37.6	7.39	3988.14	19	6	1.80825e+07	1.18908e+08	2.09306e+07	7.13047e+07	3.26722e+07	6.37757e+07	2.43241e+07	2.6564e+07	3.76866e+07	3.14904e+07	4.69131e+07	1.16214e+07	1.08095e+08	5.90686e+07	4.97384e+07	2.81297e+07	1.79515e+07	3.64949e+07	2.12284e+07	2.27311e+07	1.11739e+08	4.40441e+07	4.65251e+07	1.44406e+07	2.21946e+07	4.46471e+07	3.44808e+07	2.95653e+07	5.93956e+07	1.78378e+07	3.19389e+07	6.58108e+07
ZGRF1	FALSE	Low	Master Protein	Q86YA3	Protein ZGRF1 OS=Homo sapiens OX=9606 GN=ZGRF1 PE=1 SV=3	0.077	2.028	0	1	6	1	2104	236.5	6.16	0	1	0					1.5094e+06		445926		2.07846e+06		3.34003e+06						1.17146e+06		981599	3.51949e+06	1.3629e+06				4.15054e+06	994439	2.05221e+06	1.41222e+06				1.98859e+06
ITIH3	FALSE	High	Master Protein	Q06033	Inter-alpha-trypsin inhibitor heavy chain H3 OS=Homo sapiens OX=9606 GN=ITIH3 PE=1 SV=2	0	690.922	56	48	2789	48	890	99.8	5.74	8178.78	48	0	1.38801e+08	1.57943e+08	1.65854e+08	9.92956e+07	1.82293e+08	2.83386e+08	1.24039e+08	2.70548e+08	1.34431e+08	1.31749e+08	8.67595e+07	2.00438e+08	2.62889e+08	2.33414e+08	2.81817e+08	3.06698e+08	1.03494e+08	2.24053e+08	1.91742e+08	1.988e+08	2.78887e+08	2.43679e+08	3.30489e+08	2.23335e+08	1.34123e+08	1.86861e+08	2.2525e+08	1.49746e+08	1.9622e+08	1.65685e+08	2.81206e+08	1.01151e+08
C4BPA	FALSE	High	Master Protein	P04003	C4b-binding protein alpha chain OS=Homo sapiens OX=9606 GN=C4BPA PE=1 SV=2	0	754.818	68	48	4416	48	597	67	7.3	13515.2	48	0	4.05808e+08	3.21951e+08	4.09497e+08	1.68298e+08	4.10931e+08	1.26386e+08	3.89413e+08	2.18071e+08	3.28463e+08	2.61891e+08	2.99252e+08	2.4866e+08	3.51997e+08	4.96716e+08	4.02696e+08	2.40567e+08	2.46763e+08	4.62316e+08	1.89673e+08	2.57252e+08	3.83756e+08	2.42413e+08	1.88203e+08	3.25013e+08	2.87051e+08	3.29566e+08	1.62086e+08	2.53911e+08	3.10682e+08	3.71433e+08	1.92526e+08	3.38973e+08
FN1	FALSE	High	Master Protein	P02751	Fibronectin OS=Homo sapiens OX=9606 GN=FN1 PE=1 SV=5	0	2732.54	63	163	21629	163	2477	272.2	5.5	61798.3	163	0	1.01361e+09	1.52818e+09	2.88798e+09	1.67839e+09	1.7477e+09	1.63433e+09	1.94486e+09	2.82735e+09	1.19367e+09	2.56124e+09	1.38556e+09	1.82627e+09	2.47815e+09	2.96486e+09	2.40482e+09	3.40448e+09	1.64969e+09	2.60146e+09	2.13536e+09	1.55745e+09	1.81595e+09	2.68308e+09	1.92962e+09	1.50617e+09	1.25151e+09	1.08677e+09	2.41363e+09	1.98469e+09	1.55799e+09	2.40023e+09	2.75604e+09	1.77928e+09
PEPD	FALSE	High	Master Protein	P12955	Xaa-Pro dipeptidase OS=Homo sapiens OX=9606 GN=PEPD PE=1 SV=3	0	54.125	17	4	98	4	493	54.5	6	219.86	4	0	350350	2.71202e+06	3.28674e+06	210484	2.59479e+06	595591	2.13299e+06	4.6119e+06	1.61778e+06	334943	3.94731e+06	5.90821e+06	200217	1.15279e+06	552894	6.09125e+06	3.45189e+06	4.39809e+06	2.46955e+06	773343	1.55186e+06	3.1989e+06	1.2531e+06	1.52396e+06	1.01599e+06	5.37364e+06	1.37519e+06	2.59051e+06	974864	2.13022e+06	560482	3.68458e+06
KRT85	FALSE	High	Master Protein	P78386	Keratin, type II cuticular Hb5 OS=Homo sapiens OX=9606 GN=KRT85 PE=1 SV=1	0	144.391	41	23	67	3	507	55.8	6.55	144.19	23	21	7.26833e+06	7.15465e+06	4.26993e+06	2.87026e+06	2.25583e+06	1.37233e+07	1.14004e+07	1.23387e+06	2.01057e+07	1.9396e+07	3.23777e+07	1.15203e+07	2.87135e+07	1.92162e+07	9.89318e+06	5.15924e+06	1.90457e+07	1.95576e+06	1.74671e+07	2.29554e+06	2.06616e+06	2.11141e+06	1.94202e+06	4.41162e+06	2.49027e+06	1.29258e+07	3.42697e+07	2.67943e+06	7.1102e+06	1.4778e+07	6.92612e+06	4.58627e+07
APOA1	FALSE	High	Master Protein	P02647	Apolipoprotein A-I OS=Homo sapiens OX=9606 GN=APOA1 PE=1 SV=1	0	724.785	85	49	4407	49	267	30.8	5.76	11477.1	49	0	7.0894e+08	6.38324e+08	3.45398e+08	5.98247e+08	5.35347e+08	5.69727e+08	1.02489e+09	6.06752e+07	6.44978e+08	3.57356e+08	3.73426e+08	5.80317e+08	1.12111e+08	1.61886e+08	7.3685e+08	7.74026e+07	5.17316e+08	2.0251e+08	3.02451e+08	6.38416e+08	6.90477e+08	1.33645e+08	8.92097e+08	4.56115e+08	1.02539e+09	1.0594e+09	1.21216e+09	5.32561e+08	1.01685e+09	4.11415e+08	9.89393e+07	1.03587e+09
MMRN1	FALSE	Medium	Master Protein	Q13201	Multimerin-1 OS=Homo sapiens OX=9606 GN=MMRN1 PE=1 SV=3	0.046	2.597	1	1	1	1	1228	138	7.93	0	1	0			917341	39908.8	245776	344152				733128		680008		784650	848872	710400		582079	1.22794e+06	553127	599008	799035			307638			444165	89740	934802
TXNDC5	FALSE	High	Master Protein	Q8NBS9	Thioredoxin domain-containing protein 5 OS=Homo sapiens OX=9606 GN=TXNDC5 PE=1 SV=2	0	9.508	5	1	1	1	432	47.6	5.97	4.33	1	0			202468	78867.5	98578.3			222335					436219			173368		80638.1			147251		64111.6		84790.6			64456.4		214811
F10	FALSE	High	Master Protein	P00742	Coagulation factor X OS=Homo sapiens OX=9606 GN=F10 PE=1 SV=2	0	159.736	36	17	525	17	488	54.7	5.94	1225.92	17	0	1.63158e+07	2.54732e+07	6.09372e+07	2.17707e+07	4.47246e+07	3.27182e+07	4.00711e+07	1.2727e+08	2.6145e+07	4.31999e+07	4.0064e+07	3.18589e+07	6.41637e+07	5.83299e+07	7.48393e+07	6.8739e+07	4.15757e+07	5.2215e+07	4.58419e+07	2.92388e+07	7.34273e+07	7.50052e+07	7.33654e+07	3.23028e+07	2.44111e+07	7.13839e+07	5.11906e+07	3.13366e+07	4.27445e+07	3.77662e+07	5.16765e+07	5.76269e+07
ORM2	FALSE	High	Master Protein	P19652	Alpha-1-acid glycoprotein 2 OS=Homo sapiens OX=9606 GN=ORM2 PE=1 SV=2	0	289.419	56	20	1843	13	201	23.6	5.11	4246.33	20	0	8.17414e+06	7.2553e+07	7.03744e+07	7.83326e+07	1.36168e+08	4.38369e+07	1.44362e+08	1.7802e+07	1.60039e+08	8.87902e+07	7.82903e+07	1.07159e+08	4.89194e+07	5.38845e+07	1.82803e+08	1.9969e+07	5.16014e+07	1.29711e+08	6.09257e+07	1.39362e+08	7.06939e+07	3.44323e+07	9.84551e+07	1.1332e+08	8.81227e+07	6.46329e+07	9.15231e+07	1.51115e+08	8.85558e+07	6.95857e+07	3.11288e+07	5.34548e+07
TPM4	FALSE	High	Master Protein	A0A2R8Y5V9	Tropomyosin alpha-4 chain OS=Homo sapiens OX=9606 GN=TPM4 PE=1 SV=1	0	56.332	45	11	25	1	248	28.6	4.7	54.13	11	10	4.90093e+06	6.21539e+06	147943	2.07089e+06	5.56375e+06		1.00235e+06	8.41635e+06	735690	4.85321e+06	1.12443e+06	570387	1.05329e+07	2.56748e+06	3.93781e+06	1.43642e+07	1.03761e+06	210503	521434	8.33037e+06	1.96265e+06	1.14326e+07	3.76159e+06	2.52521e+06	1.91679e+06	3.98308e+06	1.46601e+06	4.52688e+06	6.96044e+06	1.6758e+06	6.31948e+06	1.84239e+06
HP	FALSE	High	Master Protein	P00738	Haptoglobin OS=Homo sapiens OX=9606 GN=HP PE=1 SV=1	0	1372.28	79	61	27078	42	406	45.2	6.58	67640.4	61	20	3.17806e+10	6.10457e+09	5.91568e+09	1.61603e+10	2.31396e+09	1.13368e+10	1.63017e+10	2.72258e+08	1.06645e+10	1.32788e+10	3.88365e+09	1.83964e+09	1.3233e+09	8.65518e+09	3.14623e+09	2.74282e+08	2.92409e+09	1.86821e+09	1.72431e+09	2.85286e+09	5.42699e+09	5.20389e+08	5.68069e+09	3.94394e+09	2.26617e+09	6.95049e+09	1.67132e+10	2.48018e+09	6.59345e+09	1.71575e+09	6.8066e+08	2.15021e+09
PROZ	FALSE	High	Master Protein	P22891	Vitamin K-dependent protein Z OS=Homo sapiens OX=9606 GN=PROZ PE=1 SV=2	0	94.814	47	11	149	11	400	44.7	5.97	233.2	11	0	537151	9.83831e+06	1.72838e+07	4.91149e+06	1.66401e+07	1.46126e+07	5.11264e+06	1.77819e+07	1.66276e+07	1.65292e+07	6.53544e+06	6.60527e+06	1.37525e+07	9.50906e+06	3.74254e+06	2.68004e+07	2.03823e+07	1.67629e+07	1.44707e+07	1.0795e+07	9.52738e+06	2.31523e+07	1.06397e+07	9.84779e+06	1.13594e+07	9.19823e+06	3.78573e+06	1.26952e+07	2.1421e+07	1.78223e+07	1.07157e+07	8.3435e+06
CRP	FALSE	High	Master Protein	P02741	C-reactive protein OS=Homo sapiens OX=9606 GN=CRP PE=1 SV=1	0	72.577	29	11	189	11	224	25	5.63	474.01	11	0	829155	3.36385e+06	6.41027e+06	6.24891e+06	4.23908e+06	351489	2.01429e+06	4.15319e+06	338307	3.31153e+06	3.36829e+06	5.1732e+06	1.32414e+07	1.48553e+07	2.76851e+07	5.18596e+07	2.45675e+06	1.77008e+06	2.28837e+06	4.54609e+06	4.26818e+06	6.64154e+06	2.58249e+06	1.04518e+06	1.97546e+06	1.17856e+07	3.67211e+06	2.58413e+06	3.08604e+06	6.93642e+06	1.53044e+07	3.55545e+06
C1QC	FALSE	High	Master Protein	P02747	Complement C1q subcomponent subunit C OS=Homo sapiens OX=9606 GN=C1QC PE=1 SV=3	0	112.99	49	10	702	10	245	25.8	8.41	1583.04	10	0	5.28832e+07	4.50635e+07	8.45093e+07	9.75483e+07	8.85254e+07	3.23794e+07	1.18702e+08	9.76008e+07	5.34285e+07	6.07113e+07	6.68656e+07	6.72798e+07	1.02451e+08	7.68955e+07	1.16084e+08	9.22865e+07	1.04795e+08	1.18796e+08	1.42094e+08	6.69013e+07	6.08358e+07	1.23789e+08	1.09474e+08	6.81187e+07	7.11118e+07	5.43382e+07	5.12148e+07	1.18833e+08	5.53518e+07	9.3035e+07	1.13723e+08	1.61977e+08
PLG	FALSE	High	Master Protein	P00747	Plasminogen OS=Homo sapiens OX=9606 GN=PLG PE=1 SV=2	0	1872.04	87	105	13435	105	810	90.5	7.24	37505.9	105	0	1.00658e+09	1.0539e+09	2.21159e+09	1.09258e+09	1.61827e+09	1.22162e+09	2.97837e+09	2.34045e+09	2.03838e+09	1.85056e+09	1.0155e+09	2.14353e+09	2.5503e+09	2.20039e+09	2.11884e+09	2.31408e+09	1.78553e+09	2.46898e+09	2.02941e+09	1.47518e+09	1.67339e+09	2.32034e+09	1.37765e+09	1.67093e+09	1.36403e+09	1.86874e+09	1.62571e+09	1.31719e+09	2.25592e+09	1.69508e+09	1.77196e+09	1.5591e+09
KPRP	FALSE	High	Master Protein	Q5T749	Keratinocyte proline-rich protein OS=Homo sapiens OX=9606 GN=KPRP PE=1 SV=1	0	56.096	28	10	28	10	579	64.1	8.27	65.14	10	0	1.24304e+07	1.32483e+06	1.03108e+06	3.48896e+06	1.39738e+06	3.20194e+06	771231	1.33519e+06	175003	5.15242e+06	1.72395e+06	1.06417e+06	2.53389e+06	4.95746e+06	1.72123e+06	1.6809e+06	4.14107e+06	3.36302e+06		1.77969e+06	3.45791e+06	6.86654e+06	1.99351e+06	1.18337e+06	3.03768e+06	1.38439e+06	443289	1.9462e+06	8.03832e+06	1.2295e+06	2.63012e+06	229220
IGFALS	FALSE	High	Master Protein	P35858	Insulin-like growth factor-binding protein complex acid labile subunit OS=Homo sapiens OX=9606 GN=IGFALS PE=1 SV=1	0	411.822	55	33	2838	33	605	66	6.79	7671.35	33	0	1.01431e+08	1.94863e+08	3.26715e+08	4.46025e+07	2.76132e+08	2.03518e+08	1.40021e+08	3.4836e+08	1.64389e+08	9.55161e+07	1.36698e+08	1.5429e+08	1.1699e+08	1.47521e+08	1.49597e+08	2.74303e+08	1.33977e+08	2.85025e+08	3.17545e+08	1.4089e+08	1.65198e+08	3.18669e+08	2.47004e+08	1.33209e+08	1.28172e+08	1.67477e+08	1.06279e+08	1.32834e+08	1.34837e+08	2.55444e+08	1.78648e+08	1.42502e+08
RAPGEFL1	FALSE	Low	Master Protein	A0A087WVW6	Rap guanine nucleotide exchange factor-like 1 OS=Homo sapiens OX=9606 GN=RAPGEFL1 PE=1 SV=1	0.077	2.043	1	1	9	1	662	73.2	6.27	12.76	1	0					1.50213e+06							856948							1.14321e+06	1.8483e+06	434963				2.16764e+06			2.0089e+06		482844	368451
GGH	FALSE	High	Master Protein	Q92820	Gamma-glutamyl hydrolase OS=Homo sapiens OX=9606 GN=GGH PE=1 SV=2	0	44.951	25	5	70	5	318	35.9	7.11	139.09	5	0	1.12437e+06	288084	2.0011e+06	104783	889095	1.01159e+06	779047	1.66301e+06	1.54664e+06	911899	1.82226e+06	638529	1.60672e+06	1.24933e+06	334860	2.13002e+06	967839	1.16347e+06	100095	380305	557277	1.87571e+06	161643	545640	258322	2.86676e+06	124322	916450	366735	1.55754e+06	622816	710312
SERPINA4	FALSE	High	Master Protein	P29622	Kallistatin OS=Homo sapiens OX=9606 GN=SERPINA4 PE=1 SV=3	0	335.589	67	27	1546	27	427	48.5	7.75	4004.59	27	0	4.41587e+07	1.45224e+08	1.91869e+08	2.39628e+07	1.59212e+08	7.01365e+07	2.5079e+08	1.85811e+08	1.3627e+08	2.68213e+07	1.46398e+08	8.65441e+07	1.63715e+08	7.08922e+07	6.9271e+07	2.52819e+08	6.64006e+07	1.5009e+08	1.37667e+08	8.02066e+07	5.20738e+07	1.57266e+08	7.77879e+07	1.41457e+08	6.65379e+07	1.33143e+08	4.00022e+07	1.35019e+08	7.51765e+07	1.86513e+08	9.94116e+07	1.43452e+08
MAN1A1	FALSE	High	Master Protein	P33908	Mannosyl-oligosaccharide 1,2-alpha-mannosidase IA OS=Homo sapiens OX=9606 GN=MAN1A1 PE=1 SV=3	0	15.598	4	2	9	2	653	72.9	6.47	13.84	2	0		198459	3.90651e+06		8.53426e+06		277808	1.54344e+07	244408	2.15492e+06		6.31352e+06	3.08201e+06	1.83587e+06		1.96684e+07		2.92944e+06	3.19365e+06			652848	3.70072e+06	573795		934338	567362	4.5017e+06	220237	4.94014e+06	5.02247e+06
PGLYRP2	FALSE	High	Master Protein	Q96PD5	N-acetylmuramoyl-L-alanine amidase OS=Homo sapiens OX=9606 GN=PGLYRP2 PE=1 SV=1	0	647.988	68	33	4133	33	576	62.2	7.55	12465.5	33	0	2.14195e+08	8.27829e+07	5.77843e+08	1.38078e+08	3.73168e+08	1.45202e+08	1.73643e+08	4.68518e+08	1.8439e+08	2.32596e+08	1.62772e+08	3.58221e+08	4.11494e+08	4.15238e+08	7.64736e+08	5.21139e+08	3.3604e+08	4.6382e+08	9.90042e+08	2.28677e+08	7.11922e+08	6.66123e+08	3.5027e+08	2.17723e+08	2.86236e+08	2.24109e+08	2.80981e+08	2.513e+08	2.29194e+08	6.43941e+08	5.24545e+08	2.01774e+08
ALB	FALSE	High	Master Protein	P02768	Albumin OS=Homo sapiens OX=9606 GN=ALB PE=1 SV=2	0	4121.87	96	148	137405	148	609	69.3	6.28	231931	148	0	2.37435e+10	2.4447e+10	1.55486e+10	4.12983e+10	4.07318e+10	4.44038e+10	3.75199e+10	1.67602e+10	5.14566e+10	1.82116e+10	5.80319e+10	2.43973e+10	1.40819e+10	4.89508e+09	1.31595e+10	1.79443e+09	3.16403e+10	1.57821e+10	2.61671e+10	4.65389e+10	1.90737e+10	1.78367e+10	4.56168e+10	4.93634e+10	5.57713e+10	3.61271e+10	3.03071e+10	5.15703e+10	3.45875e+10	3.39583e+10	2.10499e+10	4.25014e+10
CP	FALSE	High	Master Protein	P00450	Ceruloplasmin OS=Homo sapiens OX=9606 GN=CP PE=1 SV=1	0	2970.44	90	116	41053	32	1065	122.1	5.72	115871	116	96	1.56594e+09	3.41423e+09	3.17934e+09	1.20222e+09	4.11435e+09	2.57588e+09	2.71965e+09	5.80173e+09	2.11709e+09	2.84982e+09	2.22305e+09	2.65057e+09	5.06416e+09	3.75388e+09	3.54867e+09	5.8676e+09	2.30045e+09	5.62e+09	2.70776e+09	3.31074e+09	4.54426e+09	4.61812e+09	2.23994e+09	2.68864e+09	2.37589e+09	2.7656e+09	1.51989e+09	3.07501e+09	3.2547e+09	3.26456e+09	5.34336e+09	2.92454e+09
CAT	FALSE	High	Master Protein	P04040	Catalase OS=Homo sapiens OX=9606 GN=CAT PE=1 SV=3	0	16.214	9	2	8	2	527	59.7	7.39	23.53	2	0		1.0226e+06		23177.2	350459			295791		2.82173e+06		606796	5.15859e+06	2.26127e+06	2.37599e+06	407118	875146	270218	1.06184e+06	714222	3.07234e+06	2.01676e+06	498430		1.18453e+06					335473	1.66465e+06
MBL2	FALSE	High	Master Protein	P11226	Mannose-binding protein C OS=Homo sapiens OX=9606 GN=MBL2 PE=1 SV=2	0	55.574	35	8	111	8	248	26.1	5.49	166.41	8	0	1.56516e+07	4.63428e+07	1.02547e+06	1.58671e+07	1.64787e+06	9.61639e+06	5.67551e+07	5.07868e+06	2.71321e+07	3.31255e+07	1.66626e+07	9.30216e+06	5.17054e+07	5.70065e+06	2.86898e+06	4.09591e+06	9.01329e+07	1.2704e+06	1.96065e+06	8.64438e+06	9.1305e+06	4.37957e+06	1.46844e+07	3.09067e+07	5.80083e+06	4.474e+07	3.22102e+07	1.76756e+07	1.81124e+07	1.04871e+06	1.82846e+07	3.15939e+07
SERPINA3	FALSE	High	Master Protein	P01011	Alpha-1-antichymotrypsin OS=Homo sapiens OX=9606 GN=SERPINA3 PE=1 SV=2	0	1018.63	68	50	16679	50	423	47.6	5.52	46720.2	50	0	3.04723e+08	1.24893e+09	2.99639e+09	6.48166e+08	1.6574e+09	5.01125e+08	2.1502e+09	2.3457e+09	1.31946e+09	7.95992e+08	1.21123e+09	1.667e+09	1.38804e+09	9.25074e+08	8.39713e+08	2.72318e+09	1.60764e+09	2.62826e+09	2.48484e+09	1.28209e+09	1.48731e+09	2.10618e+09	5.53924e+08	1.32729e+09	9.74031e+08	1.86028e+09	7.86411e+08	1.35081e+09	1.19581e+09	1.95888e+09	1.25303e+09	1.85669e+09
SELL	FALSE	High	Master Protein	P14151	L-selectin OS=Homo sapiens OX=9606 GN=SELL PE=1 SV=2	0	59.56	22	9	157	9	372	42.2	6.6	216.85	9	0	2.70431e+06	1.07564e+07	8.15891e+06	5.7056e+06	1.45763e+07	3.09001e+07	6.43511e+06	1.93853e+07	1.09301e+07	5.75998e+06	2.51163e+06	1.14544e+07	1.67319e+07	4.98894e+06	1.17551e+07	2.32188e+07	8.19645e+06	7.64829e+06	1.13124e+07	1.86642e+07	1.26948e+07	2.66772e+07	2.24617e+07	6.12265e+06	1.47865e+07	4.04336e+06	9.07756e+06	1.41384e+07	5.51472e+06	1.0384e+07	1.15127e+07	1.03946e+07
APOA2	FALSE	High	Master Protein	V9GYM3	Apolipoprotein A-II OS=Homo sapiens OX=9606 GN=APOA2 PE=1 SV=1	0	229.931	58	16	1868	16	133	14.9	8.27	6065.75	16	0	6.39168e+07	2.76444e+08	2.24789e+08	5.34176e+08	1.56925e+08	3.78771e+08	2.15779e+08	2.40696e+07	1.10894e+08	9.70016e+07	2.32398e+08	1.49423e+08	6.6224e+07	1.02668e+08	1.10588e+09	4.91e+07	2.26347e+08	5.32084e+07	9.59815e+07	1.58645e+08	6.97276e+07	3.41702e+07	7.02001e+08	7.34301e+07	2.75093e+08	2.47235e+08	7.55182e+08	1.22489e+08	1.15056e+08	2.46867e+08	4.83167e+07	2.97071e+08
NTS	FALSE	Low	Master Protein	P30990	Neurotensin/neuromedin N OS=Homo sapiens OX=9606 GN=NTS PE=1 SV=2	0.051	2.475	4	1	19	1	170	19.8	7.09	17.66	1	0	746825	4.26655e+06	1.64879e+07	4.36355e+06	4.14765e+06		6.15681e+06	6.83116e+06	7.67488e+06	497369	2.74553e+06	5.38856e+06	407141	4.29873e+06		3.38892e+06	1.01175e+06	3.50878e+06	1.20906e+07	4.22374e+06	1.3551e+06	1.71899e+06	115153	3.48008e+06		9.24585e+06	741868	3.99888e+06	2.45713e+07	7.09541e+06	349446	4.14763e+06
PPBP	FALSE	High	Master Protein	P02775	Platelet basic protein OS=Homo sapiens OX=9606 GN=PPBP PE=1 SV=3	0	102.942	54	11	455	11	128	13.9	8.79	1068.02	11	0	1.94942e+06	1.47018e+07	4.53994e+07	3.33506e+07	1.65617e+07	1.73537e+07	3.17775e+07	5.21116e+07	1.10113e+07	3.15649e+07	2.92297e+06	1.63834e+07	5.95503e+07	2.27924e+07	5.66536e+07	5.52133e+07	2.48589e+07	4.76665e+07	4.34055e+07	2.14631e+07	4.19512e+07	5.08494e+07	2.17474e+07	3.60955e+07	2.12437e+07	3.16442e+07	4.88975e+07	1.94034e+07	2.641e+07	2.86e+07	4.64183e+07	9.16567e+06
CNDP1	FALSE	High	Master Protein	Q96KN2	Beta-Ala-His dipeptidase OS=Homo sapiens OX=9606 GN=CNDP1 PE=1 SV=4	0	282.409	53	24	969	2	507	56.7	5.3	2269.39	24	23	1.30282e+07	4.55967e+07	7.13841e+07	1.53387e+07	3.1878e+07	3.70756e+07	3.31409e+07	1.27159e+08	3.08982e+07	1.65406e+07	2.16588e+07	8.28077e+07	3.59929e+07	2.53118e+07	2.65595e+07	4.80029e+07	1.90244e+07	3.77887e+07	4.0032e+07	3.16096e+07	3.66164e+07	6.61602e+07	1.628e+07	2.55124e+07	2.1585e+07	3.83083e+07	1.19386e+07	9.77226e+06	3.89428e+07	3.93809e+07	4.89079e+07	2.34181e+07
H2BC21	FALSE	High	Master Protein	Q16778	Histone H2B type 2-E OS=Homo sapiens OX=9606 GN=H2BC21 PE=1 SV=3	0	15.017	12	1	5	1	126	13.9	10.32	19.53	1	0					4.70864e+06			1.66135e+07		185313	136824	521941	1.75075e+06		56540.8			277746											45599.8	614681	7.13471e+06
ZRSR2P1	FALSE	High	Master Protein	Q15695	Putative U2 small nuclear ribonucleoprotein auxiliary factor 35 kDa subunit-related protein 1 OS=Homo sapiens OX=9606 GN=ZRSR2P1 PE=5 SV=2	0.006	3.883	1	1	19	1	479	57.6	9.36	26.22	1	0	967417	5.64939e+06	6.59347e+06	823928	3.28828e+06		2.1712e+06	425079	2.42157e+06	1.28641e+06	3.5553e+06	4.42755e+06		2.10256e+06			2.05134e+06	2.61503e+06	7.07706e+06	3.2615e+06	8.72726e+06		819879	4.67377e+06	3.03716e+06	2.61935e+06	5.32728e+06	8.85378e+06	3.37133e+06	1.89567e+07	420791	6.0295e+06
ITIH4	FALSE	High	Master Protein	B7ZKJ8	ITIH4 protein OS=Homo sapiens OX=9606 GN=ITIH4 PE=1 SV=1	0	1555.32	67	86	15098	1	935	103.8	6.89	42437	86	0			835164	5.95159e+06	2.85094e+06	4.14911e+06		1.40703e+06	1.76092e+06	1.94693e+06	1.75378e+06	1.60954e+07	9.77839e+06	1.6298e+07	1.01676e+06	1.60355e+06	7.23166e+06	1.40748e+06	2.97751e+06	2.89905e+06	1.00022e+07	2.2346e+06	391507		6.1447e+06	2.53466e+06	933710	2.32335e+06		866179	5.1267e+06	5.89343e+06
SERPINA5	FALSE	High	Master Protein	P05154	Plasma serine protease inhibitor OS=Homo sapiens OX=9606 GN=SERPINA5 PE=1 SV=3	0	113.332	49	15	454	15	406	45.6	9.26	1003.2	15	0	3.63402e+06	3.99847e+07	3.77566e+07	3.9039e+06	5.44164e+07	3.13466e+07	2.18213e+07	1.14899e+08	2.17281e+07	1.06104e+07	2.36592e+07	1.70972e+07	6.87695e+07	2.46965e+07	4.08857e+07	7.01931e+07	1.77035e+07	3.4428e+07	2.31748e+07	1.84069e+07	1.15293e+07	6.14929e+07	8.18007e+06	2.35192e+07	1.75081e+07	3.37463e+07	1.35219e+07	4.38243e+07	1.35717e+07	3.44076e+07	2.88216e+07	1.83027e+07
FGG	FALSE	High	Master Protein	C9JEU5	Fibrinogen gamma chain OS=Homo sapiens OX=9606 GN=FGG PE=1 SV=1	0	125.344	29	10	143	10	445	50.3	6.09	351.48	10	0	2.67213e+06	1.90281e+06	3.515e+06	4.26741e+06	3.11721e+06	6.6453e+06	4.70605e+06	5.04438e+06	3.85311e+06	4.27024e+06	2.10799e+06	2.89008e+06	5.42213e+06	3.88495e+06	2.45681e+06	6.84181e+06	7.4121e+06	3.84689e+06	3.43001e+06	4.25993e+06	1.01852e+07	6.44398e+06	1.75188e+06	8.1923e+06	2.17654e+06	2.15431e+06	7.43399e+06	2.70921e+06	6.30521e+06	4.40924e+06	7.43193e+06	5.94811e+06
LAMP2	FALSE	High	Master Protein	P13473	Lysosome-associated membrane glycoprotein 2 OS=Homo sapiens OX=9606 GN=LAMP2 PE=1 SV=2	0.006	3.891	2	1	13	1	410	44.9	5.63	10.76	1	0		3.32995e+06	3.67406e+06	209426				4.45153e+06	1.39388e+06			2.40463e+06		491200	792269		784946	1.28175e+06	5.35102e+06	1.48225e+06				1.85571e+06	461144	1.8079e+06	98328.5		877736	3.6187e+06		1.97172e+06
CLEC3B	FALSE	High	Master Protein	E9PHK0	Tetranectin OS=Homo sapiens OX=9606 GN=CLEC3B PE=1 SV=1	0	209.937	92	16	1335	16	160	17.8	5.05	3889.8	16	0	4.68704e+07	1.2527e+08	6.5967e+07	4.88361e+07	9.25755e+07	6.8837e+07	6.15682e+07	1.06644e+08	4.92547e+07	7.99336e+07	6.70019e+07	9.4526e+07	1.37626e+08	1.257e+08	5.40226e+07	1.25984e+08	1.35936e+08	5.96021e+07	9.8947e+07	7.40319e+07	1.2638e+08	1.07936e+08	1.49372e+08	7.18765e+07	6.19101e+07	5.85498e+07	6.45744e+07	8.18361e+07	5.92242e+07	7.39445e+07	1.3623e+08	1.01946e+08
ZNF587B	FALSE	Low	Master Protein	E7ETH6	Zinc finger protein 587B OS=Homo sapiens OX=9606 GN=ZNF587B PE=1 SV=1	0.065	2.192	2	1	38	1	402	45.5	8.38	5.1	1	0	86464.6	879057	1.02783e+07	3.78633e+06	2.83059e+07	6.80418e+06	3.58499e+06	6.06955e+06	1.04133e+07	5.07853e+06	8.76375e+06	9.84404e+06	1.04079e+07		7.65845e+06		2.1973e+06	3.98282e+06	9.30764e+06	2.05707e+07	3.51732e+06	3.53738e+06	1.37319e+07	1.79317e+07	2.0067e+07	1.06244e+07	6.08853e+07	2.51948e+07	130510	8.14695e+06	7.35518e+06	3.72323e+07
CTSZ	FALSE	Medium	Master Protein	Q9UBR2	Cathepsin Z OS=Homo sapiens OX=9606 GN=CTSZ PE=1 SV=1	0.015	3.245	3	1	1	1	303	33.8	7.11	2.01	1	0											163125					426118										238259
MYLPF	FALSE	High	Master Protein	Q96A32	Myosin regulatory light chain 2, skeletal muscle isoform OS=Homo sapiens OX=9606 GN=MYLPF PE=2 SV=1	0	47.99	34	5	35	5	169	19	5.01	78.18	5	0	517787		1.30692e+06	190772	820110	768177	252721	2.10486e+06		604791		739539	721159	743384		232154	1.00333e+07	736725	1.51479e+06	2.13675e+06	427996		19128.6	6.40239e+07			82081.6	169310	3.07032e+07	1.14572e+06		18139.1
TLN1	FALSE	High	Master Protein	Q9Y490	Talin-1 OS=Homo sapiens OX=9606 GN=TLN1 PE=1 SV=3	0	98.502	9	12	27	12	2541	269.6	6.07	61.58	12	0	1.1183e+06	1.29798e+07	1.00378e+06	708229	2.64574e+06	2.64439e+06	216486	1.3869e+07	646766	1.94315e+06	935678	705411	1.47703e+07	4.72084e+06	5.06335e+06	9.8268e+06	401605	1.45969e+06	415983	1.33822e+06	5.54834e+06	6.14634e+06	307629	3.21977e+06	1.90132e+06	199991	346067	3.6342e+06	805108	1.15671e+06	8.42374e+06	3.07155e+06
CNTN6	FALSE	Low	Master Protein	F8VWS7	Contactin-6 OS=Homo sapiens OX=9606 GN=CNTN6 PE=4 SV=1	0.076	2.088	43	1	3	1	63	7.2	5.96	0	1	0		2.04349e+06	1.24915e+06	123683		710960		1.48043e+06		1.07882e+06			648310	525533	491675		1.09485e+06	505120	716391			775391	279033		409085	822883	343306	1.27567e+06	486230	1.52929e+06	1.82867e+06	683158
C1QB	FALSE	High	Master Protein	A0A0A0MSV6	Complement C1q subcomponent subunit B (Fragment) OS=Homo sapiens OX=9606 GN=C1QB PE=1 SV=6	0	146.079	44	9	1006	9	228	24	9.16	2535.26	9	0	2.42047e+08	6.93338e+07	2.0226e+08	1.06752e+08	1.32604e+08	5.97932e+06	1.37198e+08	1.46091e+08	8.27684e+07	7.5017e+07	2.09713e+07	1.52469e+08	1.62527e+08	1.4218e+08	1.81773e+08	1.53883e+08	3.27805e+07	1.24036e+08	1.77879e+08	9.74997e+07	1.45119e+08	2.83992e+08	1.38102e+08	1.18285e+08	1.1518e+08	2.09639e+08	1.41921e+08	1.45152e+08	1.62011e+08	1.31155e+08	2.082e+08	1.64078e+08
BTD	FALSE	High	Master Protein	P43251	Biotinidase OS=Homo sapiens OX=9606 GN=BTD PE=1 SV=2	0	124.134	28	13	820	13	543	61.1	6.25	2298.98	13	0	3.98099e+06	4.4007e+07	4.23695e+07	5.72832e+06	3.10321e+07	5.13124e+07	1.92937e+07	5.29259e+07	2.83924e+07	1.58814e+07	2.76505e+07	2.63607e+07	2.13507e+07	1.86634e+07	1.16012e+07	4.6069e+07	1.26285e+07	3.93464e+07	3.30464e+07	2.67459e+07	3.21692e+07	4.4601e+07	7.90516e+06	2.1237e+07	2.40208e+07	1.91577e+07	1.68524e+07	2.67395e+07	1.3773e+07	3.98474e+07	2.88441e+07	1.89776e+07
HRNR	FALSE	High	Master Protein	Q86YZ3	Hornerin OS=Homo sapiens OX=9606 GN=HRNR PE=1 SV=2	0	142.009	19	16	126	16	2850	282.2	10.04	368.6	16	0	8.45155e+06	776314	7.09339e+06	8.31702e+06	6.40964e+06	3.31051e+06	1.55274e+07	8.48597e+06	8.15113e+06	5.15546e+07	7.39324e+06	1.33192e+07	8.56356e+06	1.34137e+07	9.29704e+06	9.47554e+06	7.62139e+06	1.40657e+07	1.03907e+07	6.51117e+06	5.25175e+06	1.62172e+07	2.77674e+06	4.3869e+06		1.94849e+07	1.80727e+07	4.06795e+06	7.18093e+06	3.5735e+07	8.2662e+06	3.46392e+07
ISLR	FALSE	High	Master Protein	O14498	Immunoglobulin superfamily containing leucine-rich repeat protein OS=Homo sapiens OX=9606 GN=ISLR PE=2 SV=1	0	9.065	6	2	2	2	428	46	5.15	4.84	2	0			299158				137476						442108						491686	330909		168991			418322					294272
PHOX2B	FALSE	High	Master Protein	Q99453	Paired mesoderm homeobox protein 2B OS=Homo sapiens OX=9606 GN=PHOX2B PE=1 SV=2	0.009	3.636	5	1	26	1	314	31.6	8.84	43.33	1	0	1.5694e+06		3.42513e+07		4.41333e+06			3.85146e+06		7.0474e+06	1.51623e+06	7.45285e+06	6.87222e+06	8.85756e+06		3.02182e+06		8.34711e+06	1.98166e+07	5.60497e+06		4.81485e+06		864859	2.95167e+06	897979		3.72411e+06		2.44647e+07	6.5287e+06	1.57318e+06
L1TD1	FALSE	High	Master Protein	Q5T7N2	LINE-1 type transposase domain-containing protein 1 OS=Homo sapiens OX=9606 GN=L1TD1 PE=1 SV=1	0.003	5.349	1	1	321	1	865	98.8	4.93	102.21	1	0	4.21369e+08	7.03591e+08	1.11854e+08	2.49054e+08	4.6468e+08	5.24126e+08	4.22682e+08	2.20841e+08	5.09508e+08	1.18293e+08	5.85188e+08	1.68771e+08	1.67399e+08	3.01753e+07	1.11825e+08	1.10535e+07	2.7328e+08	1.28238e+08	2.91048e+08	4.4364e+08	2.20813e+08	1.98272e+08	3.3287e+08	6.08213e+08	4.96209e+08	4.67324e+08	4.17081e+07	5.51016e+08	2.06986e+08	3.66652e+08	2.3893e+08	5.03431e+08
ACTG1	FALSE	High	Master Protein	P63261	Actin, cytoplasmic 2 OS=Homo sapiens OX=9606 GN=ACTG1 PE=1 SV=1	0	314.379	68	22	700	1	375	41.8	5.48	1857.47	22	0		448615			389512	655857	195088	120330		671214	457733	204779	1.01109e+06	1.06311e+06	106305	724286				165334	1.06354e+06		344825	159619	122742	164464		237331				60431.1
LRP1	FALSE	Medium	Master Protein	Q6PJ72	LRP1 protein OS=Homo sapiens OX=9606 GN=LRP1 PE=1 SV=1	0.018	3.063	3	1	1	1	439	48.1	5	0	1	0		76117.6					36000.5				89036.6																		121878			53798.9
PIP	FALSE	High	Master Protein	P12273	Prolactin-inducible protein OS=Homo sapiens OX=9606 GN=PIP PE=1 SV=1	0	12.585	28	3	8	3	146	16.6	8.05	8.98	3	0	380084	286618	150739	397457		768835	165400	381490	128928	156811	1.07152e+06	371554	397202	205612	619223		126847		586202		1.09327e+06	1.25376e+06	305563	369264		25267.7				66601.2	164313	75070.7
TPM2	FALSE	High	Master Protein	A7XZE4	Beta tropomyosin isoform OS=Homo sapiens OX=9606 GN=TPM2 PE=1 SV=1	0	37.354	24	8	20	2	284	33	4.69	42.5	8	1				333706	348593	280528							162606	114542	134313					164616	211323	390034			109338		247309	408496			260850
IGFBP2	FALSE	High	Master Protein	P18065	Insulin-like growth factor-binding protein 2 OS=Homo sapiens OX=9606 GN=IGFBP2 PE=1 SV=2	0	29.891	25	5	17	5	325	34.8	7.5	44.01	5	0	1.13741e+06	41462.3		572848	1.07611e+06	663804	855401	1.7006e+06	731962	4.25345e+06	524300		668294	2.22957e+06	291527		642620		200837	264392	1.0597e+06	439986		339437	2.15342e+06	222428	428398	610571		1.19732e+06	1.10746e+06
SLURP1	FALSE	High	Master Protein	P55000	Secreted Ly-6/uPAR-related protein 1 OS=Homo sapiens OX=9606 GN=SLURP1 PE=1 SV=2	0	7.996	24	1	2	1	103	11.2	5.33	7.31	1	0					424202	339416	44356.3								64818.1	260300	458821					398547	301146					545356
PCSK9	FALSE	High	Master Protein	A0A669KBG0	Proprotein convertase 9 OS=Homo sapiens OX=9606 GN=PCSK9 PE=1 SV=1	0	10.85	5	2	6	2	567	60.3	6.51	11.59	2	0		374201	835791				321445		161128	2.72835e+06	505222	449911		888713		457062		1.26413e+06	907010	474710	1.90488e+06			607929		196520	670901	4.23218e+06		333508		122561
TUBA4A	FALSE	High	Master Protein	P68366	Tubulin alpha-4A chain OS=Homo sapiens OX=9606 GN=TUBA4A PE=1 SV=1	0	10.798	5	2	2	1	448	49.9	5.06	4.8	2	0												121680	215395	386511	126503						535046
CASP14	FALSE	High	Master Protein	P31944	Caspase-14 OS=Homo sapiens OX=9606 GN=CASP14 PE=1 SV=2	0	64.781	34	7	49	7	242	27.7	5.58	91.87	7	0	899777	805546	912765	283326	606689	739028	2.07151e+06	2.20476e+06	563529	332734	882792	331408	609345	584690	96594	3.40331e+06	1.83194e+06	372602		92248.4	1.96954e+06	1.59133e+06	118639	228307	397670	453397	272191	1.15222e+06	290916	154123	806280	191112
KRT5	FALSE	High	Master Protein	P13647	Keratin, type II cytoskeletal 5 OS=Homo sapiens OX=9606 GN=KRT5 PE=1 SV=3	0	388.823	56	46	966	29	590	62.3	7.74	2194.93	46	1	7.23845e+07	1.92115e+07	2.28753e+07	1.01393e+07	4.52268e+07	1.65611e+07	2.68317e+07	2.67185e+07	6.56869e+06	5.15653e+07	1.78679e+07	2.50682e+07	5.93256e+07	6.5346e+07	2.88934e+07	4.59656e+07	2.67877e+07	1.58017e+07	8.02424e+06	3.90996e+07	2.39808e+07	3.17641e+07	3.63336e+07	4.68745e+07	5.10142e+07	7.42592e+06	5.99853e+07	2.95879e+07	2.04108e+07	1.22017e+07	3.59345e+07	1.48236e+07
FAH	FALSE	High	Master Protein	H0YLC7	Fumarylacetoacetase (Fragment) OS=Homo sapiens OX=9606 GN=FAH PE=1 SV=1	0.006	4.013	16	1	2	1	161	18	7.2	2.97	1	0			603804			390013	60211				198519			219452		394691			403814	327683			63099.3		213409	63515.2	236319	671022		211056		68989.8
MASP2	FALSE	High	Master Protein	O00187	Mannan-binding lectin serine protease 2 OS=Homo sapiens OX=9606 GN=MASP2 PE=1 SV=4	0	23.329	8	6	48	6	686	75.7	5.63	24.13	6	0	345457	4.35996e+06	7.12053e+06	6.59358e+06	1.01198e+07	6.76004e+06	8.07022e+06	5.35272e+06	9.76349e+06	2.55436e+07		1.62271e+07	8.56567e+06	9.29553e+06	9.06442e+06	1.21246e+07	9.56022e+06	8.11771e+06	1.31989e+07	9.32501e+06	1.66266e+07	1.57602e+07	2.32218e+06	8.75616e+06	1.71647e+07	8.66388e+06	1.78707e+06	1.02973e+07	1.07213e+07	7.67065e+06	1.12037e+07	517617
GDI1	FALSE	High	Master Protein	P31150	Rab GDP dissociation inhibitor alpha OS=Homo sapiens OX=9606 GN=GDI1 PE=1 SV=2	0	16.669	9	2	2	2	447	50.6	5.14	6.67	2	0					183400			432113		211263					85146.8			157345				176688	147427		90633.5	249944			53740
SH3BP5	FALSE	Medium	Master Protein	O60239	SH3 domain-binding protein 5 OS=Homo sapiens OX=9606 GN=SH3BP5 PE=1 SV=2	0.045	2.612	1	1	90	1	455	50.4	4.97	65.16	1	0	3.7542e+07	1.59147e+08	1.76078e+08	8.86521e+06	1.50354e+08	1.86476e+07	2.12611e+07	1.49753e+06	1.28275e+08	1.59332e+07	3.07408e+08	1.04906e+08	1.31466e+06	2.43825e+07		224573	2.0121e+07	4.48769e+07	3.35674e+08	6.60742e+07	3.68695e+07	2.84134e+06	1.40031e+07	8.80593e+07	1.02883e+08	2.20769e+07	7.92484e+07	1.2837e+08	6.01101e+06	2.73335e+08	3.381e+07	1.11341e+08
MYL6	FALSE	High	Master Protein	B7Z6Z4	Myosin light polypeptide 6 OS=Homo sapiens OX=9606 GN=MYL6 PE=1 SV=1	0.006	3.851	7	1	1	1	238	26.7	5.08	0	1	0							54689.9
KRT80	FALSE	High	Master Protein	Q6KB66	Keratin, type II cytoskeletal 80 OS=Homo sapiens OX=9606 GN=KRT80 PE=1 SV=2	0	18.258	10	3	96	2	452	50.5	5.67	201.12	3	0				101075			92528.5	71150.1
SERPINB4	FALSE	High	Master Protein	P48594	Serpin B4 OS=Homo sapiens OX=9606 GN=SERPINB4 PE=1 SV=2	0	24.58	14	5	10	5	390	44.8	6.21	14.02	5	0	90863.5	337742		1.32941e+06	60869.8		885464	304803	254798		65575.1		84096.7		1.1528e+06								85684	707879		1.25444e+06	46817.8	29955.7
TF	FALSE	High	Master Protein	P02787	Serotransferrin OS=Homo sapiens OX=9606 GN=TF PE=1 SV=3	0	2148.53	92	111	14988	111	698	77	7.12	43791.1	111	0	1.79338e+09	1.92908e+09	1.33752e+09	1.77906e+09	2.74004e+09	1.99536e+09	1.62911e+09	5.82217e+08	4.3319e+09	1.50541e+09	1.7952e+09	1.90349e+09	5.83065e+08	3.4303e+08	1.9486e+09	2.40992e+08	1.83708e+09	6.88069e+08	1.44428e+09	5.28259e+09	1.10786e+09	7.84454e+08	4.12252e+09	2.4628e+09	2.8891e+09	2.58451e+09	2.11306e+09	3.13732e+09	1.46656e+09	8.7616e+08	5.19829e+08	1.70124e+09
IGKV1D-33	FALSE	High	Master Protein	A0A2Q2TTZ9	Immunoglobulin kappa variable 1-33 OS=Homo sapiens OX=9606 GN=IGKV1D-33 PE=1 SV=1	0	12.154	31	2	7	2	108	11.8	5.34	20.34	2	0			2.03851e+06		1.28139e+06		1.25883e+06		976888	1.52678e+06		680663	721221	1.01997e+06				3.37722e+06			1.10086e+06		1.03367e+06		1.48886e+06		646762	1.92712e+06	574457
PCYOX1	FALSE	High	Master Protein	Q9UHG3	Prenylcysteine oxidase 1 OS=Homo sapiens OX=9606 GN=PCYOX1 PE=1 SV=3	0	13.334	10	3	11	3	505	56.6	6.18	20.87	3	0	47199.8	1.518e+06	850748	626281	288242		78480.8	898479	1.18929e+06		802111	795766		762147	88735.7	526661		1.79541e+06	1.73425e+06	1.54678e+06	1.52405e+06		1.62462e+06	693970	525434	1.02516e+06				311725		490463
PFKM	FALSE	High	Master Protein	P08237	ATP-dependent 6-phosphofructokinase, muscle type OS=Homo sapiens OX=9606 GN=PFKM PE=1 SV=2	0.006	4.441	4	1	1	1	780	85.1	7.99	2.32	1	0	243918			83740.6							78279.9	353489							592252			254277						284197
H2AC20	FALSE	High	Master Protein	Q16777	Histone H2A type 2-C OS=Homo sapiens OX=9606 GN=H2AC20 PE=1 SV=4	0	10.828	15	1	5	1	129	14	10.9	15.68	1	0				166630				297033	98827.6	783745			374515	754985			343205											77854.9	433974
CDH1	FALSE	High	Master Protein	A0A087WU43	Cadherin-1 OS=Homo sapiens OX=9606 GN=CDH1 PE=1 SV=1	0	26.17	6	3	5	3	647	71.2	4.94	16.63	3	0	1.30841e+06	83184	62502.7		293504	1.20986e+06	318182	915200	453968	176976	201481	146933		475008	21673.3	218694			78545.2	77055.1		263817	193280	704319			27995.7	221380		48286	641444
LDHB	FALSE	High	Master Protein	P07195	L-lactate dehydrogenase B chain OS=Homo sapiens OX=9606 GN=LDHB PE=1 SV=2	0	29.577	18	5	24	4	334	36.6	6.05	28.37	5	1	999229	1.11711e+06		783706	1.9031e+06	3.67141e+06	367232	1.93588e+06	91835.2	975529	1.44289e+06	982683	4.6522e+06	1.82668e+06	3.71773e+06	2.23107e+06	1.19655e+06		690307	1.85663e+06	1.78939e+06	848093	879063	108807	2.89244e+06	1.35667e+06		1.99409e+06	783926	1.44759e+06	4.78946e+06	195928
AFM	FALSE	High	Master Protein	P43652	Afamin OS=Homo sapiens OX=9606 GN=AFM PE=1 SV=1	0	1122.56	79	84	8881	84	599	69	5.9	26308.3	84	0	3.96156e+08	6.17559e+08	1.8382e+09	9.5658e+08	1.0078e+09	3.76301e+08	5.75504e+08	1.38284e+09	7.62471e+08	8.47662e+08	8.39467e+08	1.30588e+09	9.6492e+08	1.09683e+09	1.13396e+09	1.46638e+09	1.24325e+09	1.50331e+09	1.00406e+09	9.28781e+08	6.76312e+08	1.35176e+09	5.98472e+08	9.70056e+08	1.04366e+09	1.05404e+09	4.94114e+08	8.51899e+08	1.07583e+09	9.15476e+08	6.39273e+08	4.89412e+08
PKP1	FALSE	High	Master Protein	Q13835	Plakophilin-1 OS=Homo sapiens OX=9606 GN=PKP1 PE=1 SV=2	0	16.79	7	4	6	4	747	82.8	9.13	9.34	4	0		466748	1.29478e+06	228993			632625	503995	151656			229337	388332	990160	450476	2.58056e+06	1.86972e+06	1.52216e+06	475242		1.8275e+06		1.75095e+06		589349				282694	272224	562741
GSTP1	FALSE	High	Master Protein	P09211	Glutathione S-transferase P OS=Homo sapiens OX=9606 GN=GSTP1 PE=1 SV=2	0	17.44	28	3	6	3	210	23.3	5.64	13.04	3	0	1.94096e+08	1.42117e+06			360364		283838	569732			159490	174055	424476		588781					382187	2.65469e+07					83107	8.67501e+07		421380			116158
IGHM	FALSE	High	Master Protein	P01871	Immunoglobulin heavy constant mu OS=Homo sapiens OX=9606 GN=IGHM PE=1 SV=4	0	597.569	67	39	5760	39	453	49.4	6.77	14383.3	39	0	3.92567e+08	6.08572e+08	3.42584e+08	2.88007e+08	4.91092e+08	1.9981e+08	4.68101e+08	1.1172e+08	3.25657e+08	2.94898e+08	2.1796e+08	5.16962e+08	9.36226e+07	1.96242e+08	2.36784e+08	2.12966e+08	4.19028e+08	6.20823e+08	3.24322e+08	3.26316e+08	7.09857e+08	1.89501e+08	3.80087e+08	7.0448e+08	3.64846e+08	4.69537e+08	4.57563e+08	6.40464e+08	6.85239e+08	2.28393e+08	2.64106e+08	3.63462e+08
CD93	FALSE	High	Master Protein	Q9NPY3	Complement component C1q receptor OS=Homo sapiens OX=9606 GN=CD93 PE=1 SV=3	0	17.204	5	3	7	3	652	68.5	5.44	21.48	3	0	254452	8.23134e+06			850726	1.28921e+06	213589	1.02645e+06	2.01335e+06	2.35643e+06	116895	3.88937e+06	1.33521e+06		3.70097e+06	446870	6.33545e+06		356363	158944	8.15207e+06	1.38269e+06	813057	684278	445644	892941		1.32958e+06			2.12231e+06
DSG1	FALSE	High	Master Protein	Q02413	Desmoglein-1 OS=Homo sapiens OX=9606 GN=DSG1 PE=1 SV=2	0	87.026	20	13	48	13	1049	113.7	5.03	116.26	13	0	778067	5.8093e+06	2.93368e+06	2.76491e+06	2.65132e+08	2.2702e+06	2.23137e+06	1.14771e+07	860094	3.32737e+06	2.00047e+06	698138	1.53804e+07	2.61078e+06	2.87523e+06	2.45885e+07	2.51569e+06	2.05874e+06	1.21255e+06	1.9509e+08	2.99837e+06	4.18485e+06	3.21013e+06	9.02165e+06	1.36863e+08	2.34471e+06	1.35908e+06	2.89361e+08	3.67275e+06	3.02262e+06	3.43915e+06	7.56251e+06
FGB	FALSE	High	Master Protein	P02675	Fibrinogen beta chain OS=Homo sapiens OX=9606 GN=FGB PE=1 SV=2	0	169.705	44	16	156	16	491	55.9	8.27	407.86	16	0	1.05023e+07	3.48418e+06	2.06505e+06	9.0746e+06	8.80484e+06	9.9724e+06	9.0281e+06	1.07506e+07	1.2159e+07	9.2785e+06	2.46305e+07	9.12123e+06	1.6172e+07	9.60968e+06	6.90486e+06	1.59604e+07	3.27583e+07	1.58415e+07	2.16731e+06	1.08995e+07	1.52532e+07	7.69367e+06	4.01426e+06	1.72896e+07	8.0385e+06	1.99756e+07	1.04661e+06	1.05044e+07	9.58522e+06	5.94608e+06	1.23719e+07	1.38159e+07
CD59	FALSE	Medium	Master Protein	A0A2U3TZL5	CD59 glycoprotein (Fragment) OS=Homo sapiens OX=9606 GN=CD59 PE=1 SV=1	0.038	2.741	10	1	1	1	120	13.3	6.25	2.44	1	0		771817											668827
FGA	FALSE	High	Master Protein	P02671	Fibrinogen alpha chain OS=Homo sapiens OX=9606 GN=FGA PE=1 SV=2	0	685.654	41	45	795	45	866	94.9	6.01	2274.08	45	0	7.84538e+07	1.12509e+08	7.69871e+07	6.93157e+07	3.65477e+07	5.45637e+07	5.93245e+07	8.25599e+07	6.95952e+07	9.39609e+07	2.91535e+07	5.865e+07	1.77642e+08	7.2998e+07	7.93038e+07	8.94613e+07	1.15894e+08	5.28984e+07	1.44995e+08	2.89362e+07	7.41324e+07	1.14406e+08	6.06077e+07	3.73789e+07	2.74362e+07	7.55222e+07	7.22504e+07	2.4959e+07	1.17436e+08	4.44698e+07	8.72512e+07	8.10396e+07
F13A1	FALSE	High	Master Protein	P00488	Coagulation factor XIII A chain OS=Homo sapiens OX=9606 GN=F13A1 PE=1 SV=4	0	200.965	44	24	627	24	732	83.2	6.09	1404.44	24	0	2.39707e+07	6.50238e+07	5.20148e+07	3.2981e+07	4.42572e+07	1.22275e+07	4.56376e+07	4.6182e+07	3.62291e+07	3.94711e+07	2.82591e+07	7.3533e+07	2.06225e+07	3.37003e+07	3.3941e+07	2.70071e+07	3.42413e+07	4.37378e+07	3.95224e+07	5.12538e+07	5.28579e+07	8.33723e+07	3.2697e+07	4.23861e+07	3.10645e+07	5.0175e+07	2.56331e+07	4.24291e+07	3.7035e+07	6.73325e+07	3.07583e+07	2.83742e+07
ABI3BP	FALSE	High	Master Protein	D3YTG3	Target of Nesh-SH3 OS=Homo sapiens OX=9606 GN=ABI3BP PE=1 SV=1	0.004	5.757	1	1	1	1	1777	195.2	9.73	3.73	1	0		797805									577271					808513	207236						803176		359915		1.31907e+06		82314.7			578595
NEB	FALSE	High	Master Protein	P20929	Nebulin OS=Homo sapiens OX=9606 GN=NEB PE=1 SV=5	0	22.104	1	6	7	6	6669	772.4	9.07	7.94	6	0	229411	492069				2.57971e+06		1.70372e+06		416407		1.37782e+06	575660	464368		1.95399e+06	131662								879719		61865.4			215742	900465
CHL1	FALSE	High	Master Protein	O00533	Neural cell adhesion molecule L1-like protein OS=Homo sapiens OX=9606 GN=CHL1 PE=1 SV=4	0	43.39	11	7	41	7	1208	135	5.76	57.46	7	0	1.2179e+06	3.0756e+06	910897	192722	829111	1.05164e+06	571159	1.3675e+06	1.22081e+06	279113	1.64226e+06	732399	2.62958e+06	2.53973e+06	437473	821726	2.35681e+06	3.00718e+06	1.57786e+06	2.97891e+06	2.14257e+06	1.61225e+06	4.59851e+06	1.81833e+06	2.3819e+06	1.80108e+06	232045	261709	873365	2.56104e+06	1.02449e+06	1.95217e+06
LCAT	FALSE	High	Master Protein	P04180	Phosphatidylcholine-sterol acyltransferase OS=Homo sapiens OX=9606 GN=LCAT PE=1 SV=1	0	36.54	20	5	141	5	440	49.5	6.11	389.49	5	0	4.97698e+06	3.80432e+06	6.99963e+06	551859	4.62349e+06	5.01635e+06	1.61667e+06	1.15701e+07	4.93179e+06	7.81259e+06	1.00379e+06	6.51707e+06	8.82866e+06	3.80804e+06	3.79453e+06	1.28269e+07	3.27921e+06	7.61222e+06	5.73226e+06	5.84449e+06	4.74918e+06	1.29623e+07	2.75985e+06	4.14308e+06	3.83749e+06	4.20623e+06	2.62955e+06	3.64885e+06	2.9053e+06	8.1363e+06	4.17585e+06	2.93963e+06
APOC4	FALSE	High	Master Protein	P55056	Apolipoprotein C-IV OS=Homo sapiens OX=9606 GN=APOC4 PE=1 SV=1	0	23.961	31	4	36	4	127	14.5	8.92	65.02	4	0	34302.8	9.56689e+06	4.22287e+06	222197	1.47174e+06		596595	4.03393e+06	2.89688e+06	1.15859e+07	517264	749575	2.21776e+06		8.71202e+06	2.62676e+06	888504	183667	1.40173e+06	505822	2.48566e+07	1.21437e+06	1.14868e+06	2.26738e+06	937876	1.61593e+07	2.2055e+06	470930	534303	492295	1.10496e+06	1.78968e+06
PZP	FALSE	High	Master Protein	P20742	Pregnancy zone protein OS=Homo sapiens OX=9606 GN=PZP PE=1 SV=4	0	296.2	27	30	873	22	1482	163.8	6.38	1994.21	30	0	1.50098e+07	3.89268e+07	1.28402e+07	1.23213e+06	1.08635e+07		835674	7.23714e+06	488771	5.38707e+06	1.14394e+06	1.01421e+07	1.04724e+07	1.92295e+07	1.41258e+07	1.50965e+07	2.17677e+06	1.74522e+07	1.99492e+07	1.38664e+07	2.24937e+07	1.50972e+07	2.82889e+07	5.40979e+06	9.36841e+06	2.03056e+07	648983	1.18505e+07	2.3267e+07	3.34023e+07	1.8362e+07	6.44557e+06
GRB10	FALSE	Medium	Master Protein	Q13322	Growth factor receptor-bound protein 10 OS=Homo sapiens OX=9606 GN=GRB10 PE=1 SV=2	0.036	2.841	1	1	3	1	594	67.2	7.87	0	1	0	7.60039e+06	255276		2.45671e+07					4.63451e+06					1.75056e+06	749839		1.02965e+07				3.02837e+06		77455.5				2.37857e+06		95513		799173
SPINK1	FALSE	High	Master Protein	D6RIU5	Serine protease inhibitor Kazal-type 1 OS=Homo sapiens OX=9606 GN=SPINK1 PE=1 SV=1	0.004	5.901	37	1	1	1	65	7	4.82	3.63	1	0														267974				162041									56976.2				262969
HSP90B1	FALSE	High	Master Protein	P14625	Endoplasmin OS=Homo sapiens OX=9606 GN=HSP90B1 PE=1 SV=1	0.004	5.589	2	1	1	1	803	92.4	4.84	2.94	1	0	319135									197620					91698.8						148638		26657.2				77193.2
PROCR	FALSE	High	Master Protein	Q9UNN8	Endothelial protein C receptor OS=Homo sapiens OX=9606 GN=PROCR PE=1 SV=1	0	18.904	15	3	20	3	238	26.7	7.18	42.45	3	0	3.05434e+06	933201	286654	346206	1.51324e+06	2.22152e+06	219544	1.99065e+06	472763	705712	460605	115187	1.38346e+06	1.00884e+06		1.47956e+06	723692	440060	145002	1.24109e+06	1.30307e+06	1.67581e+06		272045	994025	524449	296520	1.51668e+06	49912.9	922188	738865	404635
C4B_2	FALSE	High	Master Protein	A0A0G2JL54	C4a anaphylatoxin OS=Homo sapiens OX=9606 GN=C4B_2 PE=1 SV=1	0	3845.15	82	190	46621	4	1698	187.6	7.33	121995	190	5	1.58867e+07	2.27633e+08	1.6776e+08	2.09164e+07	9.42268e+07	2.44712e+07	9.51141e+07	1.91137e+08	1.15639e+08	2.05628e+07	9.26738e+07	1.05856e+08	7.41456e+07	8.62166e+07	8.16192e+07	1.59474e+08	5.26663e+07	1.82119e+08	7.59035e+07	1.16326e+08	1.20465e+08	1.6498e+08	1.14116e+07	8.44341e+07	2.049e+07	9.72848e+07	1.47062e+07	4.10238e+07	4.75355e+07	9.49594e+07	1.63509e+08	7.95268e+07
PRDX2	FALSE	High	Master Protein	P32119	Peroxiredoxin-2 OS=Homo sapiens OX=9606 GN=PRDX2 PE=1 SV=5	0	11.806	21	3	28	3	198	21.9	5.97	35.96	3	0	817884	426935		463115	416003	1.68103e+06	225601	988870	276286	261923	181694	132569	1.47713e+06	234423		254967	399045		209866	401974		849958	408248	334715		516696	469756			400442	247832	108531
IGHV3-49	FALSE	High	Master Protein	A0A0A0MS15	Immunoglobulin heavy variable 3-49 OS=Homo sapiens OX=9606 GN=IGHV3-49 PE=3 SV=1	0.005	5.001	8	1	7	1	119	13	8.62	7.17	1	0	76108.1	26885							1.5887e+07														96536			1.37348e+06			376427			1.70061e+06
FLNA	FALSE	High	Master Protein	P21333	Filamin-A OS=Homo sapiens OX=9606 GN=FLNA PE=1 SV=4	0	116.941	12	20	39	19	2647	280.6	6.06	86.36	20	1	1.48119e+06	1.18166e+07	5.95169e+06	111409	7.6053e+06	4.05585e+06	7.96802e+06	2.97025e+07	1.89605e+07	5.17914e+06	2.11556e+06	3.34983e+06	3.13886e+07	4.58348e+06	9.93969e+06	1.58629e+07	1.65134e+06	6.01168e+06	3.6081e+06	9.58461e+06	6.47482e+06	1.19136e+07	5.97355e+06	4.80767e+06	5.63557e+06	4.49546e+06	650465	4.73424e+06	2.13771e+06	4.10142e+06	1.07873e+07	2.43202e+06
DSP	FALSE	High	Master Protein	P15924	Desmoplakin OS=Homo sapiens OX=9606 GN=DSP PE=1 SV=3	0	297.452	22	41	103	41	2871	331.6	6.81	294.27	41	0	1.58484e+06	3.3778e+06	3.13761e+06	5.20848e+06	3.86985e+06	4.00714e+06	7.78034e+06	6.31595e+06	1.92632e+06	1.04608e+07	3.13018e+06	2.22707e+06	3.66952e+06	6.33911e+06	6.74437e+06	8.30872e+06	3.1538e+06	6.41425e+06	3.05744e+06	1.41414e+06	1.08825e+06	2.92987e+06	1.55476e+06	7.21186e+06	1.96821e+06	1.24653e+06	3.0831e+06	2.11062e+06	1.36678e+07	3.38598e+06	1.69464e+06	1.86979e+06
IGFBP6	FALSE	High	Master Protein	P24592	Insulin-like growth factor-binding protein 6 OS=Homo sapiens OX=9606 GN=IGFBP6 PE=1 SV=1	0	50.08	30	5	85	5	240	25.3	7.81	251.21	5	0		3.29638e+06	1.45004e+06	454728	1.19092e+06	1.65995e+06	1.1251e+07	1.58067e+06	1.48355e+06	2.2396e+06	1.91047e+06	1.71583e+06	8.4779e+06	1.70983e+06	1.38075e+06	3.16387e+06	6.72767e+06	1.30449e+06	1.13684e+06	1.67803e+06	3.14087e+06	4.38681e+06	2.54441e+07	2.21545e+06	3.13642e+06	511654	475048	1.55418e+06	1.08774e+06	1.97707e+06	2.68836e+06	6.09935e+06
KRT17	FALSE	High	Master Protein	Q04695	Keratin, type I cytoskeletal 17 OS=Homo sapiens OX=9606 GN=KRT17 PE=1 SV=2	0	338.684	81	39	301	24	432	48.1	5.02	725.34	39	0	3.94405e+06	8.35816e+06	1.63978e+06	1.0609e+07	7.22521e+06	4.45648e+06	1.41076e+07	2.4508e+06	1.63847e+07	1.45405e+07	3.04318e+07	5.19505e+06	6.66384e+06	3.15427e+06	1.81352e+06	1.37107e+07	5.96882e+07	1.49747e+06	2.53714e+06	3.58557e+06	4.00279e+06	6.61425e+06	4.67938e+06	2.76769e+07	6.9712e+06	4.22595e+07	2.24585e+07	5.55882e+06	2.20757e+06	5.1755e+06	5.77717e+06	3.08486e+07
CPN1	FALSE	High	Master Protein	P15169	Carboxypeptidase N catalytic chain OS=Homo sapiens OX=9606 GN=CPN1 PE=1 SV=1	0	192.334	56	16	752	16	458	52.3	7.34	2366	16	0	4.95853e+07	4.3496e+07	4.20056e+08	3.84334e+07	1.26953e+08	4.42002e+08	5.11329e+07	1.07557e+08	4.39031e+07	3.36051e+07	3.33934e+07	5.80515e+07	4.99033e+07	1.04873e+09	6.64524e+07	8.68365e+07	4.14597e+07	1.38262e+08	6.0907e+07	5.59919e+07	4.50376e+07	6.75629e+07	5.68549e+07	4.32979e+07	5.4957e+07	4.21765e+07	1.68526e+07	6.25416e+07	4.36927e+07	2.59089e+07	6.87825e+07	7.50023e+07
PLXDC1	FALSE	Low	Master Protein	B4E173	Plexin domain-containing protein 1 OS=Homo sapiens OX=9606 GN=PLXDC1 PE=1 SV=1	0.09	1.908	1	1	24	1	460	51.5	6.07	6.43	1	0	1.48968e+08	1.64148e+08	3.68314e+08	1.85396e+08	1.95003e+08	1.38064e+08	5.73084e+07	2.54257e+08	5.24305e+07	3.7298e+08	1.03706e+08	2.55064e+08	4.17248e+07	1.82418e+08	4.28716e+07	1.82056e+08	2.20089e+08	2.25772e+08	2.20223e+08	1.97187e+08	2.24085e+08	1.21403e+08	8.87109e+07	1.67543e+08	1.92973e+08	9.34717e+07	6.5631e+08	1.56296e+08	2.7796e+08	9.21304e+07	1.81744e+08	1.18665e+08
GSN	FALSE	High	Master Protein	P06396	Gelsolin OS=Homo sapiens OX=9606 GN=GSN PE=1 SV=1	0	1251.18	84	75	9052	60	782	85.6	6.28	31615.4	75	15	8.45805e+08	1.02601e+09	1.17104e+09	6.49592e+08	9.05747e+08	4.56488e+08	6.76642e+08	1.80226e+09	5.87145e+08	1.94204e+09	5.26729e+08	1.56658e+09	1.52516e+09	1.65854e+09	8.09482e+08	1.70759e+09	1.10786e+09	1.47048e+09	1.73224e+09	8.95654e+08	1.11563e+09	1.23091e+09	7.45403e+08	6.95903e+08	8.34226e+08	6.76446e+08	8.91333e+08	1.0694e+09	8.58331e+08	7.66268e+08	1.51923e+09	1.19232e+09
CDK5RAP2	FALSE	Medium	Master Protein	F8WCI3	CDK5 regulatory subunit-associated protein 2 OS=Homo sapiens OX=9606 GN=CDK5RAP2 PE=1 SV=1	0.041	2.711	1	1	107	1	749	86.5	5.64	1.78	1	0	1.18673e+07	6.71988e+06	8.16795e+07	1.00781e+07	3.93061e+07	1.00359e+07	1.35583e+07	8.52084e+07	1.89371e+07	2.10256e+07	359418	8.30899e+07	1.49075e+07	3.56964e+07	3.13884e+07	1.19758e+08	1.88498e+07	8.58377e+07	4.84283e+07	4.70267e+07	5.201e+07	5.75306e+07	5.09577e+07	1.50405e+07	1.77092e+07	2.37148e+07	6.99825e+06	2.96193e+07	3.81518e+07	7.88281e+07	4.59112e+07	2.8379e+06
SPRR2E	FALSE	High	Master Protein	P22531	Small proline-rich protein 2E OS=Homo sapiens OX=9606 GN=SPRR2E PE=2 SV=2	0	9.728	61	3	5	3	72	7.9	8.31	13.99	3	0		2.7488e+06			312873		2.46744e+06		4.17627e+06	2.17657e+07	6.13473e+06		897358	966615		6.96109e+06	9.60211e+06					5.30989e+06		6.3099e+06	263821		1.97352e+07		9.37025e+06			5.13705e+06
CALML3	FALSE	High	Master Protein	P27482	Calmodulin-like protein 3 OS=Homo sapiens OX=9606 GN=CALML3 PE=1 SV=2	0	26.646	48	4	4	4	149	16.9	4.42	15.24	4	0		1.1104e+07			167676		1.98006e+06			184492						548779										3.54562e+06	321322		8.03956e+06		254522	4.53389e+06
PLA2G7	FALSE	High	Master Protein	Q13093	Platelet-activating factor acetylhydrolase OS=Homo sapiens OX=9606 GN=PLA2G7 PE=1 SV=1	0	15.824	8	2	3	2	441	50	7.56	5.41	2	0			647659		189130		110415	237271				330535			962636	735598		456415	193981						407278	119106				159853
PRG4	FALSE	High	Master Protein	Q92954	Proteoglycan 4 OS=Homo sapiens OX=9606 GN=PRG4 PE=1 SV=3	0	139.518	14	17	349	17	1404	151	9.51	759.74	17	0	8.63918e+06	1.56913e+07	1.31383e+07	1.67911e+07	6.46415e+06	8.17155e+06	7.01403e+06	1.51229e+07	6.26422e+06	1.95249e+07	3.6727e+07	2.76806e+07	2.2638e+07	2.35434e+07	2.83107e+07	1.61711e+07	2.01247e+07	9.45765e+06	1.72317e+07	1.45879e+07	2.27895e+07	1.89956e+07	2.16738e+07	3.23349e+06	1.13081e+07	1.27529e+07	3.00943e+07	5.98683e+06	2.07972e+06	7.45689e+06	1.45423e+07	3.80704e+07
SPRR1B	FALSE	High	Master Protein	P22528	Cornifin-B OS=Homo sapiens OX=9606 GN=SPRR1B PE=1 SV=2	0.001	6.571	43	3	4	3	89	9.9	8.48	6.44	3	0			1.85954e+06		938386			92587.9	1.78343e+06		1.20024e+06	1.60263e+06	331736	1.37814e+06			1.1083e+06	521422	3.31593e+06	1.33808e+06	1.31448e+06	1.84064e+06	1.09464e+06	941932	1.74988e+06	292724	1.73969e+06	1.80614e+06	1.08859e+06	3.09166e+06		548361
IGLV3-10	FALSE	Medium	Master Protein	A0A075B6K4	Immunoglobulin lambda variable 3-10 OS=Homo sapiens OX=9606 GN=IGLV3-10 PE=3 SV=2	0.016	3.237	9	1	2	1	115	12.4	4.83	2.49	1	0			2.96765e+06		6.31372e+06		1.27941e+07	8.51549e+06	899911	598485		2.82477e+06	2.64391e+06	1.7748e+06		3.84732e+06	3.32294e+06	3.26155e+06	3.66284e+06	3.85942e+06		4.44151e+06		3.8714e+06	2.64224e+06	2.63575e+06	1.7028e+06	2.03943e+06		4.96717e+06	2.19331e+06	3.49954e+06
IGKV3D-11	FALSE	High	Master Protein	A0A0A0MRZ8	Immunoglobulin kappa variable 3D-11 OS=Homo sapiens OX=9606 GN=IGKV3D-11 PE=3 SV=6	0	13.554	26	2	14	2	115	12.6	5.29	18.74	2	0	8.0126e+06	3.21523e+06	1.28083e+06	4.68365e+06	1.38577e+06	3.21814e+06	2.01953e+06	4.13879e+06	3.17052e+06	2.32933e+06	908609	3.82231e+06	999019	449988	3.61759e+06	2.57468e+06	3.34381e+06	2.33659e+06	1.08421e+06	1.60406e+06	5.78973e+06		2.18305e+07	1.6867e+06	3.39628e+06	1.90173e+06	4.26594e+06	5.37597e+06	2.07698e+06	579627	1.66419e+06	4.4648e+06
ZNF268	FALSE	Low	Master Protein	Q14587	Zinc finger protein 268 OS=Homo sapiens OX=9606 GN=ZNF268 PE=1 SV=2	0.098	1.688	1	1	17	1	947	108.3	8.87	0	1	0		7.86854e+06	43483.9	6.13414e+06	483737	6.9259e+06			622186		56640.2				2.52525e+06		5.33767e+06			102689	882059						525031	446705
MASP1	FALSE	High	Master Protein	P48740	Mannan-binding lectin serine protease 1 OS=Homo sapiens OX=9606 GN=MASP1 PE=1 SV=3	0	162.779	32	16	514	15	699	79.2	5.49	1145.98	16	0	6.13607e+06	1.0993e+07	4.23191e+07	8.80564e+06	4.68223e+07	3.57366e+07	9.08358e+06	5.99123e+07	1.43609e+07	5.64773e+07	1.10521e+07	2.952e+07	2.8394e+07	3.2524e+07	4.41701e+07	6.80357e+07	1.28786e+07	4.70146e+07	3.32542e+07	4.40172e+07	4.5533e+07	5.26402e+07	2.41325e+07	1.18587e+07	4.40798e+07	1.76942e+07	4.19239e+07	4.80409e+07	1.3208e+07	3.08668e+07	4.45297e+07	7.14405e+06
ATOH1	FALSE	Medium	Master Protein	Q92858	Protein atonal homolog 1 OS=Homo sapiens OX=9606 GN=ATOH1 PE=2 SV=1	0.023	2.99	3	1	8	1	354	38.1	8.13	3.39	1	0			181816	176305	655950	328054	605651	1.00807e+06	243285	665368	457877	382400	555391	404806	628791	588359	170712	917582	201578	283058	1.17153e+06	1.11085e+06		909670	168370	26530.9		370001	45089.7	631296	535559	32211.6
NCAM1	FALSE	High	Master Protein	A0A087WTF6	Neural cell adhesion molecule 1 OS=Homo sapiens OX=9606 GN=NCAM1 PE=1 SV=1	0	19.407	5	3	18	3	848	93.3	4.87	62	3	0			73022.8	1.19541e+06	925887	1.62513e+06	433072	715874	1.60751e+06	406744	583609	1.11172e+06	1.48361e+06	1.11149e+07	7.33869e+06	4.19591e+06	1.03425e+06	391110	326653		254233	386670	4.10863e+06	2.0828e+06	158839	337718	5.5102e+06	652357	1.14088e+06		253455	1.38199e+06
SERPINA6	FALSE	High	Master Protein	P08185	Corticosteroid-binding globulin OS=Homo sapiens OX=9606 GN=SERPINA6 PE=1 SV=1	0	307.449	61	22	1439	22	405	45.1	6.04	4789.75	22	0	3.99352e+07	6.10373e+07	3.52382e+08	1.04193e+08	2.27174e+08	9.74489e+07	1.42695e+08	1.65107e+08	1.18772e+08	2.55789e+08	9.67598e+07	1.8672e+08	1.45119e+08	1.6465e+08	8.85913e+07	1.72666e+08	1.37389e+08	2.22863e+08	3.01584e+08	1.28321e+08	1.08996e+08	1.30527e+08	1.04628e+08	1.133e+08	7.61557e+07	1.04509e+08	1.69653e+08	1.14836e+08	1.5499e+08	3.56297e+08	7.85033e+07	9.3292e+07
LGALS7	FALSE	High	Master Protein	P47929	Galectin-7 OS=Homo sapiens OX=9606 GN=LGALS7 PE=1 SV=2	0	33.875	45	5	7	5	136	15.1	7.62	16.92	5	0	63672.8	38676.1		4.05708e+06		2.13915e+06			2.00454e+06		1.1527e+06		801738		1.78081e+06	319527		328696		193304		140133				114545			2.35483e+06		61834.6	1.07316e+06
AZGP1	FALSE	High	Master Protein	P25311	Zinc-alpha-2-glycoprotein OS=Homo sapiens OX=9606 GN=AZGP1 PE=1 SV=2	0	626.641	69	37	7315	37	298	34.2	6.05	22212.3	37	0	7.83395e+08	7.40211e+08	6.4148e+08	5.57282e+08	6.15232e+08	4.48985e+08	6.71234e+08	8.93879e+08	6.03426e+08	8.98675e+08	5.86339e+08	5.6888e+08	1.3531e+09	8.92288e+08	5.99743e+08	1.16847e+09	9.99303e+08	7.86888e+08	7.12334e+08	5.53414e+08	1.00028e+09	1.24021e+09	7.39963e+08	5.74481e+08	5.14544e+08	6.55477e+08	5.56675e+08	7.24872e+08	7.09784e+08	7.09008e+08	1.19884e+09	7.64441e+08
KRT33A	FALSE	High	Master Protein	O76009	Keratin, type I cuticular Ha3-I OS=Homo sapiens OX=9606 GN=KRT33A PE=2 SV=2	0	102.919	36	15	67	1	404	45.9	4.82	180.11	15	1		237888	1.7923e+06	275325	6.2931e+06	736014		4.0752e+06		1.76884e+06		3.71019e+06	4.70735e+06	8.46938e+06	1.05532e+06	1.93586e+07	176492	1.03878e+07		1.06833e+07	7.42446e+06	1.23149e+07			3.31359e+06	845080	101219	4.76409e+06		1.92557e+06	9.70171e+06
APOC1	FALSE	High	Master Protein	P02654	Apolipoprotein C-I OS=Homo sapiens OX=9606 GN=APOC1 PE=1 SV=1	0	12.902	13	2	52	2	83	9.3	8.47	99.96	2	0	482946	313220	2.16998e+06	1.87551e+06	3.07889e+06	2.38702e+07	2.44363e+06	4.53083e+06	3.42986e+06			1.28377e+06	4.2677e+06		1.24245e+06	1.68e+06	4.4355e+06		1.3954e+06	1.77206e+06	251793	1.08084e+07	2.84148e+06	3.90306e+06	2.91151e+06	2.28207e+06	554427	1.16975e+06	515837	1.96478e+06	1.6205e+06	4.37705e+06
L1CAM	FALSE	Low	Master Protein	H0Y5C3	Neural cell adhesion molecule L1 (Fragment) OS=Homo sapiens OX=9606 GN=L1CAM PE=1 SV=1	0.061	2.232	4	1	30	1	190	21.6	4.75	0	1	0	39760.9	70513.3	1.12821e+07	1.66286e+06	7.40663e+06		1.22086e+07	9.0227e+06	1.03733e+07	845009	8.90275e+06	847008	602701	3.65712e+06	9.64263e+06	6.2888e+06	2.73187e+06	7.41346e+06	8.79044e+06	3.55162e+06	4.84507e+06	5.09131e+06	1.22181e+06	4.42619e+06	2.51852e+06	1.37643e+07	1.3507e+06	3.93264e+06	7.72438e+06	3.94459e+06	1.95117e+06	1.24093e+07
PMEL	FALSE	Low	Master Protein	F8VZC6	Melanocyte protein PMEL (Fragment) OS=Homo sapiens OX=9606 GN=PMEL PE=1 SV=1	0.055	2.401	2	1	21	1	296	31.7	5.27	9.14	1	0	1.54601e+06	5.25428e+06	361530	2.28627e+06	1.39731e+06	5.78706e+06	1.29526e+06		1.52886e+06		1.7086e+06	586443			814924		1.38404e+06	109379	2.21358e+06	1.56147e+06	1.5725e+06	725525	1.86678e+06	2.3484e+06	1.57946e+06	1.53524e+06	435863	1.60043e+06	1.84465e+06	835702	721705	1.74817e+06
YIPF3	FALSE	Low	Master Protein	Q9GZM5	Protein YIPF3 OS=Homo sapiens OX=9606 GN=YIPF3 PE=1 SV=1	0.078	1.992	3	1	1	1	350	38.2	5.76	0	1	0															156711												590103		77456.2
ST3GAL5	FALSE	Medium	Master Protein	A0A1W2PQB4	Lactosylceramide alpha-2,3-sialyltransferase (Fragment) OS=Homo sapiens OX=9606 GN=ST3GAL5 PE=4 SV=1	0.024	2.94	14	1	22	1	49	5.5	7.43	5.12	1	0	3.05328e+06	6.80915e+06	5.23653e+06	1.30927e+07	6.24302e+06	3.91437e+06	7.65645e+06	1.02663e+07	6.81582e+06	2.73758e+06	3.03514e+06	1.15898e+06	4.24437e+06		1.31396e+07	1.15795e+07	581423	5.73994e+06	1.2595e+07	395720	9.83789e+06	7.62832e+06	6.03465e+06	3.94574e+06	4.09501e+06	1.1969e+07	435627	4.19982e+06	6.33569e+06	3.49362e+06	6.47462e+06	2.92924e+06
PTPN4	FALSE	High	Master Protein	J3QT41	Tyrosine-protein phosphatase non-receptor type 4 (Fragment) OS=Homo sapiens OX=9606 GN=PTPN4 PE=1 SV=1	0.006	3.899	8	1	184	1	197	21.7	7.68	194.46	1	0	2.65089e+07	8.03583e+06	7.66522e+06	1.43488e+06	6.68939e+06	6.14762e+06	2.66961e+06	2.39216e+07	5.78392e+06	4.56919e+06	5.85211e+06	7.07843e+06	1.26503e+07	5.15197e+06	3.66956e+06	3.13656e+07	8.0922e+06	6.00148e+06	4.68294e+06	4.09614e+06	1.2406e+07	9.55708e+06	2.45484e+06	1.10987e+07	4.97395e+06	5.82086e+06	2.32215e+06	9.06004e+06	5.73584e+06	6.98909e+06	2.1627e+07	8.835e+06
CCL14	FALSE	High	Master Protein	A0A087X089	C-C motif chemokine OS=Homo sapiens OX=9606 GN=CCL14 PE=1 SV=1	0.004	6.054	18	1	6	1	115	13.1	8.57	16.71	1	0					1.22215e+06	447993		384614	436219	395012			699402	166052		425167	366939	1.43254e+06			147504			456785		452805		1.43708e+06	401197	210018	513290
HPX	FALSE	High	Master Protein	P02790	Hemopexin OS=Homo sapiens OX=9606 GN=HPX PE=1 SV=2	0	1157.37	81	65	36619	65	462	51.6	7.02	95450.5	65	0	2.33643e+09	6.88213e+09	6.40938e+09	3.11238e+09	4.79415e+09	3.50065e+09	5.3435e+09	7.42813e+09	3.82926e+09	4.36366e+09	5.05265e+09	5.57518e+09	5.84952e+09	4.75267e+09	4.45422e+09	7.7935e+09	4.86864e+09	7.67278e+09	5.56874e+09	4.14908e+09	5.64302e+09	7.45084e+09	2.86272e+09	4.66111e+09	3.59091e+09	7.09995e+09	1.98676e+09	5.10715e+09	4.76792e+09	5.39937e+09	6.02864e+09	5.45613e+09
GPLD1	FALSE	High	Master Protein	P80108	Phosphatidylinositol-glycan-specific phospholipase D OS=Homo sapiens OX=9606 GN=GPLD1 PE=1 SV=3	0	160.063	33	17	360	17	840	92.3	6.37	932.45	17	0	4.7531e+07	4.2583e+07	3.42217e+07	2.13773e+07	2.5887e+07	9.58074e+06	1.77044e+07	2.91241e+07	1.42966e+07	1.04593e+07	1.58652e+07	3.69587e+07	5.5026e+06	6.27694e+06	7.61258e+06	3.58196e+07	1.9552e+07	3.20945e+07	3.1546e+07	1.76706e+07	3.12655e+07	3.68913e+07	2.12225e+07	1.82983e+07	1.65326e+07	2.83983e+07	1.47994e+07	2.03234e+07	2.52366e+07	2.72938e+07	2.07776e+07	1.71636e+07
IGKV2D-28	FALSE	High	Master Protein	A0A5H1ZRS2	Immunoglobulin kappa variable 2D-28 OS=Homo sapiens OX=9606 GN=IGKV2D-28 PE=1 SV=1	0	38.074	43	3	76	2	102	11	5.24	210.8	3	0	1.71127e+07	1.89956e+06	4.10839e+07	601827	8.99035e+06	2.59508e+06	496161	1.49384e+07	1.96816e+06	5.42366e+06	207274	2.75508e+07	889125	5.11246e+06	3.4144e+07	1.78287e+07	2.03051e+06	2.01053e+07	2.76704e+07	1.01151e+07	2.15046e+07	1.59229e+07	1.1503e+06	1.71761e+06	1.05906e+07	3.68791e+06	2.78604e+06	1.69989e+07	5.15974e+06	3.22652e+07	6.09435e+06	1.27508e+06
IGHG2	FALSE	High	Master Protein	A0A286YEY4	Immunoglobulin heavy constant gamma 2 (Fragment) OS=Homo sapiens OX=9606 GN=IGHG2 PE=1 SV=1	0	84.416	37	12	407	3	395	43.8	6.52	876.61	12	1	1.91698e+06	626885		48735.2	833471	627677	636633	3.46738e+06	180692	452535	58769.2	708350	2.64807e+06	565833	516289	1.78977e+06	9.05047e+06	922011	247685	1.98874e+06	477123	3.93622e+06	261684		179927	572700		649216		485235	589253	8.01637e+06
PCCB	FALSE	Low	Master Protein	C9JQS9	Propionyl-CoA carboxylase beta chain, mitochondrial OS=Homo sapiens OX=9606 GN=PCCB PE=1 SV=1	0.075	2.108	1	1	25	1	559	60.7	7.97	6.54	1	0	5.10406e+07	2.49868e+07	2.75793e+07	104356	1.32512e+07	4.8053e+07	5.8841e+06	8.0607e+07	2.44407e+07	1.54452e+08	9.81496e+06	3.86013e+07	5.41285e+07	1.55464e+08		6.09666e+07	9.71845e+07	6.37976e+07	3.1158e+07	3.25616e+07	5.90305e+07	6.50799e+07	5.80584e+07	5.22596e+07	1.02821e+08	3.10294e+07	3.71661e+08	5.33204e+07	4.03853e+07	4.59831e+07	1.51113e+08	1.95754e+07
FCGR3B	FALSE	High	Master Protein	A0A3B3ISU3	Low affinity immunoglobulin gamma Fc region receptor III-B OS=Homo sapiens OX=9606 GN=FCGR3B PE=1 SV=1	0	42.976	19	4	89	2	233	26.2	6.71	192.43	4	0	839590	367311	488425	221685		1.59598e+06		1.88829e+06	616081	1.24097e+06	237141	575843	1.87507e+06	1.96264e+06	293786	138267	1.03154e+06	524430	1.01269e+06	180546	990289	5.87667e+06	617482	363901	229645	264208	687066	793499	797174	210015	2.40938e+06	611376
LCP1	FALSE	High	Master Protein	P13796	Plastin-2 OS=Homo sapiens OX=9606 GN=LCP1 PE=1 SV=6	0	60.95	29	10	63	10	627	70.2	5.43	127.39	10	0	2.93651e+06	1.56191e+06	1.8362e+06	1.67362e+06	4.75423e+07	1.1435e+06	1.79896e+07	356005	3.9459e+06	1.09667e+06	1.87252e+06	1.04327e+06	7.34392e+06	5.85625e+06	2.05598e+06	4.54484e+07	2.27226e+06	1.7041e+06	2.74858e+06	2.247e+07	2.47921e+06	3.9639e+07	946809	3.02587e+06	5.16653e+07	2.20141e+06	2.07168e+07	1.42842e+07	916054	3.27744e+06	3.73682e+07	5.05216e+06
KRT10	FALSE	High	Master Protein	P13645	Keratin, type I cytoskeletal 10 OS=Homo sapiens OX=9606 GN=KRT10 PE=1 SV=6	0	769.55	69	51	4066	43	584	58.8	5.21	11821.6	51	8	1.83492e+08	1.61652e+08	4.25136e+08	2.26968e+08	6.05588e+08	5.18374e+08	4.01831e+08	5.27896e+08	1.98242e+08	5.69361e+08	3.98378e+08	6.50041e+08	5.4339e+08	4.943e+08	4.54244e+08	4.50121e+08	4.74622e+08	3.22297e+08	2.14974e+08	3.76213e+08	7.83312e+08	6.52611e+08	1.11799e+09	5.85086e+08	4.124e+08	3.64768e+08	2.58962e+08	4.07715e+08	1.64457e+08	5.72233e+08	5.80878e+08	2.41383e+08
IGKV2D-24	FALSE	High	Master Protein	A0A075B6R9	Probable non-functional immunoglobulin kappa variable 2D-24 OS=Homo sapiens OX=9606 GN=IGKV2D-24 PE=1 SV=1	0.005	4.597	11	1	1	1	120	13.1	8.87	3.23	1	0			318992	107365							256393				337155			681910				329520						242193	393944			114596
IGLV1-47	FALSE	High	Master Protein	P01700	Immunoglobulin lambda variable 1-47 OS=Homo sapiens OX=9606 GN=IGLV1-47 PE=1 SV=2	0.005	4.847	11	1	5	1	117	12.3	5.91	14.04	1	0	1.02291e+06		1.7688e+06	807972				179091			69216.8			1.37543e+07		574218	500024		128768	314472	9.10702e+06			885271	672464				1.87883e+06	98896.8		412820
ACTB	FALSE	High	Master Protein	P60709	Actin, cytoplasmic 1 OS=Homo sapiens OX=9606 GN=ACTB PE=1 SV=1	0	315.435	68	22	731	1	375	41.7	5.48	1957.22	22	10	1.04099e+07	7.82197e+07	1.92956e+07	3.39374e+06	1.1529e+07	5.85066e+06	3.53884e+07	1.59595e+07	6.10917e+06	1.13354e+07	1.49546e+07	8.07533e+06	1.23187e+07	2.59511e+07	3.73435e+07	1.28937e+07	1.60491e+07	2.5264e+07	1.39053e+07	1.07053e+07	1.19027e+07	8.27771e+06	3.92892e+06	1.20243e+07	6.64169e+06	9.48651e+06	1.6811e+07	8.12582e+06	2.46645e+07	3.01174e+07	2.04482e+07	1.75059e+07
PIGR	FALSE	High	Master Protein	P01833	Polymeric immunoglobulin receptor OS=Homo sapiens OX=9606 GN=PIGR PE=1 SV=4	0	28.045	11	4	5	4	764	83.2	5.74	11.86	4	0				1.84683e+06			127211				313048						444005			299420			246151			70907.6			1.45649e+06			124661
APOB	FALSE	High	Master Protein	P04114	Apolipoprotein B-100 OS=Homo sapiens OX=9606 GN=APOB PE=1 SV=2	0	5435.1	72	387	36510	387	4563	515.3	7.05	88716.6	387	0	1.93666e+09	4.37963e+09	5.44411e+09	1.22745e+09	3.79838e+09	2.13322e+09	2.41455e+09	4.29651e+09	2.14324e+09	1.99824e+09	2.38236e+09	4.90551e+09	3.14536e+09	3.01689e+09	3.87436e+09	5.21323e+09	2.95392e+09	5.56807e+09	5.34101e+09	1.99742e+09	3.70865e+09	4.35148e+09	4.4304e+09	2.69267e+09	3.56032e+09	4.4753e+09	2.14299e+09	1.69927e+09	2.07429e+09	5.28336e+09	3.20396e+09	3.56608e+09
TBC1D19	FALSE	Low	Master Protein	D6RA60	TBC1 domain family member 19 (Fragment) OS=Homo sapiens OX=9606 GN=TBC1D19 PE=4 SV=1	0.09	1.904	24	1	9	1	68	7.9	8.48	0	1	0	80655.6	2.09132e+07	106145	324663	1.30356e+07	27411.4	6.69294e+06	2.64367e+06	5.40191e+06	122464	2.47783e+06	1.56997e+06			24779	234357	1.29172e+06	1.03062e+06	412835	4.77125e+06	760898	1.16425e+06	1.80811e+06	7.81049e+06	3.66878e+06	1.8615e+06	497019	5.24957e+06	2.08922e+06	1.62081e+06	337810	3.67552e+06
CFI	FALSE	High	Master Protein	P05156	Complement factor I OS=Homo sapiens OX=9606 GN=CFI PE=1 SV=2	0	624.56	62	50	3768	50	583	65.7	7.5	9921.59	50	0	3.28812e+08	3.72596e+08	3.69923e+08	3.24065e+08	3.11459e+08	2.99578e+08	3.51757e+08	5.03088e+08	2.95195e+08	3.84673e+08	2.97944e+08	5.4359e+08	6.22878e+08	5.09714e+08	6.03862e+08	6.22488e+08	4.29355e+08	3.58713e+08	3.8125e+08	3.18475e+08	4.05918e+08	4.39394e+08	5.28071e+08	2.72778e+08	3.00555e+08	3.02845e+08	4.14593e+08	2.67712e+08	2.90477e+08	3.62956e+08	4.63475e+08	4.68834e+08
FCN3	FALSE	High	Master Protein	O75636	Ficolin-3 OS=Homo sapiens OX=9606 GN=FCN3 PE=1 SV=2	0	228.815	57	17	1037	17	299	32.9	6.67	2742.55	17	0	1.10205e+08	4.8601e+07	1.86437e+08	7.19316e+07	1.18508e+08	9.39251e+07	2.18005e+07	9.74583e+07	6.18082e+07	8.38963e+07	3.94599e+07	1.99095e+08	1.48509e+08	1.54891e+08	1.49675e+08	1.42744e+08	9.16589e+07	9.28455e+07	1.20249e+08	7.82231e+07	6.9155e+07	1.26567e+08	3.93803e+08	2.16923e+07	1.0134e+08	5.87725e+07	1.5095e+08	1.19903e+08	1.18633e+08	1.20431e+08	1.2818e+08	1.45002e+07
KRT1	FALSE	High	Master Protein	P04264	Keratin, type II cytoskeletal 1 OS=Homo sapiens OX=9606 GN=KRT1 PE=1 SV=6	0	935.348	77	63	5686	57	644	66	8.12	16166	63	6	3.29981e+08	3.38466e+08	7.87583e+08	5.09288e+08	1.06634e+09	4.4429e+08	7.18172e+08	7.8972e+08	3.02176e+08	8.65392e+08	5.20663e+08	9.00111e+08	5.93159e+08	8.02102e+08	8.10615e+08	8.17513e+08	7.49625e+08	9.62557e+08	4.94599e+08	9.24907e+08	8.97256e+08	1.21973e+09	2.61766e+08	1.23051e+09	6.8175e+08	5.19846e+08	4.79511e+08	6.57229e+08	2.58258e+08	1.16021e+09	7.55248e+08	2.98725e+08
KIAA0895	FALSE	Low	Master Protein	Q8NCT3	Uncharacterized protein KIAA0895 OS=Homo sapiens OX=9606 GN=KIAA0895 PE=2 SV=4	0.061	2.227	1	1	4	1	520	60.5	10.02	0	1	0	6.83181e+07	1.30377e+07	1.97701e+07		8.09932e+06	8.18129e+07	8.30114e+06	1.09417e+07	1.02404e+07			1.76229e+07	1.3535e+06	3.14718e+07	3.75082e+07	1.77445e+07	3.06964e+07	1.27247e+07	2.17865e+07	1.09419e+07	1.44717e+07	1.09745e+07		1.13893e+07	7.95e+06	54131.6		7.17027e+06		2.32826e+07	3.03051e+07	1.13411e+07
PRSS1	FALSE	High	Master Protein	E7EQ64	Trypsin-1 OS=Homo sapiens OX=9606 GN=PRSS1 PE=1 SV=1	0.004	5.899	11	2	67	2	261	28.1	7.25	29.49	2	0	1.82538e+06	560696	2.28378e+07	1.47541e+07	2.48019e+07	3.12765e+07	3.17747e+07	5.81339e+07	4.39333e+06	6.32351e+07	589025	1.02315e+08	2.82573e+07	6.1168e+07	6.69317e+06	4.87615e+07	8.80451e+06	5.03078e+07	3.35616e+07	2.26955e+07	7.15914e+07	5.10442e+07	4.98288e+06	9.74132e+06	1.23754e+07	2.30029e+06	2.1317e+07	3.03227e+07	2.05453e+06	2.39055e+07	2.10472e+07	3.22548e+06
ZNF514	FALSE	Medium	Master Protein	C9K038	Zinc finger protein 514 (Fragment) OS=Homo sapiens OX=9606 GN=ZNF514 PE=4 SV=1	0.047	2.551	17	1	1	1	71	8.5	4.78	0	1	0										4.98061e+06					5.30983e+06						8.25951e+06		3.80405e+06
ATRN	FALSE	High	Master Protein	O75882	Attractin OS=Homo sapiens OX=9606 GN=ATRN PE=1 SV=2	0	229.463	24	31	738	31	1429	158.4	7.31	1697.19	31	0	1.6221e+07	6.20045e+07	6.3071e+07	1.53556e+07	5.32694e+07	5.66043e+07	5.36172e+07	6.02853e+07	4.66501e+07	3.74102e+07	6.60466e+07	4.35949e+07	3.75581e+07	3.77995e+07	3.79757e+07	6.645e+07	3.95024e+07	8.68584e+07	5.1515e+07	4.345e+07	5.34708e+07	5.35915e+07	1.96476e+07	4.07559e+07	3.12067e+07	8.71899e+07	1.68875e+07	4.1876e+07	5.65318e+07	6.49082e+07	3.70375e+07	5.8964e+07
ALCAM	FALSE	High	Master Protein	H7C543	Activated leukocyte cell adhesion molecule (Fragment) OS=Homo sapiens OX=9606 GN=ALCAM PE=1 SV=1	0	8.459	8	1	4	1	344	38.2	5.58	8.73	1	0			307850			654616		765417			218546	81649.4	247389		124697	519784	271862		344205		249405	209073		328519			306219	296614			298634	293194
CDSN	FALSE	High	Master Protein	G8JLG2	Corneodesmosin OS=Homo sapiens OX=9606 GN=CDSN PE=1 SV=1	0	16.084	11	3	4	3	529	51.6	8.44	11.8	3	0		39210.1				650765	306933						1.29733e+06							275019	2.31463e+06		1.21592e+06	151020		69421.7
TUBB1	FALSE	High	Master Protein	Q9H4B7	Tubulin beta-1 chain OS=Homo sapiens OX=9606 GN=TUBB1 PE=1 SV=1	0	11.828	7	2	9	2	451	50.3	5.17	12.17	2	0	49811.5	3.03981e+06	981451	117736					72218.2			641063	95159.8	133350	590854		74120.3	285354	611438		267310	401115	189954	23101.3		78408.6		78672.2		976566
KRT4	FALSE	High	Master Protein	P19013	Keratin, type II cytoskeletal 4 OS=Homo sapiens OX=9606 GN=KRT4 PE=1 SV=5	0	55.98	12	6	178	2	520	56.1	6.61	379.25	6	0	35505.9	411595		122712			176630				274478	386615			631896						374766						247504				604980
S100A14	FALSE	High	Master Protein	Q9HCY8	Protein S100-A14 OS=Homo sapiens OX=9606 GN=S100A14 PE=1 SV=1	0.001	6.611	17	2	10	2	104	11.7	5.24	10.05	2	0	44381.9			46397.4			766470	252207	38442.3		90838.1		415352		86053.1		478932			37468	1.24768e+06	120468	88000	439482	49570.2	144731	116358		203500	56799.7	64518.7	100471
CTBS	FALSE	High	Master Protein	Q01459	Di-N-acetylchitobiase OS=Homo sapiens OX=9606 GN=CTBS PE=1 SV=1	0	28.504	22	5	25	5	385	43.7	6.64	30.66	5	0	433678	2.69241e+06	815076	157458	1.2346e+06	547395	506414	1.46967e+06	647820	942238	922444	486400	479412	225788	1.21562e+06	2.40532e+06	545365		459970	1.65356e+06	2.39392e+06	2.01935e+06	7.28138e+06	349753	1.26568e+06	763041	163014	2.32259e+06	1.08693e+06		1.69558e+06	251174
IGHV6-1	FALSE	Low	Master Protein	A0A0B4J1U7	Immunoglobulin heavy variable 6-1 OS=Homo sapiens OX=9606 GN=IGHV6-1 PE=3 SV=1	0.056	2.352	6	1	4	1	121	13.5	9.2	0	1	0			1.25968e+06		1.57352e+06		4.02518e+06	420702		869272		847534	2.85762e+06	2.85368e+06				1.93388e+06	1.94778e+06	402535	2.11919e+06	3.19539e+06	4.04971e+06		1.64014e+06		94326.5	3.65217e+06	800671	835528	706505
MINPP1	FALSE	High	Master Protein	Q9UNW1	Multiple inositol polyphosphate phosphatase 1 OS=Homo sapiens OX=9606 GN=MINPP1 PE=1 SV=1	0	18.646	13	3	23	3	487	55	7.81	47.11	3	0	155971	283655	797456		805821		625346	3.0112e+06	498544		422548	1.51258e+06	890673	205944	394882	2.522e+06	424365	2.65129e+06	1.38076e+06	787636	709921	1.28615e+06	319787	307932	210785	272943	97500.8	2.80283e+06	133364	554354	1.8063e+06	486598
DMBT1	FALSE	High	Master Protein	Q9UGM3	Deleted in malignant brain tumors 1 protein OS=Homo sapiens OX=9606 GN=DMBT1 PE=1 SV=2	0.004	5.59	7	1	3	1	2413	260.6	5.44	6.71	1	0	172333						98161.8						1.64008e+06	281893		460282		619621	785398		345054			108707		793181	399619		606202		277749
TMSB4X	FALSE	High	Master Protein	P62328	Thymosin beta-4 OS=Homo sapiens OX=9606 GN=TMSB4X PE=1 SV=2	0	49.62	68	4	104	4	44	5.1	5.06	228.17	4	0	92830.7	1.4368e+06	1.61801e+06	4.05201e+06	1.56345e+06	2.6198e+06	7.95677e+06	3.87312e+06	3.14272e+06	3.41367e+06	1.71399e+06	2.10559e+06	7.9133e+06	2.28533e+07	1.11799e+07	7.70535e+06	6.26916e+07	5.98738e+06	2.45613e+06	3.59289e+06	3.16823e+06	4.59306e+06	3.24237e+06	6.95097e+06	2.13369e+06	1.53251e+06		2.65586e+06	8.10336e+06	3.26664e+06	3.99829e+06	89289.9
F7	FALSE	High	Master Protein	P08709	Coagulation factor VII OS=Homo sapiens OX=9606 GN=F7 PE=1 SV=1	0	30.901	17	5	68	5	466	51.6	7.23	128.26	5	0	412216	1.90794e+06	1.82086e+06	482446	688658	383692	998723	3.13926e+06	1.41258e+06	711029	1.55253e+06	1.09318e+06	3.138e+06	2.14055e+06	1.03256e+06	3.39647e+06	2.13272e+06	2.43716e+06	1.27971e+06	1.52624e+06	2.25016e+06	3.96374e+06		4.99511e+06	1.16451e+06	1.82924e+06	1.46733e+06	948973	1.2455e+06	2.82961e+06	1.10955e+06	1.86878e+06
HBD	FALSE	High	Master Protein	P02042	Hemoglobin subunit delta OS=Homo sapiens OX=9606 GN=HBD PE=1 SV=2	0	151.342	96	14	775	7	147	16	8.05	2289.55	14	0	1.96503e+07	1.83926e+06	2.17153e+06	1.88861e+06	901596	1.35568e+06		1.20286e+06	2.96024e+06	1.27149e+06	1.52602e+06	434054	4.81033e+06	3.97621e+06	267164	1.60189e+06	1.31449e+07	1.84473e+06	813223	1.3321e+06	1.09705e+06	1.34741e+06	289282	899174	1.51418e+06	1.33008e+07	1.40765e+06	236143	2.96199e+06	2.74869e+06	4.98905e+06	1.17881e+06
CHGA	FALSE	High	Master Protein	P10645	Chromogranin-A OS=Homo sapiens OX=9606 GN=CHGA PE=1 SV=7	0.002	7.075	4	1	1	1	457	50.7	4.6	4.01	1	0		256715		19707.6				242264						89650.8	129734
SERPINF2	FALSE	High	Master Protein	P08697	Alpha-2-antiplasmin OS=Homo sapiens OX=9606 GN=SERPINF2 PE=1 SV=3	0	588.623	72	34	4197	34	491	54.5	6.29	14019.1	34	0	1.62797e+08	4.09268e+08	7.44892e+08	1.45009e+08	5.60169e+08	2.47238e+08	4.00248e+08	4.89968e+08	3.38029e+08	3.59714e+08	4.00763e+08	4.86201e+08	3.25635e+08	5.3264e+08	2.43363e+08	5.40261e+08	3.9535e+08	9.14326e+08	1.13306e+09	4.27344e+08	4.44078e+08	5.25101e+08	1.67245e+08	4.05222e+08	3.49344e+08	4.23629e+08	1.54159e+08	4.17071e+08	3.36483e+08	4.34157e+08	3.63265e+08	5.09785e+08
F11	FALSE	High	Master Protein	P03951	Coagulation factor XI OS=Homo sapiens OX=9606 GN=F11 PE=1 SV=1	0	169.897	45	19	297	19	625	70.1	8.1	889.39	19	0	1.5583e+07	2.01896e+07	1.55253e+07	9.03244e+06	1.33053e+07	1.0261e+07	1.41916e+07	1.82858e+07	1.4091e+07	9.71003e+06	1.27143e+07	1.0159e+07	1.11414e+07	1.52663e+07	7.8672e+06	1.66821e+07	1.70133e+07	1.08008e+07	1.50729e+07	2.24842e+07	1.38814e+07	1.61808e+07	4.15528e+06	1.28677e+07	1.07349e+07	1.42493e+07	3.1347e+06	7.59463e+06	9.60914e+06	1.1967e+07	1.80013e+07	1.15424e+07
TGFBI	FALSE	High	Master Protein	Q15582	Transforming growth factor-beta-induced protein ig-h3 OS=Homo sapiens OX=9606 GN=TGFBI PE=1 SV=1	0	50.152	17	8	127	8	683	74.6	7.71	152.41	8	0	9.83465e+06	8.03156e+06	4.04038e+06	1.34675e+06	4.53789e+06		2.23851e+06	3.28614e+06	4.35922e+06	3.46373e+06	8.4814e+06	2.49249e+06	2.094e+06	935691	4.94953e+06	4.21864e+06	3.12359e+06	2.26408e+06	3.06976e+06	3.18692e+06	2.04548e+06	4.10357e+06	714241	8.97843e+06	960369	4.94124e+06	147316	4.97768e+06	2.43621e+06	2.46922e+06	964595	2.21354e+06
CRNN	FALSE	Low	Master Protein	Q9UBG3	Cornulin OS=Homo sapiens OX=9606 GN=CRNN PE=1 SV=1	0.076	2.088	3	1	1	1	495	53.5	6.1	2.02	1	0		3.97226e+06																											484905
COL18A1	FALSE	High	Master Protein	P39060	Collagen alpha-1(XVIII) chain OS=Homo sapiens OX=9606 GN=COL18A1 PE=1 SV=5	0	18.96	4	3	4	3	1754	178.1	6.01	12.3	3	0		90169.5			122596					120597				508591	292903			119850		610405	162578	200755			447623						3.19373e+06
FUCA1	FALSE	High	Master Protein	P04066	Tissue alpha-L-fucosidase OS=Homo sapiens OX=9606 GN=FUCA1 PE=1 SV=4	0.004	5.668	4	1	5	1	466	53.7	6.84	9.73	1	0	133247	714701	450059	401790	157323	69082.1	80221.7	422761	231886	178040	775017	113202	417418	283454	56278.2	567220	90172.1	499138	193833	67548	418605	260958	761763	646024	158085	321240		91185.8	196518	396166	251039	69250.7
FCGBP	FALSE	High	Master Protein	Q9Y6R7	IgGFc-binding protein OS=Homo sapiens OX=9606 GN=FCGBP PE=1 SV=3	0	284.584	20	30	274	30	5405	571.6	5.34	787.07	30	0	1.979e+07	1.09572e+07	1.17321e+07	6.57978e+06	5.48041e+06	7.1561e+06	3.62941e+07	2.09389e+07	3.51329e+07	1.62455e+07	1.4514e+07	3.00739e+06	2.14105e+07	1.12959e+07	1.2989e+07	2.39929e+07	3.60069e+07	2.38518e+07	1.33334e+07	9.21073e+06	8.21661e+06	2.10422e+07	1.17409e+07	3.40061e+07	3.02075e+06	1.03415e+07	5.16659e+07	9.46794e+06	2.57416e+06	1.63815e+07	1.92895e+07	1.06481e+07
PDLIM1	FALSE	High	Master Protein	O00151	PDZ and LIM domain protein 1 OS=Homo sapiens OX=9606 GN=PDLIM1 PE=1 SV=4	0.004	6.517	5	1	2	1	329	36	7.02	4.21	1	0				244795				792268					814762
IGFBP4	FALSE	High	Master Protein	P22692	Insulin-like growth factor-binding protein 4 OS=Homo sapiens OX=9606 GN=IGFBP4 PE=1 SV=2	0	19.211	16	3	3	3	258	27.9	7.15	10.24	3	0								911666					1.05346e+06		1.77744e+06	403503	681464	778083	74227			971126	550846		362376		726421	697317			1.24995e+06
ANXA2	FALSE	High	Master Protein	P07355	Annexin A2 OS=Homo sapiens OX=9606 GN=ANXA2 PE=1 SV=2	0	28.574	28	6	14	6	339	38.6	7.75	20.61	6	0							318472		260563	155763	740346	107318	522110			372419	3.55038e+06				1.16956e+06	701029		418055	119871	238735	94646	417929				49932.1
NDUFA5	FALSE	Medium	Master Protein	Q16718	NADH dehydrogenase [ubiquinone] 1 alpha subcomplex subunit 5 OS=Homo sapiens OX=9606 GN=NDUFA5 PE=1 SV=3	0.041	2.663	5	1	2	1	116	13.5	5.99	0	1	0		68389.7		31104.8
ANXA1	FALSE	High	Master Protein	Q5T3N1	Annexin (Fragment) OS=Homo sapiens OX=9606 GN=ANXA1 PE=1 SV=1	0	7.93	8	1	1	1	204	22.7	5.53	4.52	1	0				83492.4																								216836
PROC	FALSE	High	Master Protein	P04070	Vitamin K-dependent protein C OS=Homo sapiens OX=9606 GN=PROC PE=1 SV=1	0	112.269	30	10	291	10	461	52	6.28	689.27	10	0	1.00908e+08	1.86883e+07	1.81063e+07	2.62853e+07	4.20398e+07	1.84393e+07	9.21961e+06	4.2433e+07	1.66963e+07	2.25692e+07	1.38145e+07	1.28838e+07	7.39252e+06	8.02694e+06	7.74894e+06	1.73989e+07	7.27515e+07	2.29698e+07	1.99528e+07	1.67769e+07	2.07226e+07	4.07563e+07	1.16435e+07	1.36054e+07	9.17081e+06	2.22628e+07	4.28482e+06	2.14693e+07	8.78716e+07	2.86623e+07	2.3607e+07	1.6028e+07
MYH7	FALSE	High	Master Protein	P12883	Myosin-7 OS=Homo sapiens OX=9606 GN=MYH7 PE=1 SV=5	0	231.751	21	31	59	6	1935	223	5.8	160.1	31	11	6.58205e+06	3.89524e+06	119735	3.94103e+06	174417	1.56074e+06	1.16637e+06	2.24399e+06	1.71838e+06	1.47668e+06	1.58405e+06	44699.2	8.81284e+06	936857	2.45045e+06	542294	1.3088e+06	95520.3	28240.1	575929	466949	567798	2.67153e+06	894120		5.22581e+06	550186	497099	1.16317e+07	34609.9	476825	1.64131e+06
ALDOB	FALSE	High	Master Protein	A0A3B3IS80	Fructose-bisphosphate aldolase OS=Homo sapiens OX=9606 GN=ALDOB PE=1 SV=1	0	36.197	19	5	13	5	342	37.3	7.87	27.99	5	0	336557	1.80487e+06	1.913e+06	63240.4	604781		2.3545e+06	725676	96029.6	4.47931e+06		1.56239e+06	431033	84913.7	3.23723e+07	328288	179325	242769		1.20084e+06	1.86639e+06	337658	465549		2.60166e+06	231925	1.20092e+07	598724	301821	1.31245e+06	332910	277517
MMP9	FALSE	High	Master Protein	P14780	Matrix metalloproteinase-9 OS=Homo sapiens OX=9606 GN=MMP9 PE=1 SV=3	0	16.857	6	3	9	3	707	78.4	6.06	13.76	3	0		724180	480016	172582	186322		362289		660023	232196	268144			541509	240875		813831	670658	140278	260412	1.42358e+06	132736	230098	493853	93324.7	1.0195e+06	73314	81234	321755	1.05882e+06	159465	386358
SLIRP	FALSE	Low	Master Protein	G3V2S9	SRA stem-loop-interacting RNA-binding protein, mitochondrial OS=Homo sapiens OX=9606 GN=SLIRP PE=1 SV=1	0.094	1.814	6	1	2	1	124	13.9	11.09	0	1	0				1.76938e+06			628523						266744	1.05e+06		1.02589e+06	2.50359e+06									3.00715e+06	321986		2.91769e+06		333416	2.07856e+06
APOE	FALSE	High	Master Protein	P02649	Apolipoprotein E OS=Homo sapiens OX=9606 GN=APOE PE=1 SV=1	0	417.879	91	39	2279	39	317	36.1	5.73	6394.81	39	0	2.92213e+08	5.97128e+08	6.19512e+08	1.45099e+08	2.15271e+08	5.49231e+07	2.18759e+08	4.5075e+08	2.45639e+08	3.63123e+08	1.63872e+08	4.15637e+08	2.59193e+08	2.63607e+08	4.04949e+08	4.34596e+08	3.92489e+08	3.78079e+08	5.19888e+08	1.65283e+08	1.94678e+08	4.33581e+08	4.44851e+08	3.00219e+08	2.88376e+08	4.44835e+08	7.15061e+08	1.82775e+08	2.93468e+08	3.62671e+08	3.09435e+08	5.38668e+08
PGM2L1	FALSE	Low	Master Protein	Q6PCE3	Glucose 1,6-bisphosphate synthase OS=Homo sapiens OX=9606 GN=PGM2L1 PE=1 SV=3	0.051	2.496	6	1	70	1	622	70.4	7.15	0	1	0	4.48257e+07	2.20986e+06	7.30069e+07	1.76918e+07	4.26086e+07	8.03509e+06	2.53621e+07	5.08301e+07	1.78521e+07	1.27116e+08	1.06106e+07	4.14568e+07	6.16802e+07	1.12815e+08	5.50307e+07	4.63838e+07	1.76459e+07	1.16053e+08	5.73466e+07	5.01032e+07		5.928e+07		3.34205e+07	4.20454e+07	463899	5.80332e+07	6.26802e+07	3.43269e+07	5.02723e+07	1.02098e+08	628839
KRT6C	FALSE	High	Master Protein	P48668	Keratin, type II cytoskeletal 6C OS=Homo sapiens OX=9606 GN=KRT6C PE=1 SV=3	0	561.572	70	56	1067	4	564	60	8	2683.22	56	0	619294	1.17611e+06	435726	246469		1.3516e+06		682826	771451	210388		101552			941082	336830		295817	122835		620813	587175	602362	622735		375417	196716		1.70825e+06	147842
MYH4	FALSE	High	Master Protein	Q9Y623	Myosin-4 OS=Homo sapiens OX=9606 GN=MYH4 PE=2 SV=2	0	257.572	19	30	67	1	1939	222.9	5.85	216.19	30	1	270499					850625		116881	862174						471714							360814		1.27101e+06	452246		452018			560879	1.90371e+06
IGHA1	FALSE	High	Master Protein	P01876	Immunoglobulin heavy constant alpha 1 OS=Homo sapiens OX=9606 GN=IGHA1 PE=1 SV=2	0	493.724	60	25	5850	8	353	37.6	6.51	20319.6	25	18	3.4783e+09	1.54134e+09	3.8956e+08	6.24156e+08	2.69959e+08	4.71197e+08	3.9567e+08	3.85779e+07	1.0034e+09	5.2186e+08	7.94224e+08	4.23695e+08	5.27828e+07	3.64566e+08	1.14964e+09	7.20543e+07	5.82562e+08	6.19563e+08	2.91176e+08	1.94338e+08	2.47503e+09	7.92957e+07	1.05302e+09	2.95971e+08	8.71822e+08	4.05622e+08	6.24696e+08	3.92408e+08	1.01279e+09	1.13525e+08	1.96668e+08	1.24718e+09
H4C1	FALSE	High	Master Protein	P62805	Histone H4 OS=Homo sapiens OX=9606 GN=H4C1 PE=1 SV=2	0.002	7.785	34	3	4	3	103	11.4	11.36	2.59	3	0		2.68572e+06			423719			181149		139197	4.27838e+06									372495			1.31647e+07		346471		702279				394749
SCGB1A1	FALSE	High	Master Protein	P11684	Uteroglobin OS=Homo sapiens OX=9606 GN=SCGB1A1 PE=1 SV=1	0	42.789	49	4	9	4	91	10	5.06	47.09	4	0			165499	105342									234188					221270						66570.9			83417		84687.1		143944
IGLV1-51	FALSE	Medium	Master Protein	P01701	Immunoglobulin lambda variable 1-51 OS=Homo sapiens OX=9606 GN=IGLV1-51 PE=1 SV=2	0.016	3.183	18	1	1	1	117	12.2	7.03	3.34	1	0				157054				1.10636e+06			159060	154597	126434		2.95876e+07		362696						2.71172e+06
DCD	FALSE	High	Master Protein	P81605	Dermcidin OS=Homo sapiens OX=9606 GN=DCD PE=1 SV=2	0	34.096	35	4	121	4	110	11.3	6.54	255.05	4	0	7.9401e+06	1.84617e+06	1.22667e+07	5.42315e+06	8.66737e+06	3.73139e+06	4.44369e+06	1.02528e+07	2.1536e+06	2.30679e+06	5.09081e+06	2.33584e+06	1.0749e+07	2.72293e+06	4.84805e+06	9.54135e+06	1.18922e+07	8.74382e+06	8.09711e+06	9.58387e+06	1.25959e+07	1.23272e+07	4.00884e+06	1.05964e+07	5.95612e+06	1.02088e+07	1.25118e+06	1.01578e+07	2.00783e+06	2.71746e+06	6.09059e+06	1.92247e+06
DSG2	FALSE	High	Master Protein	Q14126	Desmoglein-2 OS=Homo sapiens OX=9606 GN=DSG2 PE=1 SV=2	0	10.175	4	3	3	3	1118	122.2	5.24	0	3	0					142497			1.11381e+06					123304			878153					483329	301511		63900.6				434572			135823	67836.1
RBM39	FALSE	Low	Master Protein	G3XAC6	RNA-binding protein 39 OS=Homo sapiens OX=9606 GN=RBM39 PE=1 SV=1	0.099	1.738	4	1	1	1	423	48	10.56	0	1	0			881706				1.70438e+06				227826					488072		364411	967592											374829
KRT36	FALSE	High	Master Protein	O76013	Keratin, type I cuticular Ha6 OS=Homo sapiens OX=9606 GN=KRT36 PE=1 SV=1	0	31.255	12	7	49	3	467	52.2	4.94	73.49	7	0		2.17275e+09	1.35725e+06	286725		1.58588e+06	982942	767499		1.78712e+06	3.18285e+07	1.69292e+06				287503		379609	305303			948019		164755	492120	1.59029e+06			298603	2.56252e+06		1.66328e+08
C4BPB	FALSE	High	Master Protein	P20851	C4b-binding protein beta chain OS=Homo sapiens OX=9606 GN=C4BPB PE=1 SV=1	0	100.938	40	11	510	11	252	28.3	5.14	1171.01	11	0	6.5024e+07	8.41642e+07	5.78125e+07	9.88693e+07	5.18477e+07	1.09836e+07	4.0811e+07	2.90975e+07	7.20103e+07	3.27811e+08	6.42748e+07	3.62634e+07	4.87896e+07	6.76387e+07	9.24983e+07	1.22094e+08	1.49374e+08	4.35911e+07	3.50434e+07	4.20724e+07	4.86296e+07	3.99618e+07	2.21545e+07	1.1307e+08	3.04698e+07	6.17046e+07	1.61686e+08	3.43715e+07	5.39364e+07	4.61786e+07	5.59009e+07	3.38275e+07
ICAM1	FALSE	High	Master Protein	P05362	Intercellular adhesion molecule 1 OS=Homo sapiens OX=9606 GN=ICAM1 PE=1 SV=2	0	15.728	8	4	6	4	532	57.8	7.99	9.46	4	0		7.76621e+06		927123	877792		307752	2.75126e+06	168763		421232		3.47443e+06	729039		3.52724e+06		177956		244516		962899	403960	104943		546599	314259	581298	189471	90331		109835
CPB2	FALSE	High	Master Protein	Q96IY4	Carboxypeptidase B2 OS=Homo sapiens OX=9606 GN=CPB2 PE=1 SV=2	0	273.815	56	20	860	20	423	48.4	7.71	2169.68	20	0	1.11129e+07	3.32394e+07	5.53227e+07	4.71929e+07	6.11306e+07	1.7374e+07	8.16358e+07	1.02729e+08	3.96193e+07	4.37195e+07	3.77478e+07	4.83963e+07	5.68805e+07	3.62331e+07	2.60608e+07	1.04734e+08	8.10776e+07	7.21074e+07	5.77511e+07	4.6505e+07	4.17871e+07	8.8708e+07	2.68364e+07	5.94665e+07	3.60219e+07	6.62651e+07	7.03136e+07	6.82643e+07	1.04765e+08	6.38324e+07	5.77024e+07	8.28028e+07
OLFML1	FALSE	Low	Master Protein	E9PN44	Olfactomedin-like protein 1 OS=Homo sapiens OX=9606 GN=OLFML1 PE=1 SV=1	0.093	1.867	11	1	2	1	56	6.2	7.88	0	1	0				24486.6			1.71167e+07		9.50497e+06			2.94765e+06					5.2121e+06							7.2186e+06	2.86553e+06							1.85483e+07
IGKV4-1	FALSE	High	Master Protein	P06312	Immunoglobulin kappa variable 4-1 OS=Homo sapiens OX=9606 GN=IGKV4-1 PE=1 SV=1	0	10.817	20	2	57	2	121	13.4	5.25	78.49	2	0	277304	7.89692e+06	4.00237e+06	647080	2.5161e+06	1.39335e+07	2.43411e+06	1.30119e+06	1.89388e+06	1.66316e+06	2.01148e+06	5.3891e+06	1.14255e+06	5.00244e+06	4.6178e+06	1.1616e+06	1.55959e+06	6.41194e+06	4.82937e+06	1.44358e+06	9.74358e+06	272765	1.84126e+07	1.67428e+06	1.87374e+06	1.80214e+06	2.29807e+06	4.00787e+06	1.54457e+06	4.29382e+06	1.69121e+06	3.33006e+06
ZSCAN18	FALSE	Low	Master Protein	M0R1U9	Zinc finger and SCAN domain-containing protein 18 (Fragment) OS=Homo sapiens OX=9606 GN=ZSCAN18 PE=1 SV=1	0.077	2.066	3	1	2	1	184	20	4.7	0	1	0					3.68953e+06				1.98769e+06							1.40005e+06				4.20732e+06		939598				429318	8.09539e+06				632932	5.59898e+06
CA1	FALSE	High	Master Protein	P00915	Carbonic anhydrase 1 OS=Homo sapiens OX=9606 GN=CA1 PE=1 SV=2	0	50.126	51	10	79	10	261	28.9	7.12	176.2	10	0	44641.3	838282	1.49641e+06	1.53075e+06	9.75483e+06	5.7698e+06	1.17507e+06	7.93253e+06	2.92151e+06	2.14174e+06	3.6018e+06	6.60141e+07	3.20251e+06	3.14249e+06	900071	6.09797e+06	3.51979e+06	4.03841e+06	3.62042e+06	1.65899e+06	959933	7.24391e+06	1.35611e+06	3.47911e+06	1.97228e+06	1.90972e+06		3.53602e+06	644812	4.81714e+06	5.77409e+06	395595
CFP	FALSE	High	Master Protein	P27918	Properdin OS=Homo sapiens OX=9606 GN=CFP PE=1 SV=2	0	160.676	32	17	360	17	469	51.2	7.9	908.32	17	0	9.79655e+07	2.17083e+07	9.91515e+07	4.36118e+07	6.68139e+07	3.81837e+07	1.01525e+07	3.55061e+07	1.61611e+07	7.98319e+07	2.52771e+07	1.76092e+08	8.4529e+07	9.17679e+07	3.84382e+07	4.53129e+07	8.3202e+07	3.61855e+07	1.52672e+08	4.17701e+07	4.23234e+07	5.75843e+07	5.49426e+07	2.54224e+07	3.79522e+07	2.43557e+07	3.69725e+07	4.2478e+07	4.80314e+07	1.0927e+08	5.15049e+07	5.28333e+07
SPP1	FALSE	High	Master Protein	P10451	Osteopontin OS=Homo sapiens OX=9606 GN=SPP1 PE=1 SV=1	0	8.692	10	2	3	2	314	35.4	4.58	5.84	2	0	397608			1.46492e+06		437578											1.62596e+06
LCN1	FALSE	High	Master Protein	P31025	Lipocalin-1 OS=Homo sapiens OX=9606 GN=LCN1 PE=1 SV=1	0	14.624	31	3	12	3	176	19.2	5.58	24.51	3	0	363829		2.1152e+06	143532	2.9807e+06	623981		949118	605281	810845		849964	1.74036e+06	509737	273685	778694	757427	1.34296e+06	1.05692e+06	1.08266e+06	1.65377e+06	2.00045e+06	1.57827e+06	1.93706e+06	172353	471160		1.76842e+06		3.3246e+06	1.79416e+06
C1RL	FALSE	High	Master Protein	Q9NZP8	Complement C1r subcomponent-like protein OS=Homo sapiens OX=9606 GN=C1RL PE=1 SV=2	0	158.735	32	16	669	13	487	53.5	7.2	1478.23	16	0	1.79114e+07	2.5316e+07	4.26733e+07	5.61446e+07	3.08881e+07	6.60286e+07	2.17924e+07	3.8583e+07	2.08764e+07	1.38812e+07	2.01657e+07	4.259e+07	4.19399e+07	3.44243e+07	4.1034e+07	8.50193e+07	3.28669e+07	2.09724e+07	2.67046e+07	4.86785e+07	5.79336e+07	6.52763e+07	2.60842e+07	3.77556e+07	1.02891e+07	6.46928e+07	2.50332e+07	5.58316e+07	3.2269e+07	2.54344e+07	5.69041e+07	6.72655e+07
IGFBP3	FALSE	High	Master Protein	A6XND1	Insulin-like growth factor-binding protein 3 OS=Homo sapiens OX=9606 GN=IGFBP3 PE=1 SV=1	0	89.162	45	11	263	11	263	29	8.46	408.5	11	0	2.70562e+07	1.30881e+07	1.6505e+07	1.14046e+07	1.05629e+07	1.83473e+07	1.47647e+07	1.8901e+07	2.08826e+07	1.30784e+07	5.30365e+07	8.59283e+06	2.92156e+07	2.48837e+07	2.71369e+07	1.339e+07	1.38965e+07	7.56125e+06	1.91059e+07	2.89171e+06	1.23401e+07	2.39526e+07	2.64413e+06	1.15695e+07	4.20472e+06	2.45231e+07	1.97357e+07	2.14424e+06	1.84229e+07	2.15965e+07	2.78536e+07	1.8485e+07
CCDC40	FALSE	Low	Master Protein	Q4G0X9	Coiled-coil domain-containing protein 40 OS=Homo sapiens OX=9606 GN=CCDC40 PE=1 SV=2	0.075	2.106	1	1	2	1	1142	130	5.29	0	1	0																	633130									5.08866e+06
SECTM1	FALSE	High	Master Protein	J3QQU6	Secreted and transmembrane protein 1 OS=Homo sapiens OX=9606 GN=SECTM1 PE=1 SV=1	0	32.1	23	2	3	2	149	15.9	7.52	14.95	2	0		25732.8		392734			438303				109132	132341					153188		44951.3	249657				188014			34927.3		57706.2
EEF1A2	FALSE	High	Master Protein	Q05639	Elongation factor 1-alpha 2 OS=Homo sapiens OX=9606 GN=EEF1A2 PE=1 SV=1	0	9.473	5	1	1	1	463	50.4	9.03	3.29	1	0	343783				1.18362e+06					170016				580604				437079				155135			242865			1.30146e+06
IGLV2-14	FALSE	Low	Master Protein	P01704	Immunoglobulin lambda variable 2-14 OS=Homo sapiens OX=9606 GN=IGLV2-14 PE=1 SV=2	0.084	1.95	13	1	1	1	120	12.6	6.49	0	1	0	105963					187622					124789													331271
VTN	FALSE	High	Master Protein	P04004	Vitronectin OS=Homo sapiens OX=9606 GN=VTN PE=1 SV=1	0	542.984	50	32	5481	32	478	54.3	5.8	16181	32	0	1.23714e+09	4.287e+08	7.4929e+08	7.32768e+08	6.43409e+08	1.06002e+09	6.74964e+08	1.06432e+09	5.26075e+08	9.90878e+08	6.01776e+08	6.24259e+08	1.54793e+09	1.19956e+09	1.80109e+09	1.52749e+09	1.16159e+09	1.06244e+09	6.10706e+08	5.99496e+08	8.24796e+08	1.33509e+09	1.37985e+09	6.07524e+08	1.01092e+09	7.8928e+08	8.93617e+08	6.70468e+08	1.01209e+09	5.51166e+08	1.19564e+09	6.06496e+08
IGHG3	FALSE	High	Master Protein	A0A4W9A917	Immunoglobulin heavy constant gamma 3 (Fragment) OS=Homo sapiens OX=9606 GN=IGHG3 PE=1 SV=1	0	362.194	65	26	2037	13	377	41.3	7.9	6044.84	26	14	1.70983e+09	8.52719e+08	1.42377e+08	1.07053e+08	1.57086e+08	2.37247e+08	2.44516e+08	5.17686e+07	4.4635e+08	6.86625e+08	1.28433e+08	3.42713e+08	9.58403e+07	4.22773e+08	1.81229e+09	6.313e+07	2.94295e+08	5.22829e+08	7.8365e+07	4.4011e+08	4.89636e+08	1.37628e+07	1.30858e+08	1.9351e+08	8.62046e+07	1.87121e+08	8.01578e+08	3.52916e+08	1.42999e+09	7.83791e+07	6.08595e+07	4.46304e+08
ANPEP	FALSE	High	Master Protein	P15144	Aminopeptidase N OS=Homo sapiens OX=9606 GN=ANPEP PE=1 SV=4	0	24.932	14	7	19	7	967	109.5	5.48	12.89	7	0	75382.6	371954	1.00624e+06	27115			940030	2.33039e+06	223157		634675	1.7575e+06	943762		65848.7		3.90311e+06	273540	2.3546e+06	144243	1.91829e+06	1.40517e+06		681698	1.60915e+06	82845.4	726252	144996	80609.5	1.73043e+06		1.41433e+06
CRTAC1	FALSE	High	Master Protein	Q9NQ79	Cartilage acidic protein 1 OS=Homo sapiens OX=9606 GN=CRTAC1 PE=1 SV=2	0	71.179	25	10	72	10	661	71.4	5.12	146.11	10	0	9.7138e+06	5.78588e+06	5.90005e+06	1.02141e+06	2.26962e+06	1.36572e+07	1.93595e+06	9.8136e+06	606590	2.99526e+07	8.32958e+06	4.68236e+06	4.93482e+07	4.24624e+06	4.6242e+06	9.50292e+06	4.75292e+06	6.59788e+06	2.6223e+06	3.14421e+06	1.06512e+07	4.5152e+06	5.15965e+06	4.84424e+06	3.22608e+06	1.96934e+06	4.66137e+07	2.40893e+06	873306	2.9422e+06	8.59131e+06	1.47507e+06
ADA2	FALSE	High	Master Protein	A0A087X0I3	Adenosine deaminase 2 OS=Homo sapiens OX=9606 GN=ADA2 PE=1 SV=1	0.009	3.639	4	1	6	1	391	45.3	7.28	4.2	1	0		6.2344e+06	1.04036e+06		679110			2.69539e+06	979259			124879		273436		1.25058e+06		1.33318e+06	582028			1.03513e+06		115945		1.93139e+06			170122	1.04438e+06
UFSP2	FALSE	High	Master Protein	D6RA67	Ufm1-specific protease 2 (Fragment) OS=Homo sapiens OX=9606 GN=UFSP2 PE=1 SV=1	0.006	4.229	5	1	20	1	124	14.1	8.46	28.94	1	0	1.48404e+06	5.48057e+06	1.96593e+06	3.50196e+06	9.74414e+06		6.05862e+06	486306	2.32024e+07	385983		1.15002e+06			3.2811e+06		2.92452e+06	1.29295e+06	3.11861e+06	8.42006e+06		933812	1.61662e+06	2.87192e+06	3.18123e+06	1.46175e+07		8.14687e+06	2.41308e+07	2.26667e+06		4.50145e+06
APOC2	FALSE	High	Master Protein	P02655	Apolipoprotein C-II OS=Homo sapiens OX=9606 GN=APOC2 PE=1 SV=1	0	168.154	59	12	1022	12	101	11.3	4.72	2754.47	12	0	3.62473e+07	1.06485e+08	1.87972e+08	1.89523e+07	4.70232e+07	7.34598e+07	2.88957e+07	8.05953e+07	4.52298e+07	2.46996e+08	4.49752e+07	2.32386e+08	2.71355e+07	6.1489e+07	1.61043e+08	8.48102e+07	5.64758e+08	2.9587e+07	1.13056e+08	1.65886e+08	8.73861e+07	1.04505e+08	8.82942e+06	5.23931e+07	1.7671e+08	1.18788e+08	3.13909e+08	1.86282e+07	3.7405e+07	4.78281e+07	8.09311e+07	5.40835e+07
CALML5	FALSE	High	Master Protein	Q9NZT1	Calmodulin-like protein 5 OS=Homo sapiens OX=9606 GN=CALML5 PE=1 SV=2	0	96.21	75	8	86	8	146	15.9	4.44	225.71	8	0	2.88117e+06	1.4658e+06	3.39038e+06	2.83555e+06	5.24388e+06	2.26712e+06	8.65013e+06	4.86089e+06	1.35204e+06	2.16942e+06	2.79551e+06	7.34439e+06	7.9816e+06	5.93903e+06	5.71113e+06	3.86196e+06	7.69444e+06	3.32666e+06	1.38699e+06	8.37438e+06	1.47634e+07	7.99112e+06	209354	1.16186e+06	3.69664e+06	1.21644e+06	1.98661e+06	4.48363e+06	250871	2.97974e+06	5.9563e+06	368075
NID1	FALSE	High	Master Protein	P14543	Nidogen-1 OS=Homo sapiens OX=9606 GN=NID1 PE=1 SV=3	0.009	3.66	1	1	1	1	1247	136.3	5.29	1.97	1	0	138645	222755						420996							429693	254921				720386					279620			99838.2			302526
CFD	FALSE	High	Master Protein	P00746	Complement factor D OS=Homo sapiens OX=9606 GN=CFD PE=1 SV=5	0	206.952	64	14	532	14	253	27	7.71	1231.4	14	0	3.88088e+07	1.19259e+07	1.97354e+07	2.23859e+07	2.23153e+07	1.94699e+07	9.2649e+06	3.05597e+07	1.45345e+07	3.15883e+07	3.39549e+06	2.89398e+07	5.17468e+07	2.82792e+07	1.50302e+07	3.96928e+07	1.92946e+07	2.39712e+07	2.60627e+07	1.64225e+07	2.3683e+07	3.81864e+07	2.0122e+07	1.60803e+07	2.17843e+07	1.96605e+07	1.30158e+07	3.09224e+07	3.87998e+07	1.66166e+07	4.07794e+07	2.20132e+07
FAM3C	FALSE	High	Master Protein	Q92520	Protein FAM3C OS=Homo sapiens OX=9606 GN=FAM3C PE=1 SV=1	0	22.229	26	4	4	4	227	24.7	8.29	10.69	4	0	688037	189033	112067	1.86308e+06			58898		35618.8		1.60401e+06	39398.3		119701	4.48149e+06	6.16087e+06	3.51742e+06			275230	896235	2.46159e+06			1.23278e+06		240700			112671	1.15274e+07
TBC1D2	FALSE	High	Master Protein	Q9BYX2	TBC1 domain family member 2A OS=Homo sapiens OX=9606 GN=TBC1D2 PE=1 SV=3	0.006	4.165	2	2	16	2	928	105.3	6.58	0	2	0	147768	3.56949e+07	5.46709e+07	8.60832e+07	5.22148e+07		1.55384e+07	3.80256e+06	1.59432e+07	4.05237e+07		8.05975e+07	1.24395e+06	6.24673e+07	7.51645e+07	4.71074e+06	6.14198e+07	5.13327e+07	4.15254e+07	5.59196e+07	5.35668e+07	3.90702e+07	124634	8.05343e+06	4.72391e+07		3.62211e+07	5.11351e+07	5.83019e+07	4.59878e+07	2.454e+06	1.39024e+07
SOD3	FALSE	High	Master Protein	P08294	Extracellular superoxide dismutase [Cu-Zn] OS=Homo sapiens OX=9606 GN=SOD3 PE=1 SV=2	0	83.18	54	9	23	9	240	25.8	6.61	68.84	9	0	207194	1.80748e+06	1.23571e+06	861843	1.78969e+06	691392	259558	2.68689e+06	2.78564e+06	2.47033e+06	661673	7.96877e+06	4.15452e+06	1.43234e+06	1.68373e+06	2.8949e+06	1.14496e+06	950870	320609	1.11086e+06	1.21955e+06	1.6337e+06	1.65233e+06	232194	3.37329e+06	834919	1.27439e+06	2.04499e+06	2.70434e+07	2.15412e+06	2.68136e+07	1.64024e+06
MMP8	FALSE	Medium	Master Protein	P22894	Neutrophil collagenase OS=Homo sapiens OX=9606 GN=MMP8 PE=1 SV=1	0.018	3.063	4	1	1	1	467	53.4	6.87	0	1	0	21374.9							175110								115805							25036.6				59408.8
BCHE	FALSE	High	Master Protein	P06276	Cholinesterase OS=Homo sapiens OX=9606 GN=BCHE PE=1 SV=1	0	167.987	37	16	541	16	602	68.4	7.42	1363.58	16	0	1.88299e+07	5.08114e+07	3.36123e+07	2.58516e+06	2.69454e+07	1.72583e+07	4.36072e+07	6.51919e+07	3.27472e+07	8.08389e+06	2.87072e+07	1.69632e+07	5.79464e+07	2.04876e+07	2.21509e+07	5.84225e+07	1.30467e+07	2.57087e+07	2.37946e+07	9.51083e+06	1.25429e+07	4.45479e+07	9.75839e+06	1.7841e+07	1.03945e+07	4.82898e+07	8.62855e+06	2.29818e+07	1.22281e+07	3.22373e+07	3.83337e+07	3.55424e+07
BLMH	FALSE	High	Master Protein	J3KSD8	Bleomycin hydrolase (Fragment) OS=Homo sapiens OX=9606 GN=BLMH PE=1 SV=8	0.006	4.384	4	1	2	1	262	30.2	7.46	0	1	0		204000						169566	61714	205085	608864		476859	307342			138507						293263	293129
FETUB	FALSE	High	Master Protein	Q9UGM5	Fetuin-B OS=Homo sapiens OX=9606 GN=FETUB PE=1 SV=2	0	101.459	38	11	617	11	382	42	6.83	1225.65	11	0	7.73016e+06	2.86462e+07	3.22363e+07	9.39952e+06	2.46824e+07	9.06142e+06	7.22344e+06	3.52959e+07	1.23023e+07	1.32623e+07	1.26897e+07	3.16479e+07	2.41933e+07	1.7336e+07	1.10769e+07	3.93746e+07	1.41982e+07	2.24033e+07	3.68821e+07	2.10187e+07	2.63991e+07	4.87711e+07	8.1171e+08	2.13902e+07	2.47355e+07	2.76248e+07	5.77198e+06	2.92832e+07	2.40057e+07	4.06293e+07	1.89993e+07	1.30333e+07
C6	FALSE	High	Master Protein	P13671	Complement component C6 OS=Homo sapiens OX=9606 GN=C6 PE=1 SV=3	0	874.61	73	75	4781	75	934	104.7	6.76	14148.2	75	0	2.56169e+08	4.02545e+08	4.12738e+08	5.41634e+08	3.19181e+08	2.29664e+08	2.87491e+08	4.70828e+08	3.13233e+08	8.59928e+08	1.82704e+08	5.43965e+08	5.50308e+08	6.94137e+08	5.66834e+08	5.73648e+08	6.58198e+08	6.00498e+08	4.95016e+08	3.96009e+08	3.77995e+08	4.37586e+08	1.97058e+08	4.87832e+08	3.8774e+08	3.77743e+08	4.75475e+08	2.89679e+08	6.75772e+08	3.95719e+08	4.83577e+08	3.17636e+08
KRT16	FALSE	High	Master Protein	P08779	Keratin, type I cytoskeletal 16 OS=Homo sapiens OX=9606 GN=KRT16 PE=1 SV=4	0	524.937	79	43	768	23	473	51.2	5.05	1798.17	43	0	7.20016e+06	6.15774e+06	3.73103e+07	1.3572e+07	9.87484e+06	3.1912e+07	1.6172e+07	7.02831e+07	9.58915e+06	5.07012e+07	2.54955e+07	2.59605e+07	6.78959e+07	6.21347e+07	1.14844e+07	2.01471e+07	1.03598e+07	8.52554e+07	2.07835e+07	6.15957e+07	3.56709e+07	7.14577e+06	1.51202e+07	1.95156e+07	7.66956e+07	2.23513e+07	1.671e+07	5.84553e+07	3.75166e+07	3.56294e+07	6.86663e+07	2.2744e+07
THBS1	FALSE	High	Master Protein	P07996	Thrombospondin-1 OS=Homo sapiens OX=9606 GN=THBS1 PE=1 SV=2	0	121.199	19	18	220	18	1170	129.3	4.94	463.77	18	0	1.47867e+07	2.74155e+07	3.16563e+07	3.30842e+07	4.22253e+07	1.16554e+07	2.54914e+07	3.87984e+07	1.71159e+07	1.15415e+07	3.15696e+07	3.57703e+07	3.43525e+07	2.68861e+07	4.91599e+08	1.99515e+07	2.13719e+07	5.1594e+07	2.82699e+07	5.39231e+07	5.7231e+07	5.96256e+07	5.00944e+06	1.59051e+07	4.57413e+07	2.0975e+07	2.78993e+07	8.40198e+07	2.36585e+07	2.9991e+07	3.11971e+07	9.00996e+07
PEBP4	FALSE	High	Master Protein	Q96S96	Phosphatidylethanolamine-binding protein 4 OS=Homo sapiens OX=9606 GN=PEBP4 PE=1 SV=3	0.001	6.722	9	2	2	2	227	25.7	6.54	3.97	2	0		405032	49792.5		92919.8										1.76181e+06				37168.1			299649					105403	96781.9	109750	71553.2	331268
AMBP	FALSE	High	Master Protein	P02760	Protein AMBP OS=Homo sapiens OX=9606 GN=AMBP PE=1 SV=1	0	652.485	67	41	7192	41	352	39	6.25	17461.4	41	0	5.45767e+08	4.56501e+08	6.0246e+08	3.46986e+08	6.8576e+08	9.81546e+08	5.43361e+08	6.61085e+08	3.65449e+08	5.83115e+08	2.40635e+08	5.92619e+08	6.02781e+08	6.69374e+08	5.82045e+08	9.83149e+08	5.73813e+08	1.26374e+09	5.8915e+08	6.07943e+08	6.36088e+08	9.89027e+08	3.37137e+08	4.66085e+08	5.76312e+08	3.55176e+08	4.7653e+08	4.81304e+08	4.52341e+08	5.41372e+08	7.0872e+08	3.93445e+08
GPX3	FALSE	High	Master Protein	P22352	Glutathione peroxidase 3 OS=Homo sapiens OX=9606 GN=GPX3 PE=1 SV=2	0	87.86	47	12	590	12	226	25.5	8.13	1014.63	12	0	2.57195e+06	5.13656e+07	1.42951e+08	8.44352e+06	5.36034e+07	1.1029e+07	5.68775e+07	6.73003e+07	4.54099e+07	8.76446e+06	3.89921e+07	6.03546e+07	2.18797e+07	2.26122e+07	1.46639e+07	6.54304e+07	2.57717e+07	1.29129e+08	8.87835e+07	2.55187e+07	4.4167e+07	3.87912e+07	1.11389e+07	4.29362e+07	2.14913e+07	6.07722e+07	1.91829e+06	3.89081e+07	3.85963e+07	1.54093e+08	2.34293e+07	5.22455e+07
ADIPOQ	FALSE	High	Master Protein	Q15848	Adiponectin OS=Homo sapiens OX=9606 GN=ADIPOQ PE=1 SV=1	0	22.551	22	3	11	3	244	26.4	5.74	25.76	3	0		824365	191911		2.58572e+07	1.673e+07	1.12779e+06	2.53552e+06	4.96753e+06	2.84584e+06	2.17585e+06	3.71321e+07				2.77758e+06		6.73033e+07	1.07485e+07	2.05853e+07	1.37745e+07	660054	271970	2.12255e+06	291330		4.87785e+06	328305		2.50319e+07	1.88104e+07	4.5725e+06
APOA4	FALSE	High	Master Protein	P06727	Apolipoprotein A-IV OS=Homo sapiens OX=9606 GN=APOA4 PE=1 SV=4	0	1337.1	87	82	8572	82	396	45.3	5.38	22749.2	82	0	2.58489e+09	8.97322e+08	1.51983e+09	2.07323e+09	2.01843e+09	1.58808e+09	1.72504e+09	3.60995e+09	7.86879e+08	2.41355e+09	7.7122e+08	2.8704e+09	3.3866e+09	3.33271e+09	2.21921e+09	3.02921e+09	2.64463e+09	1.14389e+09	2.74846e+09	1.59132e+09	2.09717e+09	3.38553e+09	4.37286e+09	9.13117e+08	1.41369e+09	1.74735e+09	2.10205e+09	1.68271e+09	1.53405e+09	1.63275e+09	1.79983e+09	1.22778e+09
TNC	FALSE	High	Master Protein	J3QSU6	Tenascin OS=Homo sapiens OX=9606 GN=TNC PE=1 SV=1	0	8.835	1	1	5	1	2019	220.7	4.93	7.29	1	0	458252								75044.5				337566			401216				174351	359024										321820
C3/C5	FALSE	High	Master Protein	B4E1Z4	C3/C5 convertase OS=Homo sapiens OX=9606 PE=1 SV=1	0	2232.18	69	130	19796	94	1266	140.9	7.18	56168.4	130	37	1.53539e+09	1.57708e+09	2.11192e+09	1.52609e+09	1.62319e+09	1.87107e+09	1.35512e+09	2.17624e+09	1.04722e+09	2.03743e+09	1.46415e+09	3.28587e+09	3.5013e+09	3.08163e+09	3.72513e+09	3.89561e+09	2.49877e+09	2.46335e+09	2.73544e+09	1.77701e+09	2.39415e+09	2.29009e+09	1.57499e+09	1.32922e+09	1.62728e+09	1.84495e+09	2.08383e+09	1.31646e+09	3.5151e+09	1.23534e+09	2.56129e+09	2.20607e+09
PTPRJ	FALSE	Medium	Master Protein	A0A087WVC6	Protein-tyrosine-phosphatase OS=Homo sapiens OX=9606 GN=PTPRJ PE=1 SV=1	0.016	3.174	1	1	1	1	1342	146.5	5.62	0	1	0		1.87237e+06							318638														1.21902e+06
LORICRIN	FALSE	Medium	Master Protein	P23490	Loricrin OS=Homo sapiens OX=9606 GN=LORICRIN PE=1 SV=2	0.041	2.707	4	1	1	1	312	25.7	8.09	2.03	1	0		152403		6.01876e+06							4.79231e+06																		510370
REG1A	FALSE	High	Master Protein	P05451	Lithostathine-1-alpha OS=Homo sapiens OX=9606 GN=REG1A PE=1 SV=3	0	39.303	49	5	10	5	166	18.7	5.94	20.58	5	0		386348	1.81773e+06		207012		549127	884703		200232		208232	1.22414e+06	819656	1.04542e+06	1.13328e+06	260094		1.18427e+06	791799	398215	591408	373778		225387		337149		422927	319888	1.93141e+06
POF1B	FALSE	High	Master Protein	Q8WVV4	Protein POF1B OS=Homo sapiens OX=9606 GN=POF1B PE=1 SV=3	0	12.731	5	2	2	2	589	68	6.32	6.14	2	0		37330.8	4.66707e+06		3.15703e+06					639800		1.25925e+06		705908	635179			4.33816e+06	2.7777e+06	1.73622e+06	1.5229e+06	3.0079e+06	314612	60436.8	1.16968e+06	50578.7		2.32507e+06		4.00163e+06	1.69262e+06
ZNF511-PRAP1	FALSE	High	Master Protein	H7BY64	ZNF511-PRAP1 readthrough (Fragment) OS=Homo sapiens OX=9606 GN=ZNF511-PRAP1 PE=4 SV=2	0	34.283	17	3	9	3	318	36.1	5.81	24.03	3	0				322835	337012	294729		1.1692e+06	146098				1.58848e+06	332589	106296	306996				175023		2.26543e+06				171428		196745			3.37977e+06
SERPINB12	FALSE	High	Master Protein	Q96P63	Serpin B12 OS=Homo sapiens OX=9606 GN=SERPINB12 PE=1 SV=1	0	10.621	8	2	5	2	405	46.2	5.53	7.82	2	0				456547		2.05404e+06	70005.8	334088	31189.2							455189					876592	1.11807e+06	50304.9	60978.9		53169.1	24200.8	982686
MST1	FALSE	High	Master Protein	P26927	Hepatocyte growth factor-like protein OS=Homo sapiens OX=9606 GN=MST1 PE=1 SV=2	0	216.846	51	27	809	27	711	80.3	7.68	2444.1	27	0	2.22898e+07	1.66866e+07	4.14209e+07	1.78344e+07	4.28175e+07	3.33638e+07	2.70871e+07	7.87607e+07	1.67294e+07	2.45964e+07	1.86479e+07	3.54584e+07	8.24392e+07	3.42138e+07	5.29262e+07	7.27564e+07	2.57195e+07	5.60456e+07	3.88932e+07	6.09519e+07	6.1509e+07	4.44485e+07	8.11361e+07	2.90432e+07	6.48134e+07	2.22294e+07	1.67083e+07	3.7987e+07	2.26821e+07	4.23931e+07	5.58886e+07	2.28224e+07
PDIA3	FALSE	High	Master Protein	P30101	Protein disulfide-isomerase A3 OS=Homo sapiens OX=9606 GN=PDIA3 PE=1 SV=4	0	24.613	7	2	7	2	505	56.7	6.35	15.7	2	0	124096	908427		48775			127620	765927	182570		301736		1.82449e+06	86161	29112.6	163757	241632			157483		998249		187547		37070.2			226446	48363	137401	232852
NUP214	FALSE	Low	Master Protein	E9PKD2	Nuclear pore complex protein Nup214 (Fragment) OS=Homo sapiens OX=9606 GN=NUP214 PE=1 SV=1	0.075	2.105	2	1	13	1	495	48	5.11	12.16	1	0			3.2805e+06		5.47723e+06			1.09638e+07		6.38622e+06	1.10503e+07	2.1302e+07	8.37347e+06	7.55381e+06		6.72278e+06			2.14039e+07	8.56711e+06	1.39949e+07	7.82146e+06			7.48368e+06		1.32656e+07	6.16938e+06		4.62757e+06	5.84668e+06	5.31972e+06
KRT73	FALSE	High	Master Protein	Q86Y46	Keratin, type II cytoskeletal 73 OS=Homo sapiens OX=9606 GN=KRT73 PE=1 SV=1	0	32.035	8	6	92	1	540	58.9	7.23	136.5	6	1	4.80655e+06	3.55584e+06	669869	103655	2.21725e+06	3.60301e+06	1.70247e+06	505360	393069	618931	1.73711e+07	2.28274e+06	699321		6.13466e+06			1.84715e+06	305303	2.15118e+06	2.25792e+06	2.44072e+06	912593	1.48528e+06	584149	4.21003e+07	3.72229e+06	1.16441e+06	58308.4	2.55376e+06
RDX	FALSE	High	Master Protein	A0A2R8Y5S7	Radixin OS=Homo sapiens OX=9606 GN=RDX PE=1 SV=1	0.005	4.615	2	1	3	1	590	69.3	6.27	0	1	0		523568			1.39158e+07			505514	104045		290569		3.08158e+07		131099	1.84261e+07	214502							94057.4	106958	765981		9.6104e+06	293560		2.87847e+07
TPM1	FALSE	High	Master Protein	P09493	Tropomyosin alpha-1 chain OS=Homo sapiens OX=9606 GN=TPM1 PE=1 SV=2	0	39.391	27	8	23	1	284	32.7	4.74	48.95	8	0														276272	580040					1.55478e+06	1.72391e+06		313837							86779.2
TXN	FALSE	High	Master Protein	P10599	Thioredoxin OS=Homo sapiens OX=9606 GN=TXN PE=1 SV=3	0.004	5.879	19	2	6	2	105	11.7	4.92	9.94	2	0					230058		1.48968e+06	175983	72295.5	225577	79094.8					716707	376724	65075.6				240518	624072	208196		218168			122099
AGT	FALSE	High	Master Protein	P01019	Angiotensinogen OS=Homo sapiens OX=9606 GN=AGT PE=1 SV=1	0	479.259	50	25	4172	25	485	53.1	6.32	13193.3	25	0	2.26634e+08	6.25914e+08	7.49882e+08	7.91081e+07	4.05565e+08	1.44344e+08	4.7892e+08	7.79907e+08	2.98232e+08	2.03411e+08	4.18951e+08	3.51863e+08	3.40048e+08	2.35611e+08	3.68067e+08	5.969e+08	1.76193e+08	4.22282e+08	4.85251e+08	2.30971e+08	2.36342e+08	6.03977e+08	1.88296e+08	4.01131e+08	2.11019e+08	6.61139e+08	1.59374e+08	2.82475e+08	4.31059e+08	5.79917e+08	4.13925e+08	3.40778e+08
AMY1A	FALSE	High	Master Protein	Q5T085	Alpha-amylase (Fragment) OS=Homo sapiens OX=9606 GN=AMY1A PE=1 SV=1	0.004	6.507	15	2	2	2	226	25.6	7.31	1.76	2	0				34937.6							138714								54904.4			154423		130098
IGHV5-51	FALSE	High	Master Protein	A0A0C4DH38	Immunoglobulin heavy variable 5-51 OS=Homo sapiens OX=9606 GN=IGHV5-51 PE=3 SV=1	0	19.296	34	3	40	3	117	12.7	8.27	106.45	3	0	1.11756e+06	4.21657e+06	300279	223065	514032		1.96438e+06	2.06968e+06	363081	414023	1.2794e+06	233089			75026.2	481052	603586	1.44171e+06	504408	399973	1.19549e+06	367233	99812.4	154578	261064	1.34964e+06	255332	1.47757e+06	665724		234976	530451
PON1	FALSE	High	Master Protein	P27169	Serum paraoxonase/arylesterase 1 OS=Homo sapiens OX=9606 GN=PON1 PE=1 SV=3	0	170.206	63	14	492	13	355	39.7	5.22	1305.18	14	1	3.4541e+06	1.69301e+07	3.74589e+07	1.34096e+07	1.27584e+07	5.65436e+06	2.23407e+07	2.31813e+07	1.39358e+07	3.46555e+07	2.64067e+07	3.86417e+07	1.29375e+07	2.62219e+07	2.00338e+07	2.39926e+07	1.83315e+07	4.30811e+07	2.9279e+07	2.35654e+07	4.73678e+07	1.7614e+07	7.9024e+06	2.62401e+07	2.17664e+07	1.31634e+07	4.07969e+06	7.82841e+06	1.00064e+07	5.39582e+07	1.11842e+07	1.7975e+07
IL6ST	FALSE	High	Master Protein	P40189	Interleukin-6 receptor subunit beta OS=Homo sapiens OX=9606 GN=IL6ST PE=1 SV=2	0	8.158	2	1	14	1	918	103.5	5.95	6.89	1	0	304490	193374	218809	50349.1	251466		281059	317435	200287	307574	346273	154231	425125	390812	264795	392682	149489	204482	167387	164455	467944	319673	454241	241531	181818	215594		289444	266638	449853	314690	180258
HLA-A	FALSE	Medium	Master Protein	A0A1W2PSE7	HLA class I histocompatibility antigen, A alpha chain OS=Homo sapiens OX=9606 GN=HLA-A PE=1 SV=1	0.019	3.097	7	1	1	1	367	40.7	6.54	0	1	0																						523741			577392			479727				146956
TPGS1	FALSE	Low	Master Protein	Q6ZTW0	Tubulin polyglutamylase complex subunit 1 OS=Homo sapiens OX=9606 GN=TPGS1 PE=1 SV=2	0.06	2.28	2	1	24	1	290	31.3	9.06	20.42	1	0	2.27689e+07	3.34061e+07	3.35647e+07	5.19044e+06	1.22013e+07	4.96067e+06	76380.8	745351	4.16459e+07	3.7107e+06	7.72206e+07	2.70237e+07		2.65299e+07		224573	1.92394e+07	1.1559e+07	3.53249e+07	3.33976e+07	8.4988e+06	1.59558e+06	8.63188e+06	4.01139e+07	7.53682e+07	4.03339e+06	2.74923e+07	9.92655e+07	3.84311e+06	3.57639e+07	2.5321e+07	6.16583e+06
EFEMP1	FALSE	High	Master Protein	Q12805	EGF-containing fibulin-like extracellular matrix protein 1 OS=Homo sapiens OX=9606 GN=EFEMP1 PE=1 SV=2	0	56.738	35	10	85	10	493	54.6	5.07	136.82	10	0	437017		3.48978e+06	98718.7	1.76712e+06	1.08723e+08	1.09144e+08	4.50466e+06	2.17234e+06	1.92348e+06	1.24177e+06	2.44124e+06	4.91388e+06	2.84587e+06	899684	6.74666e+06	2.45888e+06	5.31938e+06	3.70958e+06	2.1184e+06	1.38277e+06	7.3648e+06	2.25857e+06	2.24709e+06	2.23345e+06	2.76585e+06	6.44299e+06	3.02152e+06		5.16345e+06	1.64018e+06	657481
PLEK	FALSE	High	Master Protein	P08567	Pleckstrin OS=Homo sapiens OX=9606 GN=PLEK PE=1 SV=3	0	62.665	27	5	13	5	350	40.1	8.28	45.45	5	0	72100.6	5.38223e+06	71479.2	1.46836e+06	721101	1.63575e+06	681195	1.01084e+06	297047	1.39512e+06	133584	152523	2.94544e+07		231853	1.30936e+06	434735	608218	168655	1.03081e+06		1.35073e+06	601246	210588	276930	102046	2.34944e+06	450132	489457		4.09897e+06	111960
REG3A	FALSE	High	Master Protein	Q06141	Regenerating islet-derived protein 3-alpha OS=Homo sapiens OX=9606 GN=REG3A PE=1 SV=1	0	15.927	19	2	3	2	175	19.4	7.64	9.06	2	0	38934.2		1.68947e+06	6549.85	208794			166819							87189.7	96350.2		124023		181603	154521									92627.3
NDUFS1	FALSE	Low	Master Protein	P28331	NADH-ubiquinone oxidoreductase 75 kDa subunit, mitochondrial OS=Homo sapiens OX=9606 GN=NDUFS1 PE=1 SV=3	0.056	2.393	3	1	4	1	727	79.4	6.23	4.1	1	0									419004
IGF1	FALSE	High	Master Protein	P05019	Insulin-like growth factor I OS=Homo sapiens OX=9606 GN=IGF1 PE=1 SV=1	0.004	6.045	14	2	5	2	195	21.8	9.72	7.4	2	0				233881	261382			1.23672e+06	818851					301870		1.07648e+06				175498		1.48442e+06			328080
KRT35	FALSE	High	Master Protein	Q92764	Keratin, type I cuticular Ha5 OS=Homo sapiens OX=9606 GN=KRT35 PE=1 SV=5	0	92.986	27	14	80	6	455	50.3	4.91	204.97	14	0	224397	135316	847529	863830	97086.1		166214		55496		151278	1.04038e+06	1.1777e+06	834761	408486	412048	282094	2.12459e+06	350250		739885	279099	618074		80809.1	1.40172e+06			1.62852e+06	2.45658e+06	811834	5.16817e+06
IL1RAP	FALSE	High	Master Protein	C9J1D9	Interleukin-1 receptor accessory protein (Fragment) OS=Homo sapiens OX=9606 GN=IL1RAP PE=1 SV=1	0	8.317	14	2	22	2	145	17.2	5.57	2.21	2	0	284395	4.52097e+06	345918	629477	1.20793e+06		513714	1.98975e+06	2.03622e+06	297686	23510.2		304627		413813	1.10196e+06	724829	313656		353182		1.6439e+06	2.00808e+06	978395	306939	844031	2.9563e+07	726583	1.03354e+06	209481	1.90377e+06	108452
IGF2	FALSE	High	Master Protein	P01344	Insulin-like growth factor II OS=Homo sapiens OX=9606 GN=IGF2 PE=1 SV=1	0	27.831	27	5	100	5	180	20.1	9.32	215.91	5	0	510470	3.50538e+07	8.14205e+06	8.75081e+06	9.001e+06	1.36126e+07	3.20484e+06	6.96176e+06	7.85134e+06	2.52553e+07	2.0288e+06	4.38732e+06	9.00505e+06	9.58881e+06	3.36486e+07	6.78187e+06	4.30184e+06	8.0833e+06	6.3949e+06	8.79627e+06	8.85835e+06	1.4145e+07	4.8345e+06	6.226e+06	1.04726e+07	5.94787e+06	6.7896e+06	7.54518e+06	1.93683e+06	7.82605e+06	1.04065e+07	3.67805e+06
PKM	FALSE	High	Master Protein	B4DNK4	Pyruvate kinase OS=Homo sapiens OX=9606 GN=PKM PE=1 SV=1	0	17.277	17	5	5	5	457	49.9	7.83	7.7	5	0	123862	537868	815004	1.13434e+06	2.12133e+06	219396	6.68967e+06	3.85622e+06	48093.8		1.18121e+06	111640	7.21549e+06	1.22462e+06	862353	4.60114e+06		1.9074e+06	261085	416647	1.857e+06	897031		4.92712e+06	703684		1.15724e+06	1.16134e+06	4.67059e+06	908291	1.80647e+06	121098
ST8SIA2	FALSE	Low	Master Protein	Q92186	Alpha-2,8-sialyltransferase 8B OS=Homo sapiens OX=9606 GN=ST8SIA2 PE=2 SV=1	0.078	1.991	2	1	8	1	375	42.4	9.44	11.4	1	0			5.97708e+07		5.95791e+07	2.37299e+07		4.15499e+07				1.7457e+08	1.05161e+08	1.83033e+08		8.40096e+07		4.42611e+07	5.75943e+07	8.58482e+07	3.23537e+07	5.94775e+07	5.58407e+07		3.29717e+07			3.2343e+07		1.12588e+07	1.29969e+08
VCPIP1	FALSE	Low	Master Protein	Q96JH7	Deubiquitinating protein VCIP135 OS=Homo sapiens OX=9606 GN=VCPIP1 PE=1 SV=2	0.094	1.825	1	1	2	1	1222	134.2	7.2	0	1	0		1.43949e+07						3.35721e+06	3.52679e+06			1.70435e+07	2.16464e+06			4.86385e+06	7.83327e+06		5.07656e+06	3.48179e+06	1.47209e+06	6.03188e+06			4.54519e+06			1.75357e+06	7.00661e+06		1.31251e+06	5.44221e+06
CFH	FALSE	High	Master Protein	P08603	Complement factor H OS=Homo sapiens OX=9606 GN=CFH PE=1 SV=4	0	2182.54	79	131	21037	68	1231	139	6.61	54127.4	131	70	3.62026e+09	2.80246e+09	3.67925e+09	3.59576e+09	3.03755e+09	2.30529e+09	2.48772e+09	3.76756e+09	2.43419e+09	4.0378e+09	2.25776e+09	4.57735e+09	5.91305e+09	4.8007e+09	5.3185e+09	4.94781e+09	3.67537e+09	4.13312e+09	3.64524e+09	3.35929e+09	3.6238e+09	4.03013e+09	2.68835e+09	2.3791e+09	2.78013e+09	3.13514e+09	3.42935e+09	2.98829e+09	3.69708e+09	2.64941e+09	4.13073e+09	2.79708e+09
CRISP3	FALSE	High	Master Protein	J3KPA1	Cysteine-rich secretory protein 3 OS=Homo sapiens OX=9606 GN=CRISP3 PE=1 SV=1	0	67.096	37	10	98	10	276	31	7.61	235.34	10	0		7.98397e+06	3.28072e+06	1.06096e+06	7.91607e+06	1.38287e+06	9.28973e+06	4.92124e+06	8.10847e+06	4.74862e+06	3.43754e+06	1.04331e+06	2.19033e+07	2.13458e+06	4.8313e+06	1.01463e+07	1.09252e+06	3.89237e+06	6.66761e+06	6.04658e+06	2.10865e+06	1.99109e+06	2.27994e+07	3.7096e+06	5.94929e+06	7.59555e+06	8.40736e+06	8.7114e+06	567429	2.58718e+06	1.91105e+07	6.55244e+06
CFHR2	FALSE	High	Master Protein	P36980	Complement factor H-related protein 2 OS=Homo sapiens OX=9606 GN=CFHR2 PE=1 SV=1	0	109.214	51	13	433	7	270	30.6	6.38	1089.71	13	0	2.64017e+07	2.14751e+07	7.35449e+06	9.85314e+06	5.66281e+06	6.41977e+06	2.78873e+06	4.6163e+06	7.4106e+06	1.69743e+07	1.27604e+07	2.51429e+07	4.35654e+07	1.37012e+07	1.91944e+07	2.00785e+07	9.94195e+06	1.65135e+09	9.58299e+06	8.96272e+06	8.41903e+06	1.46884e+07	1.33462e+07	4.37584e+06	7.07556e+06	6.48565e+06	1.03499e+07	7.11803e+06	3.02742e+07	8.02962e+06	2.51007e+07	3.17517e+06
KLKB1	FALSE	High	Master Protein	P03952	Plasma kallikrein OS=Homo sapiens OX=9606 GN=KLKB1 PE=1 SV=1	0	594.498	79	52	3272	52	638	71.3	8.22	8417	52	0	1.83752e+08	2.53414e+08	4.08142e+08	3.27347e+08	5.80405e+08	1.97895e+08	3.35298e+08	4.52308e+08	2.48506e+08	7.78891e+08	2.49519e+08	7.40718e+08	5.13032e+08	6.14731e+08	5.3927e+08	4.31673e+08	4.52697e+08	4.45294e+08	5.87035e+08	6.2113e+08	4.13695e+08	5.48771e+08	3.02782e+08	3.71419e+08	6.42973e+08	4.40432e+08	5.56829e+08	4.09807e+08	5.9344e+08	2.94235e+08	4.04791e+08	3.55344e+08
RNASE1	FALSE	High	Master Protein	P07998	Ribonuclease pancreatic OS=Homo sapiens OX=9606 GN=RNASE1 PE=1 SV=4	0	42.388	55	5	16	5	156	17.6	8.79	53.43	5	0		766861	1.7462e+06	63410.2	1.59165e+06	3.81541e+06	477268	1.01514e+06			193351	118175	772836	756348	2.1322e+06	679312	437897	544533	695091	1.03442e+06	1.26608e+06	426372		310891	1.0363e+06		1.14251e+06	2.10882e+06		1.71707e+06	1.46267e+06
CLIC1	FALSE	Medium	Master Protein	O00299	Chloride intracellular channel protein 1 OS=Homo sapiens OX=9606 GN=CLIC1 PE=1 SV=4	0.013	3.424	5	1	1	1	241	26.9	5.17	1.61	1	0		1.00894e+06					145114							148811													144353
IGHA2	FALSE	High	Master Protein	A0A0G2JMB2	Immunoglobulin heavy constant alpha 2 (Fragment) OS=Homo sapiens OX=9606 GN=IGHA2 PE=1 SV=1	0	464.168	67	23	4318	2	340	36.5	6.1	15410.7	23	4	2.67831e+07	3.70906e+07	3.23191e+07	5.4691e+06	1.8428e+07	7.97753e+06	2.12964e+07	3.31977e+06	5.56671e+07	5.54491e+07	8.04672e+06	2.59164e+07	1.33533e+07	1.44939e+07	5.46776e+07	4.41641e+06	9.47037e+06	7.88796e+07	2.35292e+07	9.75018e+06	6.60162e+07	1.50393e+06	9.95249e+07	1.25732e+07	1.3818e+08	2.80057e+07	1.88802e+07	2.03142e+07	2.7582e+07	1.08411e+07	1.34645e+07	1.32896e+07
ATP2A1	FALSE	High	Master Protein	O14983	Sarcoplasmic/endoplasmic reticulum calcium ATPase 1 OS=Homo sapiens OX=9606 GN=ATP2A1 PE=1 SV=1	0	39.015	7	5	11	4	1001	110.2	5.16	29.18	5	1		299348		414034					413996		220347	1.27852e+06	368265						565551	377274		530991	1.14463e+08	686906				228826	383592	414321		779728
CHRDL2	FALSE	Low	Master Protein	Q6WN33	Chordin-like protein 2 (Fragment) OS=Homo sapiens OX=9606 GN=CHRDL2 PE=1 SV=1	0.056	2.382	2	1	11	1	308	33.8	7.4	9	1	0	3.51464e+06	3.06535e+07	1.1387e+08	2.83852e+06	3.41883e+07		3.83416e+06	3.14955e+07	2.36335e+07	3.56989e+07	2.49006e+07	5.88374e+07	7.4254e+07			6.75865e+06	6.11426e+06	9.3439e+06	8.61292e+06	1.92831e+07	1.38384e+07	2.30416e+06	976902	2.02935e+07	1.21653e+07	9.29193e+06	7.3973e+07	2.14526e+07	7.12578e+06	1.16608e+07	1.54319e+07	7.81584e+07
FBLN1	FALSE	High	Master Protein	P23142	Fibulin-1 OS=Homo sapiens OX=9606 GN=FBLN1 PE=1 SV=4	0	299.571	40	27	860	10	703	77.2	5.22	2563.31	27	17	3.41656e+08	1.10134e+07	4.69452e+07	6.04765e+07	5.61785e+07	1.6132e+08	1.91116e+07	6.60376e+07	4.83121e+07	4.51345e+07	2.18324e+07	3.12497e+07	1.21994e+08	7.96198e+07	7.10551e+07	7.6218e+07	2.18985e+07	9.73754e+07	4.50798e+07	3.31205e+07	4.95022e+07	8.76062e+07	9.13506e+07	4.85625e+07	9.02543e+07	3.74581e+07	1.04513e+08	1.38534e+08	4.75061e+07	5.40002e+07	1.05015e+08	2.80313e+07
KRT13	FALSE	High	Master Protein	K7ERE3	Keratin, type I cytoskeletal 13 OS=Homo sapiens OX=9606 GN=KRT13 PE=1 SV=1	0	63.212	24	10	131	3	415	45.2	4.81	208.79	10	0	327963			284716							113925		457026	107865	1.16458e+06		182463				322924	273306	126169	279066	312666							26936.6
ALDOA	FALSE	High	Master Protein	P04075	Fructose-bisphosphate aldolase A OS=Homo sapiens OX=9606 GN=ALDOA PE=1 SV=2	0	20.804	23	5	10	5	364	39.4	8.09	13.34	5	0	4.77288e+06		2.83204e+06	1.99245e+06	279966	1.63157e+06	2.82269e+06	367255	784036		8.34001e+06	262097	945371		1.57303e+06	219868	525571					619777		1.39457e+06		210398		119450		820704	2.25202e+06	143605
SETDB1	FALSE	Medium	Master Protein	Q15047	Histone-lysine N-methyltransferase SETDB1 OS=Homo sapiens OX=9606 GN=SETDB1 PE=1 SV=1	0.045	2.59	3	1	3	1	1291	143.1	6.02	0	1	0									138693										216210							76330.8
JCHAIN	FALSE	High	Master Protein	P01591	Immunoglobulin J chain OS=Homo sapiens OX=9606 GN=JCHAIN PE=1 SV=4	0	41.453	38	6	223	6	159	18.1	5.24	460.66	6	0	1.95045e+06	2.90621e+06	5.70353e+06	6.03601e+06	2.08997e+07	1.90236e+07	3.89259e+06	7.07563e+06	5.57487e+06	2.23288e+07	2.43018e+06	1.98731e+07	8.45662e+06	1.23303e+07	2.22993e+07	6.62866e+06	1.44314e+07	2.04989e+07	6.40308e+06	3.06544e+07	3.13067e+07	6.74036e+06	5.51827e+07	5.69225e+06	3.28561e+07	7.04667e+06	1.08633e+07	2.94732e+07	1.39082e+07	5.55088e+06	1.58963e+07	5.04904e+06
TAGLN2	FALSE	High	Master Protein	X6RJP6	Transgelin-2 (Fragment) OS=Homo sapiens OX=9606 GN=TAGLN2 PE=1 SV=1	0	24.022	24	3	10	3	187	21.1	7.81	25.02	3	0	563724	1.90643e+06	3.1814e+06	155092		1.35696e+06		479209		350313		891502	519985	424911	525080	295030		2.84831e+06	2.10306e+06		255310		245066		595423	83308.7	314303			2.12177e+06	175986
C4A	FALSE	High	Master Protein	A0A0G2JPR0	C4a anaphylatoxin OS=Homo sapiens OX=9606 GN=C4A PE=1 SV=1	0	3945.54	82	198	48427	2	1744	192.8	7.03	123470	198	219	2.65464e+09	6.49857e+09	6.75959e+09	3.41114e+09	4.98261e+09	3.48048e+09	4.4635e+09	6.70657e+09	4.03172e+09	4.47388e+09	4.45262e+09	5.83938e+09	7.08276e+09	1.16156e+10	5.87474e+09	1.17898e+10	4.22168e+09	8.09467e+09	2.93937e+09	6.39178e+09	5.70266e+09	7.06234e+09	2.95543e+09	4.01255e+09	2.65677e+09	5.05248e+09	2.59473e+09	3.33903e+09	5.30294e+09	4.86284e+09	1.03831e+10	4.90628e+09
PTGDS	FALSE	High	Master Protein	P41222	Prostaglandin-H2 D-isomerase OS=Homo sapiens OX=9606 GN=PTGDS PE=1 SV=1	0	51.588	39	4	86	4	190	21	7.8	231.4	4	0	8.08818e+06	1.97932e+07	2.44814e+06	925648	3.53139e+06	2.45706e+06	4.92512e+06	3.40964e+06	5.15006e+06	1.53787e+06	532952	1.62272e+06	1.37161e+06	2.2402e+06	1.64836e+06	1.7929e+06	825245	3.87538e+06	2.11101e+06	2.27116e+06	3.3603e+06	3.84479e+06	761717	3.43967e+06	841237	1.39221e+06	995779	4.13009e+06		2.69266e+06	1.00376e+06	1.93132e+06
PGK1	FALSE	High	Master Protein	P00558	Phosphoglycerate kinase 1 OS=Homo sapiens OX=9606 GN=PGK1 PE=1 SV=3	0	15.555	10	2	2	2	417	44.6	8.1	5.84	2	0																								302845
IGHV1OR15-1	FALSE	High	Master Protein	A0A075B7D0	Immunoglobulin heavy variable 1/OR15-1 (non-functional) (Fragment) OS=Homo sapiens OX=9606 GN=IGHV1OR15-1 PE=1 SV=1	0.004	5.634	10	1	6	1	117	13	9.13	6.48	1	0			2.09304e+06	1.08699e+06	173332	2.06997e+06	532890	1.3398e+06	569926	3.60167e+06	88598.1	790852				3.72901e+07	174719	1.97122e+06	1.48031e+06		799434			1.31517e+06	993638	103937	441393		2.52211e+06	2.75001e+06
LDHA	FALSE	High	Master Protein	P00338	L-lactate dehydrogenase A chain OS=Homo sapiens OX=9606 GN=LDHA PE=1 SV=2	0	9.251	10	2	10	1	332	36.7	8.27	18.33	2	0		186556	51682.3	368155		411627							1.08064e+06	248316	622552			163434			230681		299595						55670.1		354068
IGKC	FALSE	High	Master Protein	P01834	Immunoglobulin kappa constant OS=Homo sapiens OX=9606 GN=IGKC PE=1 SV=2	0	288.922	100	15	3193	15	107	11.8	6.52	9357.52	15	0	5.30935e+08	2.23129e+08	8.95776e+07	1.39313e+08	1.26098e+08	8.67889e+07	6.99465e+07	5.943e+07	1.25076e+08	2.43228e+08	7.63348e+07	1.45007e+08	8.65945e+07	1.40995e+08	2.62717e+08	7.92766e+07	1.5809e+08	2.17271e+08	7.35547e+07	1.09712e+08	3.2338e+08	6.9693e+07	3.43609e+08	5.59836e+07	1.87016e+08	7.78591e+07	4.47787e+08	1.58547e+08	1.47799e+08	8.36996e+07	1.03863e+08	3.76855e+08
S100A11	FALSE	High	Master Protein	P31949	Protein S100-A11 OS=Homo sapiens OX=9606 GN=S100A11 PE=1 SV=2	0.003	5.187	15	1	1	1	105	11.7	7.12	2.92	1	0	619017		1.04238e+06			2.79638e+06												462212										117911		2.02278e+06
YWHAZ	FALSE	High	Master Protein	P63104	14-3-3 protein zeta/delta OS=Homo sapiens OX=9606 GN=YWHAZ PE=1 SV=1	0	39.255	24	6	15	5	245	27.7	4.79	39.98	6	1	493205	1.8535e+06	930124	483335	177444	118571	945002				1.86926e+06	1.10806e+06	106339	1.32975e+06	1.5021e+06	285016		1.27011e+06	871054	487402	250266		3.44758e+07	77334.6	454003	231849		293055	3.92474e+06	878276	893721
IGHV3-72	FALSE	High	Master Protein	A0A4W8ZXM2	Immunoglobulin heavy variable 3-72 OS=Homo sapiens OX=9606 GN=IGHV3-72 PE=1 SV=1	0	20.812	26	2	115	2	101	11.2	7.97	374.95	2	0	1.17745e+07	622541	3.54151e+06	753992	3.83086e+06	2.33064e+06	352300		2.74467e+06	4.0274e+06	1.20429e+06	3.67859e+06	671332	5.28603e+06	1.83871e+07	1.0242e+06	2.68346e+06	2.92092e+06	2.23938e+06	2.43504e+06	4.90308e+06	431030	891701	1.98655e+06	4.62337e+06	3.47869e+06	2.8221e+06	4.47169e+06	5.30337e+06	1.17626e+06	1.05935e+06	1.66215e+06
HSPA8	FALSE	High	Master Protein	E9PLF4	Heat shock cognate 71 kDa protein (Fragment) OS=Homo sapiens OX=9606 GN=HSPA8 PE=1 SV=1	0	10.516	21	3	3	3	187	20.4	7.33	6.11	3	0	620005	3.7176e+06					689810	241506	222408	887214	1.12412e+06	140609	235294	333566		215272	1.09688e+06			378674			851514		692012			152994		611730		1.05443e+06
ACTN1	FALSE	High	Master Protein	P12814	Alpha-actinin-1 OS=Homo sapiens OX=9606 GN=ACTN1 PE=1 SV=2	0	80.867	18	13	38	9	892	103	5.41	64.12	13	4	1.70562e+06	9.97966e+06	920167	644622	132530	1.71045e+06	1.17098e+06	8.99414e+06	1.42619e+06	1.04135e+07	1.08086e+06	1.10308e+06	4.0131e+06	1.12528e+06	997107	9.13897e+06	1.2502e+06	1.20232e+06	153873	968966	530674	1.84875e+06	1.25664e+06	1.79102e+06	1.16079e+06	2.17103e+06	26924.9	843352	2.84015e+06	441285	3.87572e+06	2.44808e+06
KRT3	FALSE	High	Master Protein	P12035	Keratin, type II cytoskeletal 3 OS=Homo sapiens OX=9606 GN=KRT3 PE=1 SV=3	0	91.478	15	12	148	2	628	64.4	6.48	277.41	12	0								413923								516979						451891		124112				686915			513731
APOM	FALSE	High	Master Protein	O95445	Apolipoprotein M OS=Homo sapiens OX=9606 GN=APOM PE=1 SV=2	0	58.581	36	10	160	10	188	21.2	6.01	68.99	10	0	3.2789e+07	6.49173e+06	3.9882e+07	1.88442e+07	2.59984e+07	8.39086e+06	2.35382e+07	1.44663e+07	9.43579e+06	7.01824e+06	7.56113e+06	3.42324e+07	1.91773e+07	1.4992e+07	8.79552e+07	1.71656e+07	4.60766e+07	2.27654e+07	2.66821e+07	1.34995e+07	2.61175e+07	1.37983e+07	8.75586e+07	1.51904e+07	3.45921e+07	2.4234e+07	5.95221e+06	8.99281e+06	2.54904e+07	2.55944e+07	2.43381e+07	3.48078e+07
GUCA2A	FALSE	Medium	Master Protein	Q02747	Guanylin OS=Homo sapiens OX=9606 GN=GUCA2A PE=1 SV=2	0.048	2.52	10	1	1	1	115	12.4	4.59	0	1	0														210546	266741
ABHD14A-ACY1	FALSE	High	Master Protein	A0A1B0GW23	N-acyl-L-amino-acid amidohydrolase (Fragment) OS=Homo sapiens OX=9606 GN=ABHD14A-ACY1 PE=3 SV=1	0.004	6.366	4	1	1	1	586	65.4	6.67	3.18	1	0																							372215				277267			54451.3
KRT6B	FALSE	High	Master Protein	P04259	Keratin, type II cytoskeletal 6B OS=Homo sapiens OX=9606 GN=KRT6B PE=1 SV=5	0	535.186	68	56	1196	5	564	60	8	2906.08	56	4	8.52714e+06	191211	3.24131e+07	1.38704e+06	1.2675e+06	4.04014e+06	3.1445e+06	4.54589e+06		1.48074e+06	1.99048e+06	2.58541e+06	8.19006e+06	1.94565e+06	914836	1.31451e+06		9.59111e+06	5.89983e+06	1.33532e+06	4.34777e+06	4.0856e+06	2.24267e+06	1.12267e+06	1.34629e+07	2.4607e+06	2.07445e+06	496732	2.08823e+07	3.02255e+06	3.4205e+06	5.33371e+06
VASN	FALSE	High	Master Protein	Q6EMK4	Vasorin OS=Homo sapiens OX=9606 GN=VASN PE=1 SV=1	0	47.217	15	6	157	6	673	71.7	7.39	420.58	6	0	1.478e+06	3.24136e+06	1.40323e+07	1.12642e+06	7.45259e+06	4.99304e+06	2.5746e+06	7.37067e+06	2.38605e+06	2.80505e+06	4.68889e+06	2.09907e+06	2.18457e+08	6.85352e+07	2.68693e+06	4.12343e+06	6.73141e+06	5.59803e+06	1.18273e+07	6.52473e+06	4.1472e+06	1.09901e+07	4.17383e+06	2.10704e+06	1.0326e+07	2.24038e+06	880201	6.33936e+06	1.47216e+06	2.4777e+07	3.18392e+07	4.42241e+06
CD109	FALSE	High	Master Protein	Q6YHK3	CD109 antigen OS=Homo sapiens OX=9606 GN=CD109 PE=1 SV=2	0.006	4.423	1	1	4	1	1445	161.6	5.85	0	1	0			266704					329681			379661			213574		340842		219836	424262			273597						107661		389926
MMRN2	FALSE	High	Master Protein	Q9H8L6	Multimerin-2 OS=Homo sapiens OX=9606 GN=MMRN2 PE=1 SV=2	0.006	4.28	1	1	2	1	949	104.3	5.86	1.96	1	0			229735			291440									48536.6	571737		108485	165388				68028.5			133166				280130
FLG	FALSE	High	Master Protein	P20930	Filaggrin OS=Homo sapiens OX=9606 GN=FLG PE=1 SV=3	0	43.049	4	5	11	5	4061	434.9	9.25	27.16	5	0	6.95721e+06			1.37923e+06	1.14139e+06		900860		547543	1.12698e+06			907485		2.16962e+06	298002	2.58137e+06	1.23799e+06	2.59921e+06		624606			879625	455363	367538	1.15933e+06	524134	370411		888392	351658
HPR	FALSE	High	Master Protein	P00739	Haptoglobin-related protein OS=Homo sapiens OX=9606 GN=HPR PE=2 SV=2	0	482.155	71	28	11241	9	348	39	7.09	24023.1	28	0	4.78565e+07	4.7794e+06	9.74797e+06	1.06715e+07	1.18693e+07	3.65179e+07	2.10232e+07	5.99489e+06	2.07958e+07	3.26227e+07	7.03689e+06	2.15847e+07	1.64865e+07	2.74761e+07	2.65569e+07	7.67646e+06	1.80676e+07	1.43516e+07	9.03716e+06	1.83857e+07	8.34729e+07	6.49809e+06	1.0091e+07	1.29341e+07	2.68947e+07	1.47595e+07	3.92859e+07	1.76716e+07	1.49902e+07	1.16177e+07	3.77813e+07	9.92747e+06
HSPA5	FALSE	High	Master Protein	P11021	Endoplasmic reticulum chaperone BiP OS=Homo sapiens OX=9606 GN=HSPA5 PE=1 SV=2	0	23.27	8	4	34	4	654	72.3	5.16	56.01	4	0	83217.5	6.17972e+06	685722	385306	2.14553e+06	1.19872e+06	1.19962e+06	3.52058e+06	1.08429e+06	6.88424e+06	1.33567e+06	1.43503e+06	2.81068e+06	1.93529e+06	2.08759e+06	1.19518e+07	2.37363e+06	3.10014e+06	655759	1.72876e+06	1.21447e+06	2.73207e+06	3.7669e+06	2.13092e+06	940829	827416	131302	1.51857e+06	2.70754e+06	1.05399e+06	2.08217e+06	2.01459e+06
SLC23A1	FALSE	Low	Master Protein	Q9UHI7	Solute carrier family 23 member 1 OS=Homo sapiens OX=9606 GN=SLC23A1 PE=1 SV=3	0.056	2.372	2	1	5	1	598	64.8	6.6	0	1	0			1.18571e+06			1.40405e+06		72716.8					2.73495e+06	133663	1.58326e+06							637655						278912		1.46348e+06
KRT14	FALSE	High	Master Protein	P02533	Keratin, type I cytoskeletal 14 OS=Homo sapiens OX=9606 GN=KRT14 PE=1 SV=4	0	436.746	77	45	739	20	472	51.5	5.16	1546.81	45	18	1.45921e+07	3.11537e+07	5.31305e+07	2.22999e+07	4.0494e+07	7.48438e+07	7.1275e+07	1.76238e+08	4.40656e+07	1.61725e+07	3.84023e+07	4.01812e+07	1.38576e+08	4.02563e+07	7.40041e+07	1.54694e+08	4.51886e+07	4.53107e+07	3.74146e+07	4.19359e+07	4.3424e+07	3.33186e+07	1.40138e+07	4.22833e+07	7.40568e+07	6.67558e+07	4.60117e+07	2.18467e+07	1.91858e+07	5.03329e+07	1.8465e+08	1.59267e+08
TMEM275	FALSE	Low	Master Protein	A0A0U1RQS6	Transmembrane protein 275 OS=Homo sapiens OX=9606 GN=TMEM275 PE=3 SV=1	0.098	1.697	3	1	3	1	177	17.2	7.84	0	1	0				964518					8.39925e+06		5.14951e+06						7.35805e+06												800553			11387.9
CPAMD8	FALSE	Low	Master Protein	A0A494C0S9	C3 and PZP-like alpha-2-macroglobulin domain-containing protein 8 OS=Homo sapiens OX=9606 GN=CPAMD8 PE=1 SV=1	0.098	1.699	0	1	8	1	1932	211.2	6.6	10.35	1	0			5.654e+06		3.2077e+06		1.75471e+06	1.39743e+07	5.17667e+06		2.19315e+06	9.55797e+06	3.07584e+06	1.89413e+07		2.05987e+07	1.23571e+07	1.08932e+07	5.23845e+06	9.68134e+06	5.04272e+06	2.51305e+07	1.66558e+06	7.49981e+06	2.26024e+07	6.09613e+06		1.18084e+07	1.00208e+07	6.71333e+06	1.54941e+07	7.16394e+06
OAF	FALSE	High	Master Protein	Q86UD1	Out at first protein homolog OS=Homo sapiens OX=9606 GN=OAF PE=2 SV=1	0	17.379	15	3	12	3	273	30.7	6.84	16.03	3	0	62132.1	360039	807486	788106	700461	1.64813e+06	177712	747511	878310			338317	1.01548e+06	255609	10974.7	1.48962e+06	78177.1	646804	455291		644610	886106	1.08591e+06	251430	774701	730008		615903	148385	177918	373027	500098
ECM1	FALSE	High	Master Protein	Q16610	Extracellular matrix protein 1 OS=Homo sapiens OX=9606 GN=ECM1 PE=1 SV=2	0	351.59	66	32	2005	32	540	60.6	6.71	5228.66	32	0	7.05118e+07	3.62861e+07	8.35987e+07	1.25809e+08	8.09713e+07	7.85136e+07	6.60469e+07	1.73403e+08	3.96919e+07	8.72481e+07	3.23133e+07	5.36829e+07	1.52339e+08	1.35018e+08	1.19756e+08	1.41223e+08	8.3084e+07	1.01052e+08	8.8626e+07	8.87471e+07	7.86633e+07	1.51911e+08	7.46214e+07	5.21772e+07	6.77443e+07	4.39472e+07	1.20264e+08	8.72661e+07	9.98673e+07	1.07673e+08	2.38923e+08	4.39546e+07
PRSS3	FALSE	High	Master Protein	P35030	Trypsin-3 OS=Homo sapiens OX=9606 GN=PRSS3 PE=1 SV=2	0.004	5.836	12	2	2	2	304	32.5	7.49	4.95	2	0				111023		6.09833e+06				8.88943e+06	90376.1		944578	456214	125722				583496			260191									304262	37545.8
C8G	FALSE	High	Master Protein	P07360	Complement component C8 gamma chain OS=Homo sapiens OX=9606 GN=C8G PE=1 SV=3	0	280.477	77	15	1766	15	202	22.3	8.31	5506.29	15	0	4.32599e+07	1.17621e+08	1.52694e+08	7.78432e+07	1.33711e+08	3.5309e+07	9.57081e+07	2.49163e+08	5.67434e+07	6.696e+07	8.58117e+07	1.34121e+08	2.21119e+08	1.27595e+08	1.53518e+08	1.85197e+08	1.47282e+08	1.83822e+08	1.18488e+08	1.02549e+08	1.0194e+08	1.57248e+08	9.88573e+07	9.39576e+07	1.04126e+08	1.18058e+08	7.00669e+07	8.45031e+07	1.33942e+08	1.05965e+08	1.18149e+08	4.84033e+07
DSC1	FALSE	High	Master Protein	Q08554	Desmocollin-1 OS=Homo sapiens OX=9606 GN=DSC1 PE=1 SV=2	0	54.655	18	11	14	11	894	99.9	5.43	36.87	11	0	7.35201e+07	73374.2		2.49631e+06		5.54645e+06	236107	532349	811619	2.43047e+07	589786	102735	852089		2.81056e+06	447812	3.05619e+06	1.04998e+06	83337.2	2.84387e+06	7.40075e+06	1.19435e+06	108327	698086	760840	1.37291e+06		851133	3.77334e+06		3.84183e+06	1.1512e+06
B2M	FALSE	High	Master Protein	P61769	Beta-2-microglobulin OS=Homo sapiens OX=9606 GN=B2M PE=1 SV=1	0	100.71	67	8	235	8	119	13.7	6.52	721.86	8	0	6.0013e+06	9.75922e+06	1.037e+08	2.0562e+07	3.20747e+07	2.22004e+07	7.57118e+06	1.30474e+07	9.31453e+06	1.058e+07	6.22896e+06	9.06098e+07	6.07286e+07	4.78608e+07	8.3516e+06	2.21009e+07	9.62082e+06	7.96871e+07	6.56768e+07	1.37067e+07	1.56208e+07	1.92829e+07	1.43961e+06	7.34834e+06	1.7895e+07	5.15702e+06	4.48839e+07	2.11971e+07	7.26934e+06	8.14141e+06	4.24868e+07	9.78948e+06
PDGFRB	FALSE	High	Master Protein	P09619	Platelet-derived growth factor receptor beta OS=Homo sapiens OX=9606 GN=PDGFRB PE=1 SV=1	0.005	4.667	2	1	4	1	1106	123.9	4.98	0	1	0	173339			133466							83536.8		173352		129838		106666							113800								47919.1
KRT31	FALSE	High	Master Protein	Q15323	Keratin, type I cuticular Ha1 OS=Homo sapiens OX=9606 GN=KRT31 PE=1 SV=3	0	140.611	38	18	130	2	416	47.2	4.88	340.34	18	15	362379	3.8342e+07	5.40681e+07	1.78797e+06	9.95982e+06	2.72402e+07	1.43591e+06	600440	408196	414999	3.16315e+07	5.64361e+07	8.45393e+06	6.42252e+07	1.46126e+08	2.70537e+07	3.57408e+07	1.76571e+07	3.02145e+07	3.23026e+07	3.48814e+07	2.59731e+07	2.8133e+06	1.35327e+06	2.69443e+07	5.15048e+07	5.78312e+06	2.32603e+07	4.67281e+07	2.00226e+07	1.01755e+08	6.64523e+07
PRXL2C	FALSE	Low	Master Protein	Q7RTV5	Peroxiredoxin-like 2C OS=Homo sapiens OX=9606 GN=PRXL2C PE=2 SV=1	0.073	2.125	4	1	5	1	226	24.8	8.91	0	1	0	2.82935e+06		1.11971e+07	630069	8.05285e+06	1.01591e+07	2.69202e+06	1.58921e+06	2.86993e+06	3.83721e+06	1.54732e+06	8.9171e+06	2.45056e+06	8.37205e+06	1.30859e+07	6.49377e+06	6.25993e+06	3.83826e+06	1.19309e+07	6.57661e+06	1.56346e+06	4.3006e+06	6.30346e+06	3.39209e+06	1.06435e+07	3.8027e+06	632897	4.69916e+06	3.097e+07	3.61342e+06	4.30221e+06	1.15465e+06
IGHG1	FALSE	High	Master Protein	P01857	Immunoglobulin heavy constant gamma 1 OS=Homo sapiens OX=9606 GN=IGHG1 PE=1 SV=1	0	157.002	67	17	433	5	330	36.1	8.19	933.25	17	1	1.6434e+06	136330	1.35097e+07	6.71106e+06	4.58633e+06	874986	3.14888e+06	4.43606e+06	1.56537e+06	1.15273e+06	278329	1.96003e+07	1.04749e+07	2.41131e+07	4.97741e+06	5.95918e+06	4.07648e+07	3.61517e+06	2.13624e+07	9.16875e+06	2.42732e+06	6.20885e+06	2.43044e+06	114716	3.24124e+06	4.90066e+06	2.10356e+06	3.30578e+06	5.92755e+06	2.14378e+06	9.30601e+06	4.27642e+06
C8A	FALSE	High	Master Protein	P07357	Complement component C8 alpha chain OS=Homo sapiens OX=9606 GN=C8A PE=1 SV=2	0	500.56	62	38	2549	38	584	65.1	6.47	7887.29	38	0	2.96614e+08	1.03712e+08	3.12378e+08	2.6145e+08	2.30662e+08	2.4374e+08	1.81247e+08	3.99195e+08	1.37537e+08	5.45328e+08	1.51639e+08	4.14704e+08	4.64898e+08	5.03704e+08	3.42284e+08	3.2793e+08	3.37753e+08	4.00662e+08	3.34382e+08	3.06614e+08	2.27557e+08	3.9958e+08	3.67642e+08	2.24676e+08	2.40914e+08	3.16296e+08	3.01091e+08	1.69633e+08	4.08685e+08	3.06178e+08	2.9927e+08	1.59348e+08
CACNA2D1	FALSE	Medium	Master Protein	P54289	Voltage-dependent calcium channel subunit alpha-2/delta-1 OS=Homo sapiens OX=9606 GN=CACNA2D1 PE=1 SV=3	0.01	3.54	1	1	9	1	1103	124.5	5.27	1.74	1	0		937136		475051	71275.2			454161		1.74276e+06			369487		26333.7	385886	742791				426120	131661	196628			264884	175855		502049			325553
ARFIP1	FALSE	Medium	Master Protein	P53367	Arfaptin-1 OS=Homo sapiens OX=9606 GN=ARFIP1 PE=1 SV=2	0.015	3.338	2	1	9	1	373	41.7	6.7	1.69	1	0			5.00736e+06	2.97068e+07	2.78197e+06	4.33441e+07		2.7879e+07	1.88623e+06	6.26853e+06	2.01344e+06	7.5533e+06	7.45697e+07	4.28179e+07	4.21882e+07	2.94446e+07	1.65578e+07	4.53997e+06	5.21303e+06	2.04905e+06		2.93877e+07		6.21581e+06	4.29443e+06		1.84585e+07	2.06931e+06		2.78751e+07	4.94124e+07	9.49146e+06
TRAJ56	FALSE	Medium	Master Protein	A0A075B6Z2	T cell receptor alpha joining 56 (Fragment) OS=Homo sapiens OX=9606 GN=TRAJ56 PE=4 SV=1	0.015	3.276	38	1	207	1	21	2.2	10.29	19.87	1	0	2.01937e+09	2.82604e+08	8.06676e+08	1.74268e+09	5.14093e+08	1.39349e+09	4.53828e+08	6.63006e+08	7.33852e+08	1.11756e+09	8.12258e+08	7.54739e+08	1.65475e+09	2.06322e+09	2.86632e+09	1.07014e+09	1.73357e+09	4.96726e+08	4.86443e+08	4.84985e+08	2.42153e+09	8.76429e+08		4.86086e+08	6.14098e+08	4.39898e+08	7.98905e+08	6.0186e+08	1.58034e+09	7.41632e+08	1.34781e+09	1.0216e+09
HSPB1	FALSE	High	Master Protein	P04792	Heat shock protein beta-1 OS=Homo sapiens OX=9606 GN=HSPB1 PE=1 SV=2	0	56.466	62	7	20	7	205	22.8	6.4	52.59	7	0	627906	2.20579e+06	477201	128076	586503	2.20373e+06	1.09374e+06		109567	2.96462e+06	2.16042e+06		1.8325e+06	1.45681e+06		949498	712789			672972			1.94772e+06	86539.6	653117	1.15019e+06	253656	1.06045e+06	684950	371186		547156
CD14	FALSE	High	Master Protein	P08571	Monocyte differentiation antigen CD14 OS=Homo sapiens OX=9606 GN=CD14 PE=1 SV=2	0	143.769	43	10	427	10	375	40.1	6.23	1080.63	10	0	5.91283e+06	7.6953e+06	6.09175e+06	5.06724e+06	1.11993e+07	3.75596e+07	9.11907e+06	1.71327e+07	5.93665e+06	2.25941e+07	6.82492e+06	8.00711e+06	2.09397e+07	3.12048e+07	3.36294e+07	1.76132e+07	1.32025e+07	1.74112e+07	6.02287e+06	6.7587e+06	1.03366e+07	2.22975e+07	1.07098e+07	1.19748e+07	1.14815e+07	8.12913e+06	3.04568e+07	6.59461e+06	2.4226e+07	9.73237e+06	1.58462e+07	1.012e+07
COL1A1	FALSE	Medium	Master Protein	P02452	Collagen alpha-1(I) chain OS=Homo sapiens OX=9606 GN=COL1A1 PE=1 SV=5	0.048	2.527	1	1	2	1	1464	138.9	5.8	0	1	0				8.86021e+06	3.56837e+06		4.90983e+06			2.64163e+07	5.85293e+06	6.28953e+07		2.38654e+07		1.65456e+07		9.58277e+06		4.5475e+06		1.10284e+07	207324		4.87555e+06	7.86338e+06		5.0449e+06				8.68409e+06
HBA1	FALSE	High	Master Protein	P69905	Hemoglobin subunit alpha OS=Homo sapiens OX=9606 GN=HBA1 PE=1 SV=2	0	477.166	100	22	1377	22	142	15.2	8.68	4147.73	22	0	3.76613e+08	4.73373e+08	9.62418e+07	5.11615e+08	2.70998e+08	1.33657e+08	2.13481e+08	7.9141e+07	7.6343e+08	3.17271e+08	1.17834e+08	1.37553e+08	1.26884e+08	2.75137e+08	8.50558e+07	4.48527e+07	8.45563e+08	3.3791e+07	1.79392e+08	2.13727e+08	1.07515e+08	5.73085e+07	3.79872e+08	4.71348e+08	1.73096e+08	5.97428e+08	4.99049e+08	1.41501e+08	4.77054e+07	1.06007e+08	1.18595e+08	2.18574e+08
ASPRV1	FALSE	High	Master Protein	Q53RT3	Retroviral-like aspartic protease 1 OS=Homo sapiens OX=9606 GN=ASPRV1 PE=1 SV=1	0.009	3.653	9	1	1	1	343	37	5.44	0	1	0	101341																138185										72986.9
ICOSLG	FALSE	High	Master Protein	O75144	ICOS ligand OS=Homo sapiens OX=9606 GN=ICOSLG PE=1 SV=2	0.002	7.104	7	2	17	2	302	33.3	5.31	3.64	2	0	742997	4.35518e+07	605432	942581	647152	4.91353e+06	1.25967e+06	950198	2.72803e+07	768976	2.20187e+07	1.22822e+06	4.83331e+06	1.13826e+06	1.6112e+06		7.08356e+06	627719	445544	1.70018e+06	1.69849e+06	1.49349e+06	1.59039e+06	1.57255e+07	1.20586e+06	4.39209e+07	1.10236e+06	754529	1.05849e+07	895393	1.86011e+06	2.57465e+07
C1R	FALSE	High	Master Protein	B4DPQ0	Complement subcomponent C1r OS=Homo sapiens OX=9606 GN=C1R PE=1 SV=1	0	748.492	67	51	5002	48	719	81.8	6.37	14960.5	51	3	2.52146e+08	2.92016e+08	3.24409e+08	4.50244e+08	3.31336e+08	7.23787e+08	2.99191e+08	5.5908e+08	2.3834e+08	3.63985e+08	3.53849e+08	3.55116e+08	4.16217e+08	3.26215e+08	2.70369e+08	6.02396e+08	4.14523e+08	4.88871e+08	3.53916e+08	2.39615e+08	3.52698e+08	4.42036e+08	1.86805e+08	3.21756e+08	2.29325e+08	3.38665e+08	4.6378e+08	3.33484e+08	1.73689e+08	3.15858e+08	4.06638e+08	4.48484e+08
FLG2	FALSE	High	Master Protein	Q5D862	Filaggrin-2 OS=Homo sapiens OX=9606 GN=FLG2 PE=1 SV=1	0	19.672	3	3	7	3	2391	247.9	8.31	16.29	3	0					341942			253301					739900			122878				78765.8	85894.5	352641	784307					82807.8	652775
SERPING1	FALSE	High	Master Protein	P05155	Plasma protease C1 inhibitor OS=Homo sapiens OX=9606 GN=SERPING1 PE=1 SV=2	0	550.14	48	35	4831	35	500	55.1	6.55	12150.2	35	0	1.59147e+08	7.8461e+08	8.99374e+08	9.56889e+07	5.69162e+08	2.9884e+08	5.04395e+08	4.08337e+08	5.19213e+08	2.54169e+08	7.58118e+08	7.87482e+08	3.83759e+08	5.51332e+08	7.03798e+08	5.23216e+08	2.1556e+08	7.94775e+08	8.16531e+08	3.88008e+08	5.48548e+08	4.07334e+08	3.30263e+08	3.72007e+08	3.60786e+08	5.91962e+08	5.22446e+08	3.61272e+08	3.0965e+08	4.8307e+08	3.05165e+08	5.83687e+08
TNNC2	FALSE	High	Master Protein	P02585	Troponin C, skeletal muscle OS=Homo sapiens OX=9606 GN=TNNC2 PE=1 SV=2	0	12.044	18	2	4	2	160	18.1	4.2	9.31	2	0				206900										976549				546992			1.01987e+06
RHOH	FALSE	Medium	Master Protein	D6RA52	Rho-related GTP-binding protein RhoH (Fragment) OS=Homo sapiens OX=9606 GN=RHOH PE=1 SV=1	0.024	2.972	6	1	19	1	109	12.1	5.99	21.92	1	0	8.20224e+06	3.92811e+06	1.40939e+08	333728	1.893e+07	2.97924e+07	3.47553e+06	3.92433e+06	1.91507e+06	3.36918e+07	4.91223e+06	1.1959e+08	7.71781e+06	3.83881e+07	4.38864e+06	3.862e+06	4.0647e+07	3.25262e+07	1.27943e+08	4.8451e+06	1.84356e+07	3.76202e+06	1.93603e+07	5.76806e+06	2.77019e+07	7.67757e+06	5.97214e+07	3.76056e+06	4.63125e+06	2.09666e+07	3.25882e+07	9.63199e+06
QSOX1	FALSE	High	Master Protein	O00391	Sulfhydryl oxidase 1 OS=Homo sapiens OX=9606 GN=QSOX1 PE=1 SV=3	0	99.438	23	11	176	11	747	82.5	8.92	511.12	11	0	6.89868e+06	5.57745e+06	3.73522e+07	1.70858e+06	4.50871e+06	1.28875e+06	4.37582e+06	1.49814e+07	3.54522e+06	1.55595e+06	4.6286e+06	1.87043e+07	7.91359e+06	1.25864e+07	3.90925e+06	1.57168e+07	4.72606e+06	3.91113e+06	4.79109e+06	3.18748e+06	5.6308e+06	1.11693e+07	3.25451e+06	5.80605e+06	4.05764e+06	1.55406e+07	3.35556e+06	7.52813e+06	3.62049e+06	2.56093e+07	7.82273e+06	1.16036e+07
ARG1	FALSE	High	Master Protein	P05089	Arginase-1 OS=Homo sapiens OX=9606 GN=ARG1 PE=1 SV=2	0.006	4.296	12	2	2	2	322	34.7	7.21	0	2	0					4.47942e+06	3.93462e+07	241380								2.59243e+07	1.99014e+07						1.12631e+07		85458.4	272100			406372	1.33328e+06		2.3381e+07
ITIH1	FALSE	High	Master Protein	P19827	Inter-alpha-trypsin inhibitor heavy chain H1 OS=Homo sapiens OX=9606 GN=ITIH1 PE=1 SV=3	0	1108.08	54	54	11882	54	911	101.3	6.79	37090	54	0	6.38991e+08	9.9107e+08	1.13051e+09	6.22129e+08	1.15384e+09	6.88106e+08	8.84883e+08	1.66085e+09	8.64248e+08	1.34003e+09	7.22586e+08	8.69174e+08	1.66425e+09	1.31549e+09	1.01167e+09	2.13918e+09	1.04587e+09	1.76514e+09	1.06488e+09	1.02889e+09	1.44328e+09	1.73033e+09	1.16763e+09	1.23654e+09	8.79129e+08	8.87152e+08	6.99139e+08	7.30486e+08	8.14867e+08	1.00876e+09	1.43424e+09	1.0628e+09
ZNF337	FALSE	Low	Master Protein	Q9Y3M9	Zinc finger protein 337 OS=Homo sapiens OX=9606 GN=ZNF337 PE=1 SV=2	0.057	2.333	1	1	6	1	751	86.8	9.66	0	1	0	3.87181e+06			6.19898e+06			9.1811e+06		1.12748e+07	9.20033e+06	228296		578018				2.12465e+07	2.0327e+07						1.75988e+07	475213		1.28135e+07		1.72206e+07
PF4	FALSE	High	Master Protein	P02776	Platelet factor 4 OS=Homo sapiens OX=9606 GN=PF4 PE=1 SV=2	0	60.63	45	7	180	7	101	10.8	8.62	348.02	7	0	8.47567e+06	2.49128e+07	3.70563e+07	1.12334e+07	1.137e+07	881141	4.89169e+07	1.58426e+07	7.15424e+06	1.51526e+07	1.42942e+07	1.38058e+07	1.7189e+07	1.3725e+07	1.87507e+07	3.22785e+07	3.47317e+07	2.65785e+07	3.05953e+07	1.28165e+07	2.78513e+07	1.64863e+07	2.04985e+07	8.31898e+06	1.18878e+07	7.71429e+06	4.43731e+07	9.03987e+06	9.82512e+06	3.05822e+07	1.72456e+07	2.47811e+06
HRG	FALSE	High	Master Protein	P04196	Histidine-rich glycoprotein OS=Homo sapiens OX=9606 GN=HRG PE=1 SV=1	0	716.64	67	47	9463	47	525	59.5	7.5	24665.1	47	0	8.56295e+08	6.38308e+08	9.55776e+08	4.91408e+08	1.01846e+09	1.35166e+09	9.66831e+08	1.82579e+09	3.81898e+08	8.65902e+08	5.19997e+08	7.68829e+08	1.18362e+09	9.34672e+08	6.86681e+08	1.24976e+09	7.68052e+08	9.33074e+08	9.73327e+08	1.17858e+09	8.53715e+08	1.76366e+09	7.98355e+08	8.52687e+08	7.49668e+08	1.5668e+09	1.05463e+09	7.34771e+08	9.36745e+08	1.00321e+09	7.1605e+08	6.79078e+08
PRKAG2	FALSE	Low	Master Protein	A0A494C1K7	5'-AMP-activated protein kinase subunit gamma-2 OS=Homo sapiens OX=9606 GN=PRKAG2 PE=1 SV=1	0.09	1.913	2	1	121	1	524	58.3	8.94	147.22	1	0	1.68788e+07	1.23535e+07	4.22374e+06	6.78415e+06	2.51249e+07	4.14466e+07	5.65233e+06	3.03416e+07	8.41414e+06	1.35882e+07	9.72163e+06	5.24495e+06	2.04073e+07	1.77686e+07	1.32879e+07	2.09977e+07	2.20487e+07	1.03499e+07	2.19119e+06	1.66216e+07	1.66292e+07	2.07978e+07	1.5979e+07	7.20034e+06	1.35888e+07	1.30754e+07	511947	1.60215e+07	1.01178e+07	6.64408e+06	1.95064e+07	6.64275e+06
LUM	FALSE	High	Master Protein	P51884	Lumican OS=Homo sapiens OX=9606 GN=LUM PE=1 SV=2	0	340.053	52	27	3442	27	338	38.4	6.61	8854.73	27	0	2.07702e+08	9.96099e+08	1.58923e+08	1.56462e+08	2.07857e+08	3.09213e+08	8.04102e+07	2.4782e+08	1.12291e+08	2.16003e+08	9.21547e+07	1.55099e+08	3.42718e+08	2.61247e+08	3.5837e+08	2.2556e+08	3.46072e+08	1.40999e+08	1.91191e+08	2.26556e+08	2.8935e+08	2.11619e+08	2.85351e+08	1.03159e+08	1.90713e+08	1.92869e+08	1.70917e+08	2.38288e+08	2.55246e+08	2.07276e+08	3.53478e+08	1.75019e+08
CREG1	FALSE	High	Master Protein	O75629	Protein CREG1 OS=Homo sapiens OX=9606 GN=CREG1 PE=1 SV=1	0.001	6.672	10	1	4	1	220	24.1	7.59	18.16	1	0	261374			57795								44012.2		143688		199952					6.92848e+06										161153
LYVE1	FALSE	High	Master Protein	Q9Y5Y7	Lymphatic vessel endothelial hyaluronic acid receptor 1 OS=Homo sapiens OX=9606 GN=LYVE1 PE=1 SV=2	0	17.206	8	2	9	2	322	35.2	8.28	6.46	2	0	169236	263888	2.7129e+06	99189.8	1.57067e+06	1.92794e+06		2.2072e+06		1.75648e+06	671197		2.73075e+06	1.09836e+06	910663	2.6984e+06	248260		2.70122e+06	1.09411e+06	1.7029e+06	357996	927109		727529		268169	3.13204e+06		2.78483e+06	5.06559e+06
COLEC10	FALSE	Medium	Master Protein	Q9Y6Z7	Collectin-10 OS=Homo sapiens OX=9606 GN=COLEC10 PE=1 SV=2	0.017	3.149	4	1	1	1	277	30.7	7.33	0	1	0	1.15852e+07						1.34904e+07															302019		7.30359e+06		541757					280742
EFCAB5	FALSE	Medium	Master Protein	A4FU69	EF-hand calcium-binding domain-containing protein 5 OS=Homo sapiens OX=9606 GN=EFCAB5 PE=1 SV=3	0.015	3.284	1	1	1	1	1503	173.3	5.82	0	1	0	82489.4	203095			144380		16975.8				114708				76486.9		211740		279196			56588.8				72950.7	113003			496090
S100A12	FALSE	High	Master Protein	P80511	Protein S100-A12 OS=Homo sapiens OX=9606 GN=S100A12 PE=1 SV=2	0.004	5.642	24	1	3	1	92	10.6	6.25	5.96	1	0	170429									168696								5.34751e+06
KRT77	FALSE	High	Master Protein	Q7Z794	Keratin, type II cytoskeletal 1b OS=Homo sapiens OX=9606 GN=KRT77 PE=1 SV=3	0	65.215	24	11	229	7	578	61.9	5.99	647.13	11	0	5.23044e+06	1.45625e+06	567537	85971.8		540305	9.34314e+06	640017				4.06561e+06		1.62442e+06	2.40051e+06	7.23443e+06	597151	7.70142e+06	746934	845713	3.10169e+06	904564	322862	3.90968e+06	462647	493398			905027	238269	96806.8	926308
SERPINA7	FALSE	High	Master Protein	P05543	Thyroxine-binding globulin OS=Homo sapiens OX=9606 GN=SERPINA7 PE=1 SV=2	0	258.089	54	23	1522	23	415	46.3	6.3	3524.94	23	0	5.38942e+06	9.67946e+07	1.61996e+08	1.70941e+07	1.665e+08	3.61095e+07	1.06791e+08	1.5034e+08	1.13697e+08	3.30978e+07	1.15756e+08	1.34785e+08	3.84839e+07	7.21261e+07	2.08856e+07	8.87275e+07	6.74174e+07	1.58663e+08	1.57511e+08	1.7685e+08	9.887e+07	1.10308e+08	1.36622e+07	8.77876e+07	1.11231e+08	9.774e+07	1.93584e+07	1.48804e+08	4.11825e+07	1.8372e+08	1.06693e+08	1.43193e+08
CD163	FALSE	High	Master Protein	F5GZZ9	Scavenger receptor cysteine-rich type 1 protein M130 OS=Homo sapiens OX=9606 GN=CD163 PE=1 SV=1	0	30.479	7	5	39	5	1109	120.2	6.1	97.77	5	0	909252	1.04768e+06	1.75668e+06	333143	205585		3.44483e+06	4.20779e+06	1.45463e+06	2.48765e+06	265239	558929	802780	810820	2.73504e+06	2.04934e+07	2.23953e+06	2.44504e+06	749353	3.09108e+06	6.38322e+06	1.76323e+07	519352	1.94882e+06	2.24438e+06	3.05824e+06	632860	683272	3.13299e+06	2.93541e+06	1.46863e+07	2.22281e+06
KRT33B	FALSE	High	Master Protein	Q14525	Keratin, type I cuticular Ha3-II OS=Homo sapiens OX=9606 GN=KRT33B PE=1 SV=3	0	67.804	22	11	68	2	404	46.2	4.84	135.51	11	0	3.86054e+06										267127	1.06256e+06	633481				293081			255349		473049				271966			397568		234760	132269
SKIV2L	FALSE	Medium	Master Protein	H7C4L3	Helicase SKI2W (Fragment) OS=Homo sapiens OX=9606 GN=SKIV2L PE=1 SV=1	0.041	2.683	19	1	4	1	182	20.4	5.63	0	1	0	228458			51325.7			469827	1.57273e+06			289143												512047				43053.9				87697.9
IGHV3-43D	FALSE	High	Master Protein	P0DP04	Immunoglobulin heavy variable 3-43D OS=Homo sapiens OX=9606 GN=IGHV3-43D PE=3 SV=1	0	14.717	25	2	11	2	118	13	5.41	22.35	2	0	2.44106e+06					227296		254078	1.49575e+06	276644					226058			162272			864709				281330		210783	508469	614382
EEF2	FALSE	High	Master Protein	P13639	Elongation factor 2 OS=Homo sapiens OX=9606 GN=EEF2 PE=1 SV=4	0	9.227	5	2	3	2	858	95.3	6.83	5.72	2	0		175661		58254.8		285168			77092.5						1.33075e+06			219201			1.12118e+06	382397
SAA1	FALSE	High	Master Protein	P0DJI8	Serum amyloid A-1 protein OS=Homo sapiens OX=9606 GN=SAA1 PE=1 SV=1	0	74.968	71	7	133	4	122	13.5	6.79	401.9	7	0	6.18386e+06	460373	2.13467e+07	720759	1.49897e+07		1.58426e+06	1.33389e+06	355776	2.54644e+06	1.14417e+06	1.11971e+07	5.60633e+06	2.90466e+06	1.0647e+07	4.01447e+06	742350	4.02911e+07	2.92955e+07	1.30041e+07	7.26765e+06	2.02639e+07	2.75346e+06	375418	8.8991e+06	1.3401e+07	5.38194e+06	1.39077e+07	307567	2.3722e+07	1.48228e+06	1.07556e+07
CLU	FALSE	High	Master Protein	P10909	Clusterin OS=Homo sapiens OX=9606 GN=CLU PE=1 SV=1	0	430.48	49	33	2243	33	449	52.5	6.27	5888.71	33	0	4.97967e+08	9.55093e+07	2.03078e+08	1.94813e+08	1.41876e+08	2.10811e+08	1.8912e+08	6.67669e+08	1.15973e+08	2.70842e+08	7.2401e+07	2.44575e+08	7.93537e+08	3.74443e+08	4.18729e+08	6.80669e+08	2.04234e+08	2.12936e+08	2.39235e+08	1.09138e+08	3.1462e+08	5.63405e+08	1.92179e+08	1.3896e+08	1.48475e+08	1.70918e+08	1.98676e+08	1.35143e+08	1.61471e+08	2.40541e+08	6.52644e+08	2.00076e+08
MINDY3	FALSE	Medium	Master Protein	Q9H8M7	Ubiquitin carboxyl-terminal hydrolase MINDY-3 OS=Homo sapiens OX=9606 GN=MINDY3 PE=1 SV=1	0.038	2.75	1	1	14	1	445	49.7	4.77	27.14	1	0		2.08231e+06	1.56776e+07		1.96601e+07		2.52478e+07	6.47196e+06	2.27896e+07		1.98851e+07	1.73665e+07	2.25189e+06	2.70124e+06	2.74056e+06		1.97535e+07	1.07673e+07	2.04384e+07	2.27746e+07	1.4245e+07	6.91261e+06		2.27798e+07	2.07036e+07	1.99881e+07	7.61422e+06	2.13333e+07	1.42453e+06	1.65559e+07	2.66854e+06	2.4324e+07
TMSB10	FALSE	High	Master Protein	P63313	Thymosin beta-10 OS=Homo sapiens OX=9606 GN=TMSB10 PE=1 SV=2	0.004	6.393	39	2	2	2	44	5	5.36	1.99	2	0	1.26023e+06			41817.6	698532											1.14231e+06		451459		997714		1.82688e+06			2.66468e+06			956837		351278
ACTN2	FALSE	High	Master Protein	P35609	Alpha-actinin-2 OS=Homo sapiens OX=9606 GN=ACTN2 PE=1 SV=1	0	65.762	15	9	25	4	894	103.8	5.45	32.04	9	2	724378		206932	91422.4	6.35684e+06	3.07611e+06	79640.2	101992		524622			344030	815248	632349		74401.2			790345	1.25574e+06		7.31566e+06	496488	303248		1.83818e+06	6.37039e+06			3.61568e+06
IGKV3-20	FALSE	High	Master Protein	P01619	Immunoglobulin kappa variable 3-20 OS=Homo sapiens OX=9606 GN=IGKV3-20 PE=1 SV=2	0	27.211	47	4	26	2	116	12.5	4.96	33.57	4	2	1.74176e+06	1.82732e+06	3.14376e+06	4.56184e+06	1.07381e+06	2.60239e+07	2.0976e+07	1.00162e+06	4.52353e+06	1.70944e+07	1.78297e+06	5.84985e+06	7.17254e+07	4.10913e+07	1.21892e+07	167394	1.24455e+06	2.74021e+06	1.21799e+07	2.21965e+06	6.35711e+06	157564		1.57701e+06	2.64705e+06	292529	2.37812e+07	1.46527e+07	1.20488e+07	453306	427226	298148
TGM1	FALSE	Medium	Master Protein	P22735	Protein-glutamine gamma-glutamyltransferase K OS=Homo sapiens OX=9606 GN=TGM1 PE=1 SV=4	0.027	2.908	1	1	1	1	817	89.7	6.04	2.34	1	0	194932																755479										491541		1.22052e+06			94828.9
FAM155A	FALSE	Medium	Master Protein	B1AL88	Transmembrane protein FAM155A OS=Homo sapiens OX=9606 GN=FAM155A PE=2 SV=1	0.024	2.953	6	1	69	1	458	51.5	6.6	0	1	0	354025		1.31002e+07	2.56906e+07	1.80639e+07	575569		3.18e+07	3.64202e+06	3.44547e+07		3.04197e+07	5.78974e+07	5.57486e+07	3.71772e+07	1.9213e+07	1.41594e+07	6.38212e+06	1.81635e+07	1.07964e+07	4.00171e+07	3.40874e+07	2.31386e+07	1.47687e+07	1.85676e+07	4.55277e+06	1.6913e+07	1.6141e+07	9.97367e+06	1.42972e+07	5.31164e+07
TNNI1	FALSE	Low	Master Protein	G3V3L5	Troponin I, slow skeletal muscle OS=Homo sapiens OX=9606 GN=TNNI1 PE=1 SV=1	0.062	2.2	11	1	1	1	105	12.1	7.28	0	1	0	147421	410564					129144	330511								160294								146106
ACTN3	FALSE	High	Master Protein	Q08043	Alpha-actinin-3 OS=Homo sapiens OX=9606 GN=ACTN3 PE=1 SV=2	0	43.094	10	6	12	2	901	103.2	5.52	19.93	6	0				303372	229334											367184				361419			603375
LCN2	FALSE	High	Master Protein	P80188	Neutrophil gelatinase-associated lipocalin OS=Homo sapiens OX=9606 GN=LCN2 PE=1 SV=2	0	13.909	18	2	7	2	198	22.6	8.91	5.07	2	0		385656	159479		373866		3.21144e+06	208613	1.95487e+06			105016			96726	747343	239483	568079	103086			546187		1.29552e+06		397972	218756	655079	302956	409220		746614
SFN	FALSE	High	Master Protein	P31947	14-3-3 protein sigma OS=Homo sapiens OX=9606 GN=SFN PE=1 SV=1	0	35.918	20	5	8	4	248	27.8	4.74	22.32	5	0				854160		158589	90834.2	133985	300908	345887			475543		1.33441e+06					38611.9		111251	882477		176974		42378.5	173491			891923
PIAS2	FALSE	Medium	Master Protein	K7EJT4	E3 SUMO-protein ligase PIAS2 (Fragment) OS=Homo sapiens OX=9606 GN=PIAS2 PE=1 SV=1	0.036	2.844	5	1	18	1	122	13.2	9.79	9.67	1	0	1.69994e+08		6.17003e+07	5.86554e+07	3.3871e+06	1.04726e+08	7.64324e+06	6.30523e+07	2.87809e+07	2.2106e+08	9.31854e+06	8.76598e+07	1.93875e+08	2.7579e+08	1.56518e+08	1.49561e+08	1.23701e+08	4.73958e+07	3.77867e+07	4.67192e+06	4.13368e+07	2.36191e+08	4.99918e+06	5.67146e+07	1.03948e+08	8.07773e+06	3.55082e+08	7.08382e+06	6.85235e+07	5.18914e+07	8.15041e+07	2.56354e+07
SCRIB	FALSE	Low	Master Protein	A0A669KB89	Protein scribble homolog OS=Homo sapiens OX=9606 GN=SCRIB PE=1 SV=1	0.097	1.789	1	1	7	1	1658	177.7	5.14	14.67	1	0												617881	181379					111342					180092								89724.2
RSU1	FALSE	High	Master Protein	Q15404	Ras suppressor protein 1 OS=Homo sapiens OX=9606 GN=RSU1 PE=1 SV=3	0	9.624	18	2	2	2	277	31.5	8.65	4.62	2	0		370787				147828							711376		111191	262088		201833						37865			95475.4		29249.4
SOD1	FALSE	High	Master Protein	P00441	Superoxide dismutase [Cu-Zn] OS=Homo sapiens OX=9606 GN=SOD1 PE=1 SV=2	0	8.437	21	1	1	1	154	15.9	6.13	7.13	1	0																						508690									447459
CSF1R	FALSE	High	Master Protein	E9PEK4	Receptor protein-tyrosine kinase OS=Homo sapiens OX=9606 GN=CSF1R PE=1 SV=1	0	9.827	3	1	25	1	671	74.2	7.09	32.65	1	0	1.18637e+06	278590	545904	825860	616309	524663		1.46298e+06	284339	221510	478669	402302	759477	1.18708e+06	560403	1.19081e+06		706747	560634	784375	734568	2.0547e+06	228132	475268	886029	555421	130952	1.12688e+06	151010	1.10281e+06	874597	535168
TIMP1	FALSE	High	Master Protein	P01033	Metalloproteinase inhibitor 1 OS=Homo sapiens OX=9606 GN=TIMP1 PE=1 SV=1	0	17.314	19	3	9	3	207	23.2	8.1	14.76	3	0	993615	3.17457e+07	2.58803e+06			2.60256e+06	3.10615e+06	570500	2.10019e+07	469035	1.57951e+06	3.45513e+06	1.64237e+07	1.28063e+06	1.50446e+06	1.17584e+06		245414	2.23985e+06	943370	2.37006e+06		2.00701e+06	899022	682105	3.02941e+06	4.46262e+06		3.75706e+06	3.92103e+06		1.1101e+06
FABP5	FALSE	High	Master Protein	Q01469	Fatty acid-binding protein 5 OS=Homo sapiens OX=9606 GN=FABP5 PE=1 SV=3	0	64.241	81	8	20	8	135	15.2	7.01	42.98	8	0	1.7015e+06	453621				9.9377e+06	3.25657e+06	2.65425e+06		980762	3.49533e+06		5.94484e+06	498205	210593	4.12564e+06	3.07872e+06			63550.6	5.88573e+06	3.46489e+06		3.05912e+06	1.22959e+06	867204	797788	1.00367e+06	8.53847e+06		3.37108e+06	111960
C3	FALSE	High	Master Protein	P01024	Complement C3 OS=Homo sapiens OX=9606 GN=C3 PE=1 SV=2	0	5632	95	263	99346	252	1663	187	6.4	183539	263	12	7.74596e+09	1.57121e+10	1.90178e+10	8.74665e+09	1.10019e+10	6.03251e+09	9.89718e+09	1.58731e+10	9.14425e+09	1.03628e+10	1.11456e+10	1.11848e+10	1.43103e+10	1.26646e+10	1.39663e+10	1.64895e+10	1.04746e+10	1.24523e+10	1.62625e+10	9.45664e+09	1.2964e+10	1.3344e+10	8.96195e+09	1.02533e+10	7.96695e+09	1.19275e+10	8.65203e+09	1.02019e+10	8.932e+09	1.44895e+10	1.43313e+10	1.12898e+10
CTSD	FALSE	High	Master Protein	A0A1B0GVD5	Cathepsin D OS=Homo sapiens OX=9606 GN=CTSD PE=1 SV=1	0	46.796	24	7	38	7	409	44.2	6.54	73.02	7	0	395327	1.27944e+06	3.68523e+06	553877	1.07206e+06	922343	3.27712e+06	2.32371e+06	679368	2.36e+06	1.77535e+06	505597	949261	453037	1.09295e+06	1.20835e+06	128185	332695	1.14951e+06	1.20218e+06	2.59763e+07	2.17467e+06	2.70689e+07		1.97784e+06	1.37018e+06	822005	1.95008e+06	499126	1.86456e+06	112916	241482
PTPRG	FALSE	High	Master Protein	P23470	Receptor-type tyrosine-protein phosphatase gamma OS=Homo sapiens OX=9606 GN=PTPRG PE=1 SV=4	0	13.034	3	2	5	2	1445	161.9	6.42	3.08	2	0		483575				7.4931e+06	424636	801597	312604	638001	519296		392305		418182	2.82035e+06	840912				1.18381e+06	372363		417486	313390	140698	308888		77596		334878	840421
NRP1	FALSE	High	Master Protein	Q5T7F0	Neuropilin OS=Homo sapiens OX=9606 GN=NRP1 PE=1 SV=1	0	18.355	5	2	6	2	704	79	5.86	7.63	2	0	270102	843339			1.40765e+06			2.99474e+06	343545	1.09907e+06		122256	1.57559e+06		461697	1.86304e+06	218254		54721.5		1.01685e+06	3.45218e+06	1.01259e+06	469112			176630	481949	789372	81171.2	497015	569248
COL6A3	FALSE	High	Master Protein	P12111	Collagen alpha-3(VI) chain OS=Homo sapiens OX=9606 GN=COL6A3 PE=1 SV=5	0	16.782	2	4	15	4	3177	343.5	6.68	14.73	4	0	908895	82898.8	98048.5		302303		126052	234497				85319.8	149094			310367	151280	197068	368497		183710	268588		111534	110048	83099.7	76895	146985	102097	366898	180418	53487
VNN1	FALSE	High	Master Protein	O95497	Pantetheinase OS=Homo sapiens OX=9606 GN=VNN1 PE=1 SV=2	0	21.651	12	4	14	4	513	57	5.55	26.21	4	0	1.74598e+07	250512	3.19668e+06	1.54949e+06	126677		196640	323090	1.20351e+06	7.46282e+06	238647	3.17637e+06		248211	1.98865e+06		4.86086e+06	5.4714e+06	81640.7	3.40666e+06	5.71276e+06	1.06082e+06	1.10734e+06	951935	3.34558e+06	1.37077e+06		370045	399061	271113	1.95325e+06	1.35199e+06
CHMP4B	FALSE	Medium	Master Protein	Q9H444	Charged multivesicular body protein 4b OS=Homo sapiens OX=9606 GN=CHMP4B PE=1 SV=1	0.023	2.994	4	1	16	1	224	24.9	4.82	14.98	1	0	8.90382e+06	1.60133e+06	1.75758e+07	9.44601e+06	1.84241e+07	1.29995e+07		2.39588e+06		1.24205e+07	997278	9.22347e+06	2.33587e+07	1.78086e+07				9.85413e+06	2.0219e+07	1.68527e+06		4.54221e+06			1.46929e+07		3.7737e+07	1.707e+06	139770	1.56003e+07	3.28425e+07
MAPK8IP1	FALSE	Medium	Master Protein	E9PBB9	C-Jun-amino-terminal kinase-interacting protein 1 OS=Homo sapiens OX=9606 GN=MAPK8IP1 PE=1 SV=1	0.037	2.829	1	1	10	1	701	77.2	4.89	19.45	1	0			7.1848e+07		5.96695e+07		3.32584e+07	4.05027e+07	1.27785e+07	607808		1.00538e+07	2.10731e+06	1.60737e+06		3.85075e+07		1.94957e+07	4.06964e+07	1.49485e+07		1.88226e+07		1.13722e+07	6.46862e+06	6.73213e+07	2.26828e+06	1.39491e+07		3.97304e+07	3.1431e+06	4.61967e+07
KRTAP2-1	FALSE	Low	Master Protein	F5H1T9	Keratin-associated protein 2-1 OS=Homo sapiens OX=9606 GN=KRTAP2-1 PE=4 SV=1	0.066	2.194	8	1	1	1	124	13	7.81	2.2	1	0				438056			193592					4.28365e+06													271806	6.44572e+06					1.0796e+06
FCGR3A	FALSE	High	Master Protein	P08637	Low affinity immunoglobulin gamma Fc region receptor III-A OS=Homo sapiens OX=9606 GN=FCGR3A PE=1 SV=2	0	30.624	18	4	113	2	254	29.1	8.07	186.35	4	2	4.71914e+06	9.05006e+06	2.15783e+06	2.36645e+06	5.10861e+06	5.32886e+06	2.43087e+06	8.75865e+06	2.0762e+06	5.40605e+06	1.70696e+06	1.50275e+06	1.52615e+07	4.21722e+06	8.06356e+06	7.10512e+06	7.02745e+06	3.10743e+06	2.31066e+06	2.10741e+06	1.83626e+06	7.46137e+06	3.16908e+06	1.41384e+07	2.69068e+06	2.83454e+06	1.2656e+07	9.32458e+06	1.98296e+07	2.9309e+06	5.25689e+06	214126
PVR	FALSE	High	Master Protein	A0A0A0MSA9	Poliovirus receptor OS=Homo sapiens OX=9606 GN=PVR PE=1 SV=1	0	9.917	6	2	16	2	392	42.9	6.83	36.24	2	0			958550		1.0479e+06		303509		842813	498666				342075	905257	1.1485e+06	997159	1.21443e+06	2.28079e+06	1.68679e+06		1.07509e+06	409349		834064	5.32613e+06	531920	930145	488333	411415	866817	154447
DAG1	FALSE	High	Master Protein	Q14118	Dystroglycan OS=Homo sapiens OX=9606 GN=DAG1 PE=1 SV=2	0	16.2	4	3	5	3	895	97.4	8.56	13.1	3	0							21575.1	301672		55355.9			553437		265955	564707						195941						333727
SHBG	FALSE	High	Master Protein	I3L145	Sex hormone-binding globulin OS=Homo sapiens OX=9606 GN=SHBG PE=1 SV=1	0	217.959	71	17	736	17	344	37.5	6.23	1834.92	17	0	1.01437e+07	6.35218e+06	2.27428e+07	6.08867e+06	2.67586e+07	1.51689e+07	8.35383e+06	3.26431e+07	1.03746e+07	1.83482e+07	7.04095e+06	1.68815e+07	2.8401e+07	1.99552e+07	5.1312e+06	3.74702e+07	8.23644e+06	3.45884e+07	2.25697e+07	1.59942e+07	3.35968e+07	3.09196e+07	2.16451e+07	1.69377e+07	8.51533e+06	4.89503e+06	1.03306e+07	1.48775e+07	7.85891e+06	6.73617e+07	3.09551e+07	1.19772e+07
PPIA	FALSE	High	Master Protein	P62937	Peptidyl-prolyl cis-trans isomerase A OS=Homo sapiens OX=9606 GN=PPIA PE=1 SV=2	0	20.991	24	4	22	4	165	18	7.81	34.21	4	0					1.23017e+06			458409	427592		443314	327886		1.72168e+06	161502	1.08373e+06	281279		214984	679082	837810	4.70108e+06	5.80124e+06	341253	424760	696137	2.32071e+06	1.46792e+06	1.93092e+06	286160	938743	1.03572e+06
CST6	FALSE	High	Master Protein	Q15828	Cystatin-M OS=Homo sapiens OX=9606 GN=CST6 PE=1 SV=1	0	27.995	44	4	5	4	149	16.5	8.09	13.38	4	0				720303	145219	3.5002e+06	327364				120087	518122	3.64209e+06			193660		294495	206958											565072	637991	310904
TIAF1	FALSE	Low	Master Protein	O95411	TGFB1-induced anti-apoptotic factor 1 OS=Homo sapiens OX=9606 GN=TIAF1 PE=1 SV=2	0.051	2.459	22	1	1	1	115	12.4	8.09	0	1	0				29693.2																			19518.3			239432			151709		143787
TKT	FALSE	Medium	Master Protein	A0A0B4J1R6	Transketolase OS=Homo sapiens OX=9606 GN=TKT PE=1 SV=1	0.038	2.749	4	1	1	1	457	49.9	7.91	0	1	0	63236.7			8895.98						32925.2							108036									96717.5	49384.4
FTL	FALSE	High	Master Protein	P02792	Ferritin light chain OS=Homo sapiens OX=9606 GN=FTL PE=1 SV=2	0	8.829	9	1	5	1	175	20	5.78	8.21	1	0	165763	40981.7			155993			185248		296250	218995		1.10414e+06			2.2223e+06			102561	441660		972467		151962	327424	130560	340169	331816	138480	160403	636548
IGLC3	FALSE	High	Master Protein	P0DOY3	Immunoglobulin lambda constant 3 OS=Homo sapiens OX=9606 GN=IGLC3 PE=1 SV=1	0	308.8	96	17	2777	10	106	11.3	7.24	7963.72	17	7	3.13047e+08	6.03703e+08	2.05566e+08	1.89898e+08	2.31124e+08	2.7252e+08	1.40229e+08	1.65004e+08	2.37948e+08	6.58289e+08	1.99412e+08	2.89102e+08	1.38626e+08	3.67325e+08	4.67153e+08	1.51656e+08	1.4219e+08	5.25463e+08	2.06092e+08	2.83493e+08	7.82804e+08	2.23886e+08	6.93202e+08	1.21995e+08	2.97466e+08	1.65372e+08	2.90879e+08	2.45579e+08	2.49525e+08	1.76715e+08	2.20397e+08	2.83578e+08
IGHV1-3	FALSE	High	Master Protein	A0A0C4DH29	Immunoglobulin heavy variable 1-3 OS=Homo sapiens OX=9606 GN=IGHV1-3 PE=3 SV=1	0.006	4.02	13	1	2	1	117	13	9.55	1.86	1	0		890014		451529				212240		331009			529966						248910									295563	150881		423901	183178
PYHIN1	FALSE	Low	Master Protein	Q6K0P9	Pyrin and HIN domain-containing protein 1 OS=Homo sapiens OX=9606 GN=PYHIN1 PE=1 SV=1	0.093	1.863	1	1	4	1	492	55	9.8	7.56	1	0	3.16085e+07	949938		9.54645e+06			5.41348e+06		3.16402e+06	9.64695e+06														1.97426e+06			3.46898e+07					243676
MVB12B	FALSE	High	Master Protein	Q9H7P6	Multivesicular body subunit 12B OS=Homo sapiens OX=9606 GN=MVB12B PE=1 SV=2	0.006	4.175	3	1	49	1	319	35.6	8.15	46.15	1	0				406565	187297		1.32222e+06	2.5899e+06	3.63018e+06	9.29056e+06		476669	2.69413e+07	7.70632e+06	3.37661e+07		441697							1.56477e+06	2.30322e+06	158833			2.63272e+06		1.28314e+07	387280
CCDC126	FALSE	High	Master Protein	Q96EE4	Coiled-coil domain-containing protein 126 OS=Homo sapiens OX=9606 GN=CCDC126 PE=2 SV=2	0	8.217	9	1	24	1	140	15.7	9.88	55.6	1	0	328102	239132	581784	147016	296056	863547	118829	321469	336642	238140	272427	407519	727818	522309	459049	382385	736826	208071	437054	310194	584791	647499	209018	228055	229314	311782		306649	203671	645880	771345	177226
LYPD3	FALSE	High	Master Protein	O95274	Ly6/PLAUR domain-containing protein 3 OS=Homo sapiens OX=9606 GN=LYPD3 PE=1 SV=2	0.005	5.025	6	1	1	1	346	35.9	7.75	0	1	0					148877										200751		110290			90780.5		149442			107989	56303.6					371183	32008.2
CHI3L1	FALSE	High	Master Protein	P36222	Chitinase-3-like protein 1 OS=Homo sapiens OX=9606 GN=CHI3L1 PE=1 SV=2	0	9.721	10	2	2	2	383	42.6	8.46	5.14	2	0			1.93589e+06		2.3423e+06							869596	290748					1.71323e+06	1.36607e+06	1.9326e+06		2.14122e+06			1.67434e+06			2.04334e+06	104982	2.10867e+06	200205
CSN2	FALSE	High	Master Protein	P05814	Beta-casein OS=Homo sapiens OX=9606 GN=CSN2 PE=1 SV=4	0	13.133	12	2	3	2	226	25.4	5.78	7.99	2	0		70192.5						1.02719e+06														326617						680600
COX5A	FALSE	Low	Master Protein	H3BRM5	Cytochrome c oxidase polypeptide Va OS=Homo sapiens OX=9606 GN=COX5A PE=1 SV=1	0.094	1.812	9	1	3	1	69	7.8	6.02	0	1	0				9.7022e+06			2.46816e+06		7.31104e+07		3.48127e+07						5.48508e+07							4.83787e+06		1.52532e+06			4.35684e+06			1.28846e+06
NR1H4	FALSE	Medium	Master Protein	Q96RI1	Bile acid receptor OS=Homo sapiens OX=9606 GN=NR1H4 PE=1 SV=2	0.018	3.064	3	1	10	1	486	55.9	6.81	13.45	1	0			146690		159160	95323.2		82282							48908.1	271568		272783	107074	113498	221414	245644						82228.1		133216	102482
LAMP1	FALSE	High	Master Protein	P11279	Lysosome-associated membrane glycoprotein 1 OS=Homo sapiens OX=9606 GN=LAMP1 PE=1 SV=3	0.003	5.272	7	2	3	2	417	44.9	8.75	2.19	2	0		213141	193670	841235	128643				71099.6		570996	265798		210945	456130	984847	371433	112882	117629	107233	500683	280129	269612		356059						872382
ACVR2A	FALSE	Low	Master Protein	P27037	Activin receptor type-2A OS=Homo sapiens OX=9606 GN=ACVR2A PE=1 SV=1	0.093	1.853	1	1	26	1	513	57.8	5.92	0	1	0	2.93056e+07	7.93861e+07	2.97382e+07	5.60452e+06	4.50033e+07	578988	1.95149e+06	940897	7.32555e+06	2.14046e+07	1.49299e+07	1.8573e+07	634765	6.25619e+06		740123	3.4852e+06	1.15469e+07	7.10495e+07	9.12038e+06	1.84696e+07	1.06299e+06	8.20158e+06	1.00144e+07	1.41361e+06	2.82481e+06	1.95805e+07		5.76048e+06	7.27521e+07	3.9842e+07	2.43998e+07
CUL7	FALSE	Low	Master Protein	Q14999	Cullin-7 OS=Homo sapiens OX=9606 GN=CUL7 PE=1 SV=2	0.098	1.714	0	1	12	1	1698	191	5.87	8.25	1	0			3.43267e+07	2.02621e+08	1.32984e+07	7.13703e+07	4.07154e+06	6.93615e+06	8.91136e+06	1.31838e+08	9.50402e+06	5.4542e+07	1.51969e+07	3.28118e+07		4.73718e+07	1.18606e+08	2.28744e+07	6.0783e+07	1.66665e+07	2.03969e+07	3.24291e+07	5.16792e+07	8.24644e+07	2.33026e+07	4.52619e+06	2.45305e+08	9.4169e+06		3.53913e+08	4.43229e+07	2.68127e+07
A1BG	FALSE	High	Master Protein	P04217	Alpha-1B-glycoprotein OS=Homo sapiens OX=9606 GN=A1BG PE=1 SV=4	0	856.651	70	42	14404	42	495	54.2	5.86	42531.3	42	0	1.33501e+09	1.65482e+09	1.96102e+09	2.23244e+09	2.07047e+09	5.75219e+09	1.65467e+09	2.88275e+09	1.08119e+09	2.04083e+09	1.22767e+09	2.94771e+09	2.9776e+09	3.04103e+09	4.49713e+09	3.21474e+09	2.20161e+09	2.32242e+09	2.0403e+09	1.80344e+09	4.78731e+09	2.83544e+09	1.67597e+09	1.63917e+09	1.43862e+09	1.92068e+09	2.32788e+09	2.20469e+09	2.22916e+09	2.58913e+09	3.18716e+09	1.56335e+09
PON3	FALSE	Medium	Master Protein	Q15166	Serum paraoxonase/lactonase 3 OS=Homo sapiens OX=9606 GN=PON3 PE=1 SV=3	0.013	3.401	5	2	5	1	354	39.6	5.41	0	2	0		255276	2.3596e+06	2.45671e+07								2.4361e+06		1.75056e+06	749839				3.10182e+06		3.02837e+06	1.27617e+06	77455.5				153888		95513	1.42512e+06	799173
HROB	FALSE	Medium	Master Protein	Q8N3J3	Homologous recombination OB-fold protein OS=Homo sapiens OX=9606 GN=HROB PE=1 SV=1	0.038	2.726	1	1	50	1	647	69.7	6.23	93.95	1	0	1.17702e+08	9.96616e+06	5.24652e+07	5.47266e+06	262153		1.2051e+07	5.31597e+07	1.12489e+08	2.56785e+07	1.83907e+08	1.20479e+06			1.07158e+06		2.14019e+07		4.40427e+07			2.74384e+07	8.89211e+06	1.5351e+08		2.4014e+07	9.02422e+07		2.64241e+07			2.52968e+07
LTBP4	FALSE	Medium	Master Protein	Q8N2S1	Latent-transforming growth factor beta-binding protein 4 OS=Homo sapiens OX=9606 GN=LTBP4 PE=1 SV=2	0.041	2.706	0	1	1	1	1624	173.3	5.43	0	1	0	166619	69453.9		1.3051e+06											2.08678e+06		159656				145509		43606.1								75668
MPO	FALSE	High	Master Protein	P05164	Myeloperoxidase OS=Homo sapiens OX=9606 GN=MPO PE=1 SV=1	0	21.405	9	5	15	5	745	83.8	8.97	25.34	5	0	7.9818e+06		177462	128658	3.55191e+06				302218		82119.8			2.60978e+06		4.3618e+06	488611	209535	176626		1.38626e+06	651910	186709	67043.8	866811	277622	894836	2.6066e+06	256789	328453	1.40535e+06	291785
JUP	FALSE	High	Master Protein	P14923	Junction plakoglobin OS=Homo sapiens OX=9606 GN=JUP PE=1 SV=3	0	111.605	36	15	54	15	745	81.7	6.14	111.64	15	0	528940	1.63262e+06	1.02681e+07	1.74517e+06	4.88809e+06	5.76718e+07	1.32782e+06	1.50955e+06	4.73082e+06	1.63769e+06	2.76273e+06	1.31786e+06	8.54563e+06	2.25791e+06	407415	579224	2.81933e+06	2.69959e+06	7.57613e+06	3.12852e+06	2.13609e+07	885308	976276	7.18554e+06	3.73601e+06	1.52857e+07	387516	1.85529e+06	5.00642e+06	2.40327e+06	2.98071e+06	4.55579e+06
CDK11A	FALSE	Low	Master Protein	Q9UQ88	Cyclin-dependent kinase 11A OS=Homo sapiens OX=9606 GN=CDK11A PE=1 SV=4	0.077	2.029	4	1	1	1	783	91.3	5.36	0	1	0		92445.2																	226417								538477
RETSAT	FALSE	Low	Master Protein	Q6NUM9	All-trans-retinol 13,14-reductase OS=Homo sapiens OX=9606 GN=RETSAT PE=1 SV=2	0.06	2.273	2	1	45	1	610	66.8	8.28	0	1	0	1.14413e+09		5.4531e+07	1.30908e+09	1.96426e+08	5.53151e+08	6.28611e+07	2.27932e+08	4.36717e+07	7.61948e+08	2.06714e+08	9.27909e+08	1.28874e+09	6.56506e+08	1.22037e+09	2.30942e+08	5.4489e+08	6.23733e+07	6.51551e+08	4.78929e+08	7.25277e+08	3.519e+08		6.83185e+07	3.09771e+08	6.28182e+07	1.36522e+09	3.13508e+08	4.13743e+08	7.83251e+07	6.17e+08	2.98735e+08
PFN1	FALSE	High	Master Protein	P07737	Profilin-1 OS=Homo sapiens OX=9606 GN=PFN1 PE=1 SV=2	0	25.672	31	4	24	4	140	15	8.27	64.98	4	0	930369	1.40994e+07		200365	757733	1.45836e+06	154566	825668	224439	143372	4.06549e+06	34345.2			6.98086e+06	222549	567993		45015.5	393301	747786	404543	1.01711e+06	1.71589e+06	358786	1.32386e+06	608425		6.06663e+06	750250		4.90414e+06
MYOZ1	FALSE	High	Master Protein	Q9NP98	Myozenin-1 OS=Homo sapiens OX=9606 GN=MYOZ1 PE=1 SV=1	0	18.09	20	3	4	3	299	31.7	8.88	10.23	3	0				89073.4	89845.8										221836	837561	84630.3			77364	248052	211426		273932	195392	417816		119564			185061
MRRF	FALSE	Low	Master Protein	X6RDS5	Ribosome-recycling factor, mitochondrial (Fragment) OS=Homo sapiens OX=9606 GN=MRRF PE=1 SV=1	0.052	2.457	4	1	6	1	153	17	9.77	4.15	1	0			9.40819e+07		9.78479e+07	5.27088e+07	8.41835e+06	2.77891e+07	7.42153e+06	1.84572e+07	3.15782e+07	1.5105e+07	3.33227e+07	7.66693e+07		1.38053e+07	5.64362e+07	6.52853e+07	1.71978e+07	4.59092e+07	1.92197e+07	1.10242e+07			6.11077e+07	1.03921e+07	1.10663e+08	3.58218e+07		4.73126e+07	8.15755e+07	2.38771e+07
IGLL5	FALSE	High	Master Protein	A0A0B4J231	Immunoglobulin lambda-like polypeptide 5 OS=Homo sapiens OX=9606 GN=IGLL5 PE=1 SV=1	0	185.287	47	12	1414	5	215	23.1	8.84	4286.76	12	1	1.30655e+08	3.10948e+07	3.7889e+07	3.1584e+07	1.81766e+07	2.06453e+07	8.4026e+06	1.02814e+07	1.49447e+07	6.38394e+07	1.5301e+07	2.12081e+08	5.34348e+07	1.02052e+08	6.33048e+06	3.19904e+07	3.99236e+07	2.85528e+07	7.25673e+07	3.19208e+07	4.3053e+07	1.74076e+07	8.6145e+06	3.0003e+07	4.75724e+07	1.56559e+07	1.47732e+08	4.06742e+07	5.49431e+07	1.63266e+06	4.77489e+07	5.07031e+07
SPINK5	FALSE	High	Master Protein	Q9NQ38	Serine protease inhibitor Kazal-type 5 OS=Homo sapiens OX=9606 GN=SPINK5 PE=1 SV=2	0	8.45	3	2	2	2	1064	120.6	8.06	4.03	2	0				64067.9							423805	698300		1.50646e+06		880131	568454	164249		1.91546e+06	490820			122646	1.88735e+06		524539	2.07798e+06			2.64095e+06
F13B	FALSE	High	Master Protein	P05160	Coagulation factor XIII B chain OS=Homo sapiens OX=9606 GN=F13B PE=1 SV=3	0	331.559	54	33	1050	33	661	75.5	6.39	2598.89	33	0	3.83004e+07	2.24893e+08	1.1264e+08	8.9609e+07	7.04134e+07	1.17007e+08	8.0312e+07	1.15028e+08	1.16003e+08	3.46324e+07	7.26584e+07	1.43795e+08	9.96725e+07	1.08235e+08	3.00326e+07	1.16749e+08	8.05995e+07	8.44022e+07	9.42198e+07	7.56118e+07	7.60284e+07	1.18284e+08	5.57171e+07	1.22737e+08	6.75705e+07	1.28861e+08	3.28071e+07	6.58055e+07	1.42078e+08	9.28806e+07	8.8898e+07	6.11346e+07
MMP2	FALSE	High	Master Protein	H3BV48	72 kDa type IV collagenase (Fragment) OS=Homo sapiens OX=9606 GN=MMP2 PE=1 SV=1	0.002	7.801	16	1	3	1	118	13.6	5.52	9.14	1	0				83970.7			33335.3						1.88908e+06				164139						347226		151937	129298	61110.9				894057	26080.3
DCHS2	FALSE	Low	Master Protein	Q6V1P9	Protocadherin-23 OS=Homo sapiens OX=9606 GN=DCHS2 PE=2 SV=2	0.073	2.133	1	1	2	1	3371	370	4.77	0	1	0	287179	304442		67170																				31103.2		600391	52532.6					565951
SERPINC1	FALSE	High	Master Protein	P01008	Antithrombin-III OS=Homo sapiens OX=9606 GN=SERPINC1 PE=1 SV=1	0	1432.68	78	65	23794	65	464	52.6	6.71	65510.1	65	0	1.68626e+09	4.45781e+09	2.40949e+09	2.22244e+09	2.36072e+09	2.58572e+09	2.4566e+09	4.11722e+09	1.60969e+09	2.76547e+09	1.70133e+09	2.64369e+09	3.53801e+09	3.04716e+09	2.2976e+09	3.58014e+09	2.79511e+09	2.69821e+09	2.8124e+09	2.07719e+09	2.97327e+09	3.74879e+09	2.66655e+09	2.30553e+09	1.88743e+09	1.87844e+09	1.41746e+09	2.25664e+09	3.24644e+09	2.72161e+09	3.62556e+09	2.3087e+09
AK1	FALSE	High	Master Protein	P00568	Adenylate kinase isoenzyme 1 OS=Homo sapiens OX=9606 GN=AK1 PE=1 SV=3	0.001	6.57	7	1	7	1	194	21.6	8.63	6	1	0					218006		92300.9		247611		182836		218739			372571			169268	53957.1		432032		155481		86153.7		157333			178873	34776
PLTP	FALSE	High	Master Protein	P55058	Phospholipid transfer protein OS=Homo sapiens OX=9606 GN=PLTP PE=1 SV=1	0	21.068	12	3	17	3	493	54.7	7.01	28.48	3	0	17541.1	187824	916018	607118	273529	267291	414967	1.48312e+06	260161	1.47269e+06	294945	305854	1.58299e+06	4.35067e+06	1.20221e+06	646366	721589	775937	693811	234799	874883	657856	192506	195513	424170	345190	305810	274745	147173	1.21208e+06	569629	199590
C4B	FALSE	High	Master Protein	A0A140TA29	C4a anaphylatoxin OS=Homo sapiens OX=9606 GN=C4B PE=1 SV=1	0	3843.3	82	190	46539	1	1698	187.5	7.33	121826	190	0		624762		163189			39068.1			58430.1			109297	93384.9	438759			324304		1.4623e+06		4.53714e+06	100049		101017		41322.6		586731		4.1878e+06	954938
RASSF9	FALSE	Medium	Master Protein	O75901	Ras association domain-containing protein 9 OS=Homo sapiens OX=9606 GN=RASSF9 PE=2 SV=2	0.018	3.04	1	1	2	1	435	50	5.31	0	1	0	3.97555e+06	7.89451e+06		8.43098e+06									1.62988e+07		1.92085e+07	126546					1.04559e+07			3.55278e+06		3.70698e+06			1.0487e+07			5.43389e+06
EEF1A1	FALSE	High	Master Protein	A0A087WVQ9	Elongation factor 1-alpha 1 OS=Homo sapiens OX=9606 GN=EEF1A1 PE=1 SV=1	0	23.366	12	2	4	2	441	47.9	9.03	17.24	2	0				173972				557841				221985				370633		993462				226127					119510			322521		74229
SDR9C7	FALSE	High	Master Protein	Q8NEX9	Short-chain dehydrogenase/reductase family 9C member 7 OS=Homo sapiens OX=9606 GN=SDR9C7 PE=1 SV=1	0.006	4.05	4	1	1	1	313	35.2	9.16	2.06	1	0		313453						137828																					51533.2		217854
APOH	FALSE	High	Master Protein	P02749	Beta-2-glycoprotein 1 OS=Homo sapiens OX=9606 GN=APOH PE=1 SV=3	0	747.794	80	43	12287	43	345	38.3	7.97	40014.7	43	0	1.04996e+09	1.00046e+09	1.28007e+09	6.53715e+08	9.97433e+08	9.33022e+08	1.088e+09	1.89493e+09	9.22132e+08	3.01287e+09	9.20765e+08	1.64811e+09	1.97608e+09	3.00693e+09	2.09476e+09	2.04383e+09	1.57749e+09	2.3931e+09	1.91467e+09	1.15068e+09	1.45967e+09	2.20075e+09	1.42591e+09	1.05651e+09	1.23452e+09	8.70117e+08	1.84898e+09	1.37689e+09	9.9665e+08	1.41084e+09	2.08321e+09	8.2003e+08
COMP	FALSE	High	Master Protein	P49747	Cartilage oligomeric matrix protein OS=Homo sapiens OX=9606 GN=COMP PE=1 SV=2	0	47.503	26	10	31	8	757	82.8	4.6	34.76	10	2	865161	944577	4.07968e+06	6.5217e+06	2.16658e+06	741119	338610	6.69742e+06	4.50606e+06	2.17618e+07	6.76023e+06	4.98059e+06	1.02284e+07	2.75857e+06	2.33298e+06	9.59451e+06	9.95369e+06	3.22877e+06	5.43171e+06	3.50654e+06	4.82495e+06	4.57844e+06	2.46631e+06	4.8783e+06	5.93577e+06	1.81746e+06	2.44222e+07	3.41246e+06	8.70468e+06	5.0418e+06	6.20004e+06	1.13172e+07
CNTN1	FALSE	High	Master Protein	Q12860	Contactin-1 OS=Homo sapiens OX=9606 GN=CNTN1 PE=1 SV=1	0	15.443	4	3	15	3	1018	113.2	5.9	20.87	3	0		226543	129217	336980	196149		101376		412501	149898	341387	135786		799124	291392		605326	1.03069e+06	307078	380485	733722	597698	580607	543993	428883	729420		407702	837733	196549	608582	1.71043e+06
NCBP2	FALSE	Low	Master Protein	P52298	Nuclear cap-binding protein subunit 2 OS=Homo sapiens OX=9606 GN=NCBP2 PE=1 SV=1	0.073	2.13	4	1	2	1	156	18	8.21	4.74	1	0			4.28065e+06		6.12902e+06		2.363e+06	8.92903e+07				4.0152e+06	2.01466e+07		2.24992e+07	3.45646e+06		2.49272e+06	4.10737e+06	3.73096e+06	5.88208e+06	4.20708e+06	1.30425e+06	2.77762e+06	4.65213e+06	3.9216e+06		4.27304e+06		2.33685e+06	1.26166e+06	5.23979e+06
HABP2	FALSE	High	Master Protein	Q14520	Hyaluronan-binding protein 2 OS=Homo sapiens OX=9606 GN=HABP2 PE=1 SV=1	0	180.407	36	18	596	18	560	62.6	6.54	1422.43	18	0	5.20137e+07	1.86269e+07	4.62203e+07	8.34966e+07	3.32846e+07	7.14628e+06	3.54746e+07	4.02138e+07	4.32505e+07	5.61088e+07	1.02798e+07	4.23234e+07	5.58889e+07	7.52606e+07	6.22462e+07	5.65533e+07	6.79741e+07	4.93e+07	6.46563e+07	2.82277e+07	2.50106e+07	5.8347e+07	3.99221e+07	3.86285e+07	2.60519e+07	2.18761e+07	6.01187e+07	2.07929e+07	8.76846e+06	3.03675e+07	5.02464e+07	4.19212e+07
F2	FALSE	High	Master Protein	P00734	Prothrombin OS=Homo sapiens OX=9606 GN=F2 PE=1 SV=2	0	1424	67	64	14785	64	622	70	5.9	45193.6	64	0	9.80412e+08	2.33825e+09	2.11892e+09	1.2768e+09	1.71234e+09	9.21114e+08	1.48554e+09	2.90022e+09	1.28225e+09	2.42129e+09	1.26681e+09	2.48572e+09	2.83195e+09	2.49128e+09	2.5588e+09	3.01567e+09	2.06814e+09	2.72251e+09	2.25279e+09	1.51825e+09	2.14527e+09	2.64143e+09	1.08781e+09	1.77406e+09	1.51481e+09	1.79966e+09	1.3617e+09	1.53009e+09	1.62249e+09	1.97399e+09	2.43132e+09	1.46091e+09
MCAM	FALSE	High	Master Protein	P43121	Cell surface glycoprotein MUC18 OS=Homo sapiens OX=9606 GN=MCAM PE=1 SV=2	0	26.614	10	5	54	5	646	71.6	5.76	98.11	5	0	4.05975e+06	2.76579e+06	8.27585e+06	2.23597e+06	3.69796e+06	6.06348e+06	332375	6.90499e+06	405474	5.74557e+06	2.62009e+06	9.79141e+06	6.27741e+06	3.09738e+06	2.32028e+06	2.31818e+06	1.10843e+06	5.67659e+06	5.19428e+06	9.68996e+06	4.05488e+06	5.50648e+06	487982	3.08888e+06	3.87352e+06	1.47288e+07	9.79607e+06	4.42546e+06	3.12514e+06	1.67699e+07	4.70255e+06	4.162e+06
ABR	FALSE	Medium	Master Protein	I3L2C0	Active breakpoint cluster region-related protein OS=Homo sapiens OX=9606 GN=ABR PE=1 SV=1	0.041	2.656	7	1	12	1	153	17.4	10.81	0	1	0	1.33208e+06		1.42197e+07	4.27725e+06	1.85574e+06	1.94789e+06	402940	1.26952e+06	2.13915e+06		3.52408e+06	9.04472e+06		1.05394e+07		1.16569e+06		7.64261e+06	1.95332e+07		1.10413e+06	752693		3.47898e+06	1.70222e+06	568860	1.11989e+06			8.30264e+06	1.42663e+06	2.8134e+06
HYOU1	FALSE	High	Master Protein	Q9Y4L1	Hypoxia up-regulated protein 1 OS=Homo sapiens OX=9606 GN=HYOU1 PE=1 SV=1	0.005	4.616	2	1	5	1	999	111.3	5.22	0	1	0	737718	72818.1	848744	633217	161460	180651		65618.5	181257	67498.5	202832	89888.8	144163				76237.7	501612	695497	244091	354851		142494						557436	815109
KNG1	FALSE	High	Master Protein	P01042	Kininogen-1 OS=Homo sapiens OX=9606 GN=KNG1 PE=1 SV=2	0	1036.29	59	64	10629	64	644	71.9	6.81	29585.9	64	0	2.90984e+09	2.34995e+09	1.75362e+09	3.06054e+09	1.81342e+09	2.33625e+09	9.64302e+08	2.50213e+09	9.89021e+08	4.09115e+09	1.45188e+09	4.57892e+09	2.63292e+09	4.47754e+09	2.76875e+09	2.43823e+09	2.36397e+09	2.61662e+09	2.70025e+09	2.06242e+09	2.21731e+09	2.75101e+09	2.64194e+09	1.75839e+09	1.95801e+09	2.02618e+09	4.42157e+09	1.61879e+09	2.22911e+09	1.82626e+09	2.81594e+09	2.02438e+09
DSG4	FALSE	High	Master Protein	Q86SJ6	Desmoglein-4 OS=Homo sapiens OX=9606 GN=DSG4 PE=1 SV=1	0.002	7.1	3	2	2	2	1040	113.8	4.56	2.53	2	0		37704.9		40068.2			366138	809375	557484				250048	229662	39415.7		599285		1.40346e+06				106510	307957			139013			132535
ACSL6	FALSE	Low	Master Protein	C9J4I1	Long-chain-fatty-acid--CoA ligase 6 (Fragment) OS=Homo sapiens OX=9606 GN=ACSL6 PE=1 SV=1	0.056	2.391	6	1	5	1	144	16.1	8.66	8.07	1	0			4.12524e+06		3.13763e+06			5.5907e+06				2.36006e+06	2.37751e+06		1.60601e+06	5.15099e+06		1.47529e+06	5.82486e+06	1.07306e+06	726926	3.18393e+06			1.05719e+06			1.86065e+06		3.04828e+06	2.6914e+06
ENPP2	FALSE	High	Master Protein	E7EUF1	Ectonucleotide pyrophosphatase/phosphodiesterase family member 2 OS=Homo sapiens OX=9606 GN=ENPP2 PE=1 SV=1	0.006	4.02	1	1	2	1	884	101.5	7.53	0	1	0					469755		16122.2								438054					109239		4.8065e+06	325688	50459.9	132259	255779		1.01552e+06		118605	1.44441e+06	241782
APCS	FALSE	High	Master Protein	P02743	Serum amyloid P-component OS=Homo sapiens OX=9606 GN=APCS PE=1 SV=2	0	187.116	51	15	1684	15	223	25.4	6.54	4677.45	15	0	1.74916e+08	2.80969e+08	3.63186e+08	8.10138e+07	2.43022e+08	1.00628e+08	3.00949e+08	3.98276e+08	2.27465e+08	1.85246e+08	2.5504e+08	4.66173e+08	3.85814e+08	3.95179e+08	3.26314e+08	6.52509e+08	1.17558e+08	2.92705e+08	2.3502e+08	2.30671e+08	2.57532e+08	2.94086e+08	2.54897e+08	1.73885e+08	1.85145e+08	2.75662e+08	3.28151e+08	2.1809e+08	3.02933e+08	2.27428e+08	4.48433e+08	2.16402e+08
MYL1	FALSE	High	Master Protein	P05976	Myosin light chain 1/3, skeletal muscle isoform OS=Homo sapiens OX=9606 GN=MYL1 PE=1 SV=3	0	36.626	35	6	16	6	194	21.1	5.03	31.47	6	0		708794				2.10751e+06	81370.4	1.88465e+06	454307	136201	43014.4		1.33598e+06	396994	109649	363928		145190	653230	2.52763e+06	2.80193e+06					646954	99074.1		2.06863e+06
SPP2	FALSE	High	Master Protein	Q13103	Secreted phosphoprotein 24 OS=Homo sapiens OX=9606 GN=SPP2 PE=1 SV=1	0.004	6.107	11	2	3	2	211	24.3	8.32	0	2	0				475314						1.69099e+06		1.07296e+06	372149	155351		248956			240332						258619		577146			1.12168e+06		387933
EXOC5	FALSE	Medium	Master Protein	F8W9B8	Exocyst complex component 5 OS=Homo sapiens OX=9606 GN=EXOC5 PE=1 SV=1	0.023	3.01	4	1	2	1	643	74.3	6.99	2.51	1	0		84478.9								125565		44393.8	303650	251801	88852.8
F5	FALSE	High	Master Protein	P12259	Coagulation factor V OS=Homo sapiens OX=9606 GN=F5 PE=1 SV=4	0	240.59	20	32	565	32	2224	251.5	6.05	1058.55	32	0	1.72792e+07	4.44763e+07	6.98068e+07	6.18163e+07	3.34362e+07	5.79813e+06	1.15959e+08	3.67455e+07	2.8596e+07	2.12396e+07	2.07241e+07	4.30271e+07	6.26712e+07	1.64747e+07	3.37691e+07	5.12818e+07	2.97906e+07	4.35709e+07	8.18871e+07	2.14743e+07	4.80228e+07	3.51159e+07	5.37287e+07	5.3536e+07	2.54787e+07	3.2271e+07	1.11476e+07	1.10845e+07	1.33924e+08	3.96884e+07	2.87105e+07	1.41926e+07
C2	FALSE	High	Master Protein	P06681	Complement C2 OS=Homo sapiens OX=9606 GN=C2 PE=1 SV=2	0	527.286	66	52	3046	16	752	83.2	7.42	7230.96	52	0	8.68528e+07	2.94547e+07	1.11061e+08	8.30231e+07	3.64396e+08	8.51581e+07	6.54202e+07	7.58555e+07	4.21889e+07	1.20063e+08	6.00006e+07	9.53424e+07	1.16567e+08	6.32473e+07	1.26991e+08	1.34499e+08	7.23631e+07	1.2378e+08	1.24959e+08	4.89052e+07	7.70997e+07	1.36496e+08	8.37126e+07	6.04961e+07	4.79608e+07	5.41575e+07	1.0866e+08	6.00442e+07	7.3368e+07	6.99832e+07	1.67557e+08	5.27826e+07
TPI1	FALSE	High	Master Protein	P60174	Triosephosphate isomerase OS=Homo sapiens OX=9606 GN=TPI1 PE=1 SV=4	0	24.167	25	3	13	3	249	26.7	6.9	38.67	3	0				28153.1		193859	159684		78260.8	106606		2.86905e+06		273123	440001	443456	422073			342599	524615	377880					2.50771e+06		203302	67052.6	322482
VWF	FALSE	High	Master Protein	P04275	von Willebrand factor OS=Homo sapiens OX=9606 GN=VWF PE=1 SV=4	0	682.85	32	67	1896	67	2813	309.1	5.48	4409.51	67	0	9.80158e+07	7.69397e+07	8.81388e+07	9.32992e+07	8.32554e+07	1.55634e+08	1.40827e+08	1.26657e+08	7.55222e+07	1.08262e+08	7.83374e+07	1.19637e+08	6.62355e+08	1.16899e+08	1.16805e+08	1.14033e+08	7.20791e+07	5.95268e+07	1.13621e+08	7.00618e+07	1.41285e+08	8.62232e+07	1.50801e+08	9.32222e+07	6.10455e+07	1.07613e+08	1.677e+08	8.11761e+07	7.71601e+07	1.23562e+08	1.97934e+08	1.2229e+08
CKM	FALSE	High	Master Protein	P06732	Creatine kinase M-type OS=Homo sapiens OX=9606 GN=CKM PE=1 SV=2	0	52.1	25	5	16	5	381	43.1	7.25	57.39	5	0				51945.3		1.08085e+06			89457.3	448952			454187			439316											794084			131341
ACTBL2	FALSE	High	Master Protein	Q562R1	Beta-actin-like protein 2 OS=Homo sapiens OX=9606 GN=ACTBL2 PE=1 SV=2	0	67.789	16	5	255	1	376	42	5.59	677.03	5	0			1.46746e+06							4.57454e+06		3.32318e+06		7.52075e+06	940882			3.93373e+06	2.33872e+06	2.05343e+06			1.10036e+06				780324			4.20732e+06
IGHV3OR16-12	FALSE	Medium	Master Protein	A0A075B7B8	Immunoglobulin heavy variable 3/OR16-12 (non-functional) (Fragment) OS=Homo sapiens OX=9606 GN=IGHV3OR16-12 PE=1 SV=1	0.038	2.759	9	1	1	1	117	12.9	6.51	2.49	1	0		927657				7.24525e+06								2.28363e+06	9.76133e+06			2.18076e+06					4.40557e+06									1.0012e+06
FAM9B	FALSE	Medium	Master Protein	Q8IZU0	Protein FAM9B OS=Homo sapiens OX=9606 GN=FAM9B PE=1 SV=1	0.013	3.404	3	1	14	1	186	22.4	5.41	13.53	1	0	134934			8.04097e+07			2.3726e+06		1.78723e+07	4.58576e+07	1.25935e+06						1.01941e+08						1.37183e+07	2.26235e+07		4.56766e+06	1.0602e+08		4.23524e+06			151955
KRT9	FALSE	High	Master Protein	P35527	Keratin, type I cytoskeletal 9 OS=Homo sapiens OX=9606 GN=KRT9 PE=1 SV=3	0	912.095	86	57	4074	56	623	62	5.24	13481.9	57	1	3.62077e+08	2.88461e+08	4.44231e+08	4.91192e+08	5.31973e+08	5.35395e+08	4.18566e+08	5.2076e+08	2.43101e+08	7.25695e+08	2.59944e+08	6.1745e+08	5.3254e+08	5.28656e+08	4.0204e+08	4.91859e+08	5.13237e+08	4.60158e+08	3.04569e+08	6.38531e+08	4.93277e+08	7.50056e+08	2.98272e+08	5.83885e+08	2.2812e+08	5.57935e+08	4.43376e+08	4.37901e+08	4.11026e+08	7.91557e+08	4.54623e+08	2.1223e+08
GP1BB	FALSE	High	Master Protein	P13224	Platelet glycoprotein Ib beta chain OS=Homo sapiens OX=9606 GN=GP1BB PE=1 SV=1	0.005	4.783	5	1	2	1	206	21.7	9.31	1.92	1	0		1.5662e+06	611444				43681.2	521039	167815		751696		290145				156061				476615	261234									394387	500158
CALM2	FALSE	High	Master Protein	F8WBR5	Calmodulin OS=Homo sapiens OX=9606 GN=CALM2 PE=1 SV=1	0	22.905	48	3	11	3	65	7.4	4.01	27.44	3	0		3.74425e+06	1.74625e+06	228613		169791	2.28849e+06	920380		109415	1.55585e+06	1.42043e+06	1.41647e+06	516487	2.29806e+06	424959	1.05303e+06	4.90576e+06	4.7177e+06	1.69302e+07	1.69659e+06	1.00599e+06	622083		1.78862e+07				304266	4.49527e+06	1.12824e+06	255465
KRT76	FALSE	High	Master Protein	Q01546	Keratin, type II cytoskeletal 2 oral OS=Homo sapiens OX=9606 GN=KRT76 PE=1 SV=2	0	73.879	13	12	167	1	638	65.8	8.12	304.53	12	0					528509							2.82384e+06	2.84584e+06							290278				586849				462026
LEAP2	FALSE	Low	Master Protein	Q969E1	Liver-expressed antimicrobial peptide 2 OS=Homo sapiens OX=9606 GN=LEAP2 PE=1 SV=1	0.06	2.277	26	1	1	1	77	8.8	10.24	2.29	1	0				2.98045e+06					1.28448e+06								2.03477e+06
F12	FALSE	High	Master Protein	P00748	Coagulation factor XII OS=Homo sapiens OX=9606 GN=F12 PE=1 SV=3	0	423.593	50	34	2306	34	615	67.7	7.74	5985.04	34	0	2.3966e+08	5.69995e+08	7.51439e+08	2.30848e+09	2.94941e+08	7.53762e+07	9.02167e+07	5.84601e+08	2.49451e+08	4.11678e+08	1.17349e+08	1.06928e+09	5.06424e+08	5.56261e+08	1.58096e+08	3.07557e+08	1.50101e+09	4.1355e+08	6.14362e+08	3.06398e+08	1.59485e+08	3.78285e+08	2.26249e+08	2.23242e+08	2.0673e+08	1.22404e+08	2.86088e+08	2.51991e+08	9.57836e+08	7.76049e+08	4.54147e+08	4.37816e+08
DEFA1	FALSE	High	Master Protein	P59665	Neutrophil defensin 1 OS=Homo sapiens OX=9606 GN=DEFA1 PE=1 SV=1	0	27.473	68	6	115	6	94	10.2	6.99	175.04	6	0	2.50979e+06	4.62623e+07	1.92841e+07	9.60883e+07	4.90859e+06	5.50251e+07	1.01977e+07	6.59237e+06	1.05299e+07	4.47919e+07	6.6098e+07	2.22648e+07	1.51167e+07	2.99085e+07	1.68386e+07	1.14788e+07	2.86078e+07	5.91205e+07	1.53393e+07	1.53529e+07	3.83581e+07	1.04022e+07	6.44099e+07	2.17727e+07	1.46701e+07	1.63934e+07	2.92021e+07	3.9476e+06	1.24821e+08	2.13948e+07	1.34623e+07	1.97769e+07
CSTA	FALSE	High	Master Protein	P01040	Cystatin-A OS=Homo sapiens OX=9606 GN=CSTA PE=1 SV=1	0.005	5.121	18	1	1	1	98	11	5.5	2.41	1	0				1.98785e+06						519300		102260				1.21593e+06			249065
CTSG	FALSE	High	Master Protein	P08311	Cathepsin G OS=Homo sapiens OX=9606 GN=CTSG PE=1 SV=2	0.006	4.207	4	1	3	1	255	28.8	11.19	1.68	1	0		113326		79035.7	75150.5											164560	192827					150808		170354					116941		382966
ENO1	FALSE	High	Master Protein	A0A2R8Y6G6	2-phospho-D-glycerate hydro-lyase OS=Homo sapiens OX=9606 GN=ENO1 PE=1 SV=1	0	34.049	20	5	12	4	434	47.3	6.99	26.61	5	1		4.95885e+06		782722	152651	1.44584e+07		1.00382e+06	566745	150669	200594	84571.9			539720	1.57786e+06	1.52144e+06		43129.8	329891			588738	494682		544546	108960	501349			4.70086e+06	652666
TRIM17	FALSE	Medium	Master Protein	Q9Y577	E3 ubiquitin-protein ligase TRIM17 OS=Homo sapiens OX=9606 GN=TRIM17 PE=1 SV=1	0.015	3.244	3	1	145	1	477	54.4	7.02	286.18	1	0	4.12975e+07	1.17716e+06	1.7084e+06	2.61973e+07	5.3519e+06	6.03806e+06	1.39173e+06	5.66068e+06	681806	3.48492e+07	743937	1.29878e+07	5.26719e+07	2.45225e+07	5.94996e+07	1.24131e+07	2.50505e+06	3.76346e+06	3.84755e+06	1.71942e+07	5.11503e+06	1.30976e+07	3.22042e+07	7.02061e+06	1.71039e+07		3.72907e+07	6.1613e+06	2.16431e+07	2.4791e+06	3.51514e+07	1.3112e+06
ICAM2	FALSE	High	Master Protein	J3QQX6	Intercellular adhesion molecule 2 (Fragment) OS=Homo sapiens OX=9606 GN=ICAM2 PE=1 SV=1	0	24.525	19	3	91	3	214	23.7	6.51	177.26	3	0		2.20083e+06	304435	428733	1.30277e+06		1.14571e+06	1.78968e+06	1.34233e+06		1.36756e+06	2.2382e+06	1.77463e+06	681169	1.34245e+06	1.72074e+06	869942	1.23837e+06	151627	2.68281e+06	2.15384e+06	1.92593e+06	559261	857568	2.54745e+06	872733	5.89867e+06	2.19638e+06	195458	2.22628e+06	1.78181e+06	1.07975e+06
MTCH2	FALSE	Medium	Master Protein	E9PIE4	Mitochondrial carrier homolog 2 (Fragment) OS=Homo sapiens OX=9606 GN=MTCH2 PE=1 SV=8	0.016	3.229	5	1	100	1	262	28.5	7.61	0	1	0	1.77138e+07	9.76e+06	2.24644e+06	8.74967e+06	2.17749e+07	4.16727e+07	9.96768e+06	4.24199e+07	6.64799e+06	1.8782e+06	2.62936e+07	7.54905e+06	5.046e+07	6.69222e+06	3.51159e+07	2.97822e+07	3.66474e+07	3.72674e+06	8.22133e+06	2.62555e+07	6.11762e+07	4.9282e+07	7.73561e+06	1.84792e+07	2.32551e+07	1.2247e+07		2.87542e+07	2.85073e+07	2.43049e+06	3.85013e+07	1.68335e+07
UBA52	FALSE	High	Master Protein	M0R1V7	Ubiquitin-60S ribosomal protein L40 (Fragment) OS=Homo sapiens OX=9606 GN=UBA52 PE=1 SV=1	0.002	7.694	25	1	12	1	63	7.1	5.36	34.91	1	0		1.5038e+06	193106		183743		525560		324323		577372	417506									923769	631577		740380		723149	635740			598159
SLC45A2	FALSE	Medium	Master Protein	D6RGY6	Membrane-associated transporter protein OS=Homo sapiens OX=9606 GN=SLC45A2 PE=4 SV=1	0.015	3.249	6	1	23	1	243	26.7	7.93	0	1	0		1.96265e+06	978784	1.19386e+06	1.12806e+07	5.6974e+06	3.21069e+06	1.30198e+07		570436		1.68049e+06	8.70215e+06	1.34387e+06	1.57357e+07	1.51966e+07	9.72757e+06	2.26541e+06	1.01748e+06	8.419e+06		9.93271e+06		1.50839e+06	7.83028e+06	1.66294e+06	758452	8.54847e+06		1.70373e+06		3.39187e+06
AGA	FALSE	High	Master Protein	P20933	N(4)-(beta-N-acetylglucosaminyl)-L-asparaginase OS=Homo sapiens OX=9606 GN=AGA PE=1 SV=2	0.007	3.84	3	1	3	1	346	37.2	6.28	7.11	1	0	321841	1.2943e+06		117254			56770.8	729929		273871				443924	248886			202710						95810.1			135795		1.0759e+06
C8B	FALSE	High	Master Protein	P07358	Complement component C8 beta chain OS=Homo sapiens OX=9606 GN=C8B PE=1 SV=3	0	601.855	61	39	2679	39	591	67	8.13	8221.53	39	0	5.29358e+07	1.38151e+08	2.41719e+08	6.86961e+07	1.24488e+08	1.1416e+08	1.4843e+08	1.97213e+08	7.75542e+07	1.93088e+08	5.90892e+07	1.86056e+08	2.48726e+08	1.70319e+08	1.88346e+08	1.7506e+08	1.09532e+08	1.7254e+08	1.33706e+08	9.32748e+07	8.62456e+07	1.90627e+08	7.34051e+07	1.38637e+08	8.97439e+07	1.19388e+08	2.8005e+08	8.61873e+07	1.24699e+08	1.40361e+08	1.8647e+08	9.12133e+07
KRT2	FALSE	High	Master Protein	P35908	Keratin, type II cytoskeletal 2 epidermal OS=Homo sapiens OX=9606 GN=KRT2 PE=1 SV=2	0	598.878	84	53	1936	39	639	65.4	8	5252.06	53	3	1.93353e+08	2.13527e+08	1.05485e+08	2.05623e+08	2.2015e+08	5.54732e+07	8.80665e+07	1.42356e+08	6.10031e+07	3.81677e+08	1.05702e+08	2.38828e+08	9.14371e+07	9.18355e+07	1.1498e+08	1.14389e+08	5.64413e+08	9.31466e+07	7.79754e+07	1.70931e+08	1.22371e+08	2.57179e+08	3.78676e+07	2.77373e+08	2.51193e+08	1.14554e+08	3.68728e+08	1.09237e+08	5.47354e+07	1.65847e+08	1.48945e+08	1.35891e+08
PYGM	FALSE	High	Master Protein	P11217	Glycogen phosphorylase, muscle form OS=Homo sapiens OX=9606 GN=PYGM PE=1 SV=6	0.006	4.089	3	1	1	1	842	97	7.03	2.55	1	0																							46518.2				100381
LPA	FALSE	High	Master Protein	P08519	Apolipoprotein(a) OS=Homo sapiens OX=9606 GN=LPA PE=1 SV=1	0	323.971	50	43	406	43	4548	501	5.88	1100.9	43	0	4.70829e+06	1.86717e+07	1.17067e+07	9.84786e+06	4.26906e+07	2.72259e+07	1.63067e+07	1.81942e+07	1.07369e+07	2.49777e+07	1.5621e+07	1.66159e+07	2.46659e+07	7.2999e+07	3.98762e+07	5.44564e+07	1.74238e+07	4.49864e+07	9.25699e+06	8.83708e+06	3.45516e+07	2.47534e+08	1.389e+08	8.78674e+06	1.56779e+07	1.04374e+07	4.48341e+06	5.13178e+06	1.36812e+07	5.00607e+07	6.57017e+07	1.09024e+07
SERPINF1	FALSE	High	Master Protein	P36955	Pigment epithelium-derived factor OS=Homo sapiens OX=9606 GN=SERPINF1 PE=1 SV=4	0	567.633	74	45	3928	45	418	46.3	6.38	10989	45	0	9.7798e+07	4.83018e+08	4.68858e+08	1.41854e+08	1.73246e+08	1.77595e+08	1.53836e+08	4.45845e+08	2.48833e+08	2.16962e+08	1.96164e+08	4.51423e+08	3.17553e+08	3.41964e+08	1.78739e+08	5.74172e+08	3.40016e+08	3.15251e+08	3.73986e+08	1.94193e+08	1.89865e+08	4.79853e+08	1.40525e+08	2.31605e+08	1.75621e+08	3.56406e+08	1.27274e+08	2.0693e+08	1.35653e+08	2.97425e+08	3.58775e+08	1.57595e+08
IGKV3-15	FALSE	High	Master Protein	P01624	Immunoglobulin kappa variable 3-15 OS=Homo sapiens OX=9606 GN=IGKV3-15 PE=1 SV=2	0.006	4.288	8	1	18	1	115	12.5	5.19	9.65	1	0	1.15944e+07		2.1044e+06	2.34985e+06			2.97953e+06		1.65383e+06	2.10582e+06		4.39208e+06			5.10156e+06		5.98025e+06	2.47107e+06	1.61187e+06	2.32588e+06	9.61605e+06			957254	4.26759e+06		9.1006e+06	2.0933e+06	7.34082e+06
VASP	FALSE	Medium	Master Protein	P50552	Vasodilator-stimulated phosphoprotein OS=Homo sapiens OX=9606 GN=VASP PE=1 SV=3	0.024	2.936	4	1	1	1	380	39.8	8.94	0	1	0		198736				788455	51835.5								279738																	28253.8
KRT82	FALSE	High	Master Protein	Q9NSB4	Keratin, type II cuticular Hb2 OS=Homo sapiens OX=9606 GN=KRT82 PE=1 SV=3	0	39.547	10	9	22	3	513	56.6	6.74	30.41	9	0		1.30285e+06	61971.4																115116										4.93181e+06
PCOLCE	FALSE	High	Master Protein	Q15113	Procollagen C-endopeptidase enhancer 1 OS=Homo sapiens OX=9606 GN=PCOLCE PE=1 SV=2	0	25.561	16	5	17	5	449	47.9	7.43	20.12	5	0	617118	1.15082e+07	552787	425923	2.65486e+06		113803	4.7462e+06	4.10746e+07	662429	697673	638839	1.34137e+06	255194	870381		729642	1.25976e+06	555170	969281	846385	2.74028e+06	316569	1.56319e+07	1.65571e+06	1.74565e+07	284153	2.1898e+06	2.55897e+06	1.31399e+06	2.5651e+06	6.92424e+06
CFHR3	FALSE	High	Master Protein	Q02985	Complement factor H-related protein 3 OS=Homo sapiens OX=9606 GN=CFHR3 PE=1 SV=2	0	65.271	20	8	372	2	330	37.3	7.55	1037.47	8	2				526757						227024	140989	143291	3.5072e+06		538801	807175		851227	271015			1.50011e+06	1.48283e+06			682352					5.77179e+06	394005
CHRNA3	FALSE	Low	Master Protein	H0YNF9	Neuronal acetylcholine receptor subunit alpha-3 (Fragment) OS=Homo sapiens OX=9606 GN=CHRNA3 PE=4 SV=8	0.061	2.233	35	1	4	1	17	2	4.23	6.36	1	0	330835		6.87123e+06	120892	3.22327e+07					1.84414e+06		2.48057e+07		1.08922e+08	2.72532e+07	6.00684e+07	8.83508e+06	6.48186e+07	1.54269e+07	3.2821e+07	6.38588e+07		1.21803e+07		6.79802e+07	1.25003e+06	6.68773e+06	5.16328e+07		3.42526e+07	5.86084e+07
VCL	FALSE	High	Master Protein	P18206	Vinculin OS=Homo sapiens OX=9606 GN=VCL PE=1 SV=4	0	30.987	6	4	17	4	1134	123.7	5.66	17.76	4	0		6.72952e+06		1.41298e+06			41607.3		38587.8		65592.1	451529	199940		613146	401831	169678	69351.1	158638	1.17644e+06				46627.7	1.10386e+06		675101		1.12034e+06	527714	177985	142178
ROBO4	FALSE	High	Master Protein	Q8WZ75	Roundabout homolog 4 OS=Homo sapiens OX=9606 GN=ROBO4 PE=1 SV=1	0	14.009	4	3	6	3	1007	107.4	6.64	8.8	3	0	156471	243377	153392	269957		1.8101e+06	433585	1.30859e+06		229858	1.88665e+06	261264	1.17886e+06	360969	692839		640790			451402	2.68067e+06	395959	489293	434080		490708	463510	835153			943941	426745
TGM3	FALSE	High	Master Protein	Q08188	Protein-glutamine gamma-glutamyltransferase E OS=Homo sapiens OX=9606 GN=TGM3 PE=1 SV=4	0	10.089	3	1	2	1	693	76.6	5.86	5.95	1	0	490179	59020.8			573904			2.89908e+06	125211																			1.06001e+06				125192
MYH8	FALSE	High	Master Protein	P13535	Myosin-8 OS=Homo sapiens OX=9606 GN=MYH8 PE=1 SV=3	0	191.699	18	26	56	2	1937	222.6	5.74	169.19	26	0	1.09892e+06	540624		119793																			297200		538594
VCAM1	FALSE	High	Master Protein	P19320	Vascular cell adhesion protein 1 OS=Homo sapiens OX=9606 GN=VCAM1 PE=1 SV=1	0	56.925	13	6	35	6	739	81.2	5.22	87.04	6	0	1.28901e+06	2.96442e+06	73268.7	1.79936e+06	1.41078e+06	2.08289e+06	442624	2.45451e+06	851037	2.05522e+06	313293	664510	1.59977e+06	209515	958384	1.96021e+06	597786	2.1009e+06	787829	784411	6.11903e+06	2.23224e+06	624551	1.68945e+06	1.12929e+06	220902	590492	2.22878e+06	334303	320934	3.74259e+06	1.36505e+06
APOD	FALSE	High	Master Protein	P05090	Apolipoprotein D OS=Homo sapiens OX=9606 GN=APOD PE=1 SV=1	0	63.031	33	9	121	9	189	21.3	5.15	276.78	9	0	1.61582e+06	4.42973e+07	1.05749e+07	5.85366e+06	6.70448e+06	5.5667e+06	1.9275e+07	7.07692e+06	5.35976e+06	1.49892e+07	9.99123e+06	1.37675e+07	1.91389e+07	1.47708e+07	1.22908e+07	8.27358e+06	1.60457e+07	5.21239e+06	7.36076e+06	5.74668e+06	2.37235e+07	6.55427e+06	2.01922e+07	7.33787e+06	7.65885e+06	1.48164e+07	1.58054e+07	7.58671e+06	1.04892e+07	1.09509e+07	1.0669e+07	2.26558e+07
HSPG2	FALSE	High	Master Protein	P98160	Basement membrane-specific heparan sulfate proteoglycan core protein OS=Homo sapiens OX=9606 GN=HSPG2 PE=1 SV=4	0	35.316	2	6	19	6	4391	468.5	6.51	32.93	6	0	3.05276e+07	344743		728641	1.46088e+06	4.29343e+06			238259		230363	3.51839e+06	2.28364e+06		1.24157e+07		521834	462934	3.98994e+06	2.02619e+06		258879		179244	1.50811e+06	316230	1.03092e+06	391276	811807	132009	1.78113e+06	6.55596e+06
F9	FALSE	High	Master Protein	P00740	Coagulation factor IX OS=Homo sapiens OX=9606 GN=F9 PE=1 SV=2	0	131.907	47	15	267	15	461	51.7	5.47	555.82	15	0	8.85113e+07	1.70001e+07	2.75827e+07	1.68148e+07	1.71806e+07	4.32051e+07	2.68525e+07	4.345e+07	2.69967e+07	1.21873e+07	3.58545e+07	1.93275e+07	9.70168e+07	2.61739e+07	1.61069e+07	3.08239e+07	8.13849e+07	3.15092e+07	1.36716e+07	1.13743e+07	3.05966e+07	2.46812e+07	2.57324e+07	3.09207e+07	9.51989e+06	5.07146e+07	4.52096e+07	9.47531e+06	3.03892e+07	6.65397e+06	1.32948e+07	1.03315e+08
IGKV1-5	FALSE	High	Master Protein	P01602	Immunoglobulin kappa variable 1-5 OS=Homo sapiens OX=9606 GN=IGKV1-5 PE=1 SV=2	0	14.526	25	2	5	2	117	12.8	8.28	18.59	2	0		175849		139252		457153															384249		71030.5	199358	211415	774585		128067				334778
LRBA	FALSE	Low	Master Protein	A0A494C1L5	Lipopolysaccharide-responsive and beige-like anchor protein OS=Homo sapiens OX=9606 GN=LRBA PE=1 SV=1	0.084	1.94	1	1	2	1	2852	317.6	5.57	0	1	0	110403			104526					53405.6	206978			222098		105109		173606				236185						78223.4		234982		396636	6.00518e+06
AOC3	FALSE	High	Master Protein	Q16853	Membrane primary amine oxidase OS=Homo sapiens OX=9606 GN=AOC3 PE=1 SV=3	0.002	7.082	2	1	3	1	763	84.6	6.52	11.53	1	0		164325	196023		281703	524118		114560	39906	163971	295465	77004.5					419139	537140		402139	776183	437381	515948	64892.1			86250	360047		141582	253998
CASQ1	FALSE	High	Master Protein	P31415	Calsequestrin-1 OS=Homo sapiens OX=9606 GN=CASQ1 PE=1 SV=3	0.002	7.394	6	1	2	1	396	45.1	4.16	6.25	1	0							144975										86614.5							180668								60708.2
AHSG	FALSE	High	Master Protein	P02765	Alpha-2-HS-glycoprotein OS=Homo sapiens OX=9606 GN=AHSG PE=1 SV=2	0	736.171	60	31	21559	31	367	39.3	5.72	66905.2	31	0	4.088e+09	2.16537e+09	2.32452e+09	2.148e+09	2.21575e+09	3.39421e+09	1.9502e+09	1.72135e+09	1.39037e+09	2.13508e+09	1.62711e+09	2.71226e+09	2.85922e+09	2.96645e+09	5.09646e+09	2.61567e+09	3.51094e+09	2.31704e+09	1.99685e+09	1.89838e+09	4.16247e+09	2.64578e+09	1.67266e+09	1.69924e+09	2.3216e+09	2.13986e+09	3.95436e+09	2.1936e+09	2.80237e+09	2.11677e+09	2.25361e+09	2.15782e+09
CA2	FALSE	High	Master Protein	P00918	Carbonic anhydrase 2 OS=Homo sapiens OX=9606 GN=CA2 PE=1 SV=2	0	19.84	21	4	23	4	260	29.2	7.4	36.51	4	0	240618	877336	345115	698967	1.75301e+06	2.54391e+06	593217	1.67786e+06	1.36837e+06	249895	233845	305297	317898	523872	1.0729e+06	2.09447e+06	887210	316612	453844	194213	383546	2.6071e+06	527329	1.86552e+06	89930.7	1.07819e+06	1.02299e+07	1.32851e+06	1.87233e+06	819147	1.25738e+06	144589
KRT75	FALSE	High	Master Protein	O95678	Keratin, type II cytoskeletal 75 OS=Homo sapiens OX=9606 GN=KRT75 PE=1 SV=2	0	166.614	21	18	416	2	551	59.5	7.74	1089.15	18	0					781916										827149								63447.4		494500			966094		2.02614e+07
MYL2	FALSE	High	Master Protein	G3V1V8	Myosin regulatory light chain 2, ventricular/cardiac muscle isoform OS=Homo sapiens OX=9606 GN=MYL2 PE=1 SV=1	0	14.431	30	3	3	3	152	17.1	5.02	9.65	3	0	709449					132637	319582				296383		333230		84135.7						168590		50140.3
DPP4	FALSE	High	Master Protein	P27487	Dipeptidyl peptidase 4 OS=Homo sapiens OX=9606 GN=DPP4 PE=1 SV=2	0.005	4.816	2	1	2	1	766	88.2	6.04	2.2	1	0	273936	126244							203260				305852			522762	707242							298309					635360			83391.1
GP5	FALSE	Low	Master Protein	P40197	Platelet glycoprotein V OS=Homo sapiens OX=9606 GN=GP5 PE=1 SV=1	0.084	1.937	4	1	1	1	560	60.9	9.63	0	1	0					1.45343e+06		140817																	189140
COL1A2	FALSE	High	Master Protein	A0A087WTA8	Collagen alpha-2(I) chain OS=Homo sapiens OX=9606 GN=COL1A2 PE=1 SV=1	0.006	4.245	1	1	1	1	1364	129.1	9.01	1.8	1	0					2.57464e+06	5.47829e+06		1.62452e+06				5.12794e+06				572335			6.87281e+06	3.55412e+06			447869	279797	4.07337e+06			4.78826e+06			6.02302e+06	198748
GC	FALSE	High	Master Protein	P02774	Vitamin D-binding protein OS=Homo sapiens OX=9606 GN=GC PE=1 SV=2	0	1695.32	95	83	22541	83	474	52.9	5.45	63930.1	83	0	3.85421e+09	4.72892e+09	4.27681e+09	3.27918e+09	3.91474e+09	4.06735e+09	3.13115e+09	4.6153e+09	3.20147e+09	4.90524e+09	3.69827e+09	4.78873e+09	5.00591e+09	6.10657e+09	5.92388e+09	5.51751e+09	6.01712e+09	4.08838e+09	6.36474e+09	3.43031e+09	5.69889e+09	4.72669e+09	3.28605e+09	4.4456e+09	3.12541e+09	3.28549e+09	4.05417e+09	3.38276e+09	5.77001e+09	4.76778e+09	4.56465e+09	5.225e+09
SAA2-SAA4	FALSE	High	Master Protein	A0A096LPE2	SAA2-SAA4 readthrough OS=Homo sapiens OX=9606 GN=SAA2-SAA4 PE=3 SV=1	0	124.978	46	11	413	8	208	23.3	8.98	1020.83	11	3	1.63472e+07	1.86647e+08	9.79998e+06	4.01428e+08	1.88777e+07	4.1132e+07	2.3338e+07	2.69802e+07	1.23912e+07	1.33643e+07	8.9857e+07	4.8587e+07	7.51986e+07	2.6735e+07	9.64443e+07	2.69561e+07	1.41741e+08	1.52939e+07	3.09492e+07	1.4955e+07	6.69082e+07	1.61152e+07	1.91738e+07	6.61151e+07	3.99728e+07	2.14391e+08	3.99025e+07	1.18623e+07	1.03134e+08	9.07571e+06	3.79784e+07	1.27468e+08
PAQR8	FALSE	Low	Master Protein	Q8TEZ7	Membrane progestin receptor beta OS=Homo sapiens OX=9606 GN=PAQR8 PE=1 SV=1	0.06	2.291	2	1	3	1	354	40.4	8.35	0	1	0			96271.7	1.77087e+07												5.51859e+06			3.98693e+06			3.00682e+06						1.86549e+06	51725.6		1.84877e+06
GAPDH	FALSE	High	Master Protein	E7EUT5	Glyceraldehyde-3-phosphate dehydrogenase OS=Homo sapiens OX=9606 GN=GAPDH PE=1 SV=1	0	60.956	41	7	49	7	260	27.9	6.95	103.01	7	0		1.26501e+06	3.58408e+06	1.15145e+06	972750		3.10631e+06	494139	243283	750380	1.13098e+06	702900	479845	605889	8.07436e+06	1.914e+06	708173	692594	1.29574e+06	2.41397e+06	2.4255e+07	1.18315e+06	1.01588e+06	645297	955856	967135	107932	565152	852216	2.5331e+06	636841	104849
ACTA1	FALSE	High	Master Protein	P68133	Actin, alpha skeletal muscle OS=Homo sapiens OX=9606 GN=ACTA1 PE=1 SV=1	0	367.354	78	24	538	13	377	42	5.39	1235.44	24	13	6.71611e+07	2.57631e+08	3.27851e+07	5.9045e+07	2.5101e+07	2.04377e+07	2.8088e+07	2.85222e+07	2.28806e+07	8.42849e+07	7.18507e+06	3.57533e+07	3.69517e+07	5.77415e+07	4.86911e+07	6.87195e+07	3.78581e+07	2.39247e+07	2.89324e+07	2.54611e+07	8.92898e+07	1.7648e+07	2.52644e+07	2.34271e+07	2.14835e+07	1.70966e+07	7.6098e+07	1.52814e+07	1.69011e+07	3.12122e+07	2.81554e+07	2.30526e+07
LGALS3BP	FALSE	High	Master Protein	Q08380	Galectin-3-binding protein OS=Homo sapiens OX=9606 GN=LGALS3BP PE=1 SV=1	0	160.528	33	14	541	14	585	65.3	5.27	1211.33	14	0	7.35453e+06	1.76359e+07	3.33369e+07	4.93466e+06	3.3661e+07	1.37679e+07	1.53925e+07	3.82554e+07	1.7437e+07	1.26232e+07	1.08118e+07	1.70712e+07	2.60234e+07	3.7138e+07	3.07928e+07	4.38904e+07	6.2871e+06	3.46583e+07	1.80374e+07	7.33656e+06	1.64267e+07	2.78158e+07	1.79029e+07	2.75472e+07	6.35013e+06	2.22305e+07	8.31499e+06	1.78732e+07	1.01721e+07	2.36794e+07	1.61428e+07	1.06506e+07
GK	FALSE	Medium	Master Protein	H7C2A0	Glycerol kinase (Fragment) OS=Homo sapiens OX=9606 GN=GK PE=1 SV=8	0.038	2.75	6	1	12	1	123	13	9.99	0	1	0	1.38129e+07	8.37373e+06	2.01113e+06	8.35665e+06	8.41431e+06		6.01196e+06	276236	3.54421e+06	9.33061e+06		7.16654e+06	146148	3.64211e+06	2.26451e+07	1.54599e+06	7.91381e+06	1.20159e+07	2.83127e+06	3.20335e+06	3.73418e+06	1.07361e+07	814847	4.52727e+06	3.3516e+06	5.27423e+06		6.37234e+06	6.90194e+06	4.28425e+06	6.60537e+06	6.06175e+06
MYBPC2	FALSE	High	Master Protein	Q14324	Myosin-binding protein C, fast-type OS=Homo sapiens OX=9606 GN=MYBPC2 PE=1 SV=2	0	12.683	4	3	4	3	1141	128	7.52	6.75	3	0	176647	41577.3	256299											209720	214065			129768			175549	124522	666837		301198		48461.3	447270			718304	65176.1
SOD2	FALSE	High	Master Protein	P04179	Superoxide dismutase [Mn], mitochondrial OS=Homo sapiens OX=9606 GN=SOD2 PE=1 SV=3	0	11.491	23	2	3	2	222	24.7	8.25	2.61	2	0		318254		347937	163895	113404	67646.5	231306		455115	232285		1.34151e+06		1.06448e+06	353635	518118					547172		222913	240272	230367	796294	324314	535256		397127	365149
DNAH14	FALSE	Low	Master Protein	M9MMK7	Dynein heavy chain 14, axonemal OS=Homo sapiens OX=9606 GN=DNAH14 PE=1 SV=1	0.06	2.238	1	1	36	1	430	50.9	8.28	10.02	1	0		7.62431e+06	4.05295e+07	1.19783e+07	1.29559e+07		2.14302e+07	2.72083e+07	1.13135e+07	7.15618e+06	315858	2.32417e+07	1.4996e+07	9.728e+06	5.23517e+07	2.27646e+07	3.18325e+07	2.0241e+07	5.8125e+07	7.36832e+06	1.44567e+07	1.86056e+07	116503	2.63162e+07	9.0548e+06	3.83959e+07	7.41298e+06	8.40499e+06	3.29653e+07	1.98119e+07	7.15756e+06	1.6208e+07
POSTN	FALSE	High	Master Protein	Q15063	Periostin OS=Homo sapiens OX=9606 GN=POSTN PE=1 SV=2	0	9.1	2	1	5	1	836	93.3	7.53	5.26	1	0					363674		99353.6	218253	42184.5		158644		261445	676817		240878							93228	108379		156606		502512				123548
C7	FALSE	High	Master Protein	P10643	Complement component C7 OS=Homo sapiens OX=9606 GN=C7 PE=1 SV=2	0	770.058	66	61	4916	61	843	93.5	6.48	15239	61	0	2.72367e+08	2.77179e+08	3.99993e+08	1.34902e+08	3.49963e+08	6.42245e+08	1.81707e+08	3.41583e+08	2.37203e+08	4.51016e+08	2.47584e+08	4.75323e+08	4.46906e+08	5.50686e+08	8.85098e+08	4.80561e+08	2.66601e+08	4.45361e+08	3.84943e+08	2.84855e+08	6.67217e+08	3.98578e+08	3.15352e+08	3.69862e+08	2.40094e+08	1.96245e+08	4.80043e+08	3.43472e+08	2.56249e+08	4.19518e+08	3.99395e+08	2.6198e+08
ITIH2	FALSE	High	Master Protein	P19823	Inter-alpha-trypsin inhibitor heavy chain H2 OS=Homo sapiens OX=9606 GN=ITIH2 PE=1 SV=2	0	1265.96	61	79	15469	79	946	106.4	6.86	41324.7	79	0	6.85242e+08	1.45668e+09	2.56507e+09	2.19372e+09	1.74172e+09	1.26254e+09	1.47698e+09	2.60165e+09	1.22858e+09	2.68671e+09	1.61876e+09	1.96074e+09	2.73358e+09	3.07707e+09	1.28508e+09	3.10432e+09	1.90043e+09	3.10187e+09	2.13281e+09	1.48255e+09	1.76276e+09	2.36455e+09	1.52851e+09	1.80508e+09	1.45575e+09	1.59089e+09	1.82211e+09	1.0961e+09	1.63459e+09	2.42914e+09	2.82868e+09	1.84714e+09
KIF15	FALSE	High	Master Protein	Q9NS87	Kinesin-like protein KIF15 OS=Homo sapiens OX=9606 GN=KIF15 PE=1 SV=1	0.004	5.743	2	2	60	2	1388	160.1	6	1.73	2	0	8.79885e+07	5.25179e+08	9.05819e+07	1.2382e+08	1.28046e+08	1.37673e+09	2.73614e+08	2.32589e+08	1.0975e+08	3.46277e+08	3.84681e+08	1.04939e+08	4.07542e+08	2.57849e+08	3.78697e+08	3.48921e+07	3.74733e+08	2.16702e+08	7.65685e+07	1.42315e+08	2.41138e+08	2.74014e+08	1.96697e+08	1.76531e+08	1.75317e+08	2.66858e+08	5.03819e+07	1.39387e+08	2.58891e+08	1.0971e+08	3.13045e+08	1.4716e+08
RBP4	FALSE	High	Master Protein	Q5VY30	Retinol-binding protein OS=Homo sapiens OX=9606 GN=RBP4 PE=1 SV=2	0	357.599	84	24	13334	24	199	23	6.09	39018.9	24	0	1.10722e+09	5.71123e+08	5.17627e+08	3.52544e+08	4.49903e+08	7.62755e+08	3.94567e+08	6.77147e+08	3.51423e+08	9.12008e+08	5.45368e+08	5.88431e+08	1.05933e+09	8.8525e+08	5.78055e+08	6.20316e+08	8.42795e+08	5.40953e+08	3.64546e+08	3.48149e+08	4.31272e+08	9.30856e+08	5.27924e+08	4.24629e+08	4.90824e+08	5.12308e+08	8.47636e+08	4.46622e+08	4.27222e+08	3.79005e+08	6.8756e+08	6.12647e+08
PRAMEF1	FALSE	Low	Master Protein	O95521	PRAME family member 1 OS=Homo sapiens OX=9606 GN=PRAMEF1 PE=2 SV=3	0.069	2.145	5	1	4	1	474	55.1	8.54	0	1	0	3.03847e+06	103870		59176.6	144393	1.20884e+06	64170.8							260906	237189		121153	68216.3		30998.7	114456	159504	653055		57573.5		183098	152082				21855.1
IFT81	FALSE	High	Master Protein	F8W1J4	Intraflagellar transport protein 81 homolog (Fragment) OS=Homo sapiens OX=9606 GN=IFT81 PE=1 SV=1	0.007	3.809	2	1	71	1	366	43	8.46	8.77	1	0		6.8377e+06	4.59233e+07	1.78963e+07	1.14637e+07	6.05927e+06	2.18243e+06	3.00544e+06	6.34979e+06	8.51589e+06	7.39305e+06	5.93434e+06	3.63427e+07	5.06996e+06	6.76525e+07	2.4196e+07	2.24332e+07	2.40963e+07	6.60847e+06	1.77037e+07	148544	2.74574e+07	2.85447e+07	3.46507e+06	1.1701e+07	1.09399e+07	3.96758e+06	1.175e+07	1.93444e+07	1.40942e+06	3.47569e+07	1.14192e+07
PGAM4	FALSE	Medium	Master Protein	Q8N0Y7	Probable phosphoglycerate mutase 4 OS=Homo sapiens OX=9606 GN=PGAM4 PE=3 SV=1	0.01	3.572	6	1	2	1	254	28.8	6.65	1.9	1	0					239439		154334							127839		162173						299289									208951
TUBB4B	FALSE	High	Master Protein	P68371	Tubulin beta-4B chain OS=Homo sapiens OX=9606 GN=TUBB4B PE=1 SV=1	0	9.649	7	2	2	1	445	49.8	4.89	5.37	2	1		177824			339271		80834.7	135123	54033.6	197056						1.27625e+06											33650.1					58166.1
GNPTG	FALSE	High	Master Protein	Q9UJJ9	N-acetylglucosamine-1-phosphotransferase subunit gamma OS=Homo sapiens OX=9606 GN=GNPTG PE=1 SV=1	0	13.563	20	2	3	2	305	34	6.95	11.57	2	0		12529.3			197855			1.51477e+06	145116		202511		815888		33677.6	1.05695e+06	384198					709450		358954						56895.8	1.31029e+06	233379
APOC3	FALSE	High	Master Protein	P02656	Apolipoprotein C-III OS=Homo sapiens OX=9606 GN=APOC3 PE=1 SV=1	0	201.072	63	9	1482	9	99	10.8	5.41	4907.63	9	0	5.05335e+07	2.17142e+08	1.61081e+08	4.32365e+07	1.03945e+08	2.79325e+07	5.70952e+07	1.88139e+08	8.57623e+07	2.45197e+07	4.3423e+07	1.0352e+08	1.1753e+08	3.80647e+07	4.06925e+08	1.54315e+08	1.87258e+08	7.32779e+07	8.42297e+07	1.70936e+08	7.26122e+07	3.55736e+08	3.2705e+07	1.41398e+08	1.56507e+08	1.34876e+08	8.23137e+07	4.12464e+07	5.7449e+07	6.31852e+07	1.31277e+08	7.69728e+07
GP1BA	FALSE	High	Master Protein	A0A0C4DGZ8	Glycoprotein Ib (Platelet), alpha polypeptide OS=Homo sapiens OX=9606 GN=GP1BA PE=1 SV=1	0	55.84	14	8	129	8	626	68.9	6.68	248.58	8	0	6.41511e+06	3.55753e+06	4.71894e+06	3.75605e+06	9.49078e+06	2.97074e+06	5.84796e+06	5.90013e+06	2.30714e+06	3.66277e+06	527304	3.89006e+06	7.56346e+06	3.52334e+06	4.71833e+06	6.51388e+06	4.3575e+06	3.35608e+06	4.29877e+06	5.36102e+06	6.84466e+06	1.05081e+07	2.93435e+06	1.21144e+07	3.97485e+06	3.31882e+06	2.9259e+06	4.72016e+06	4.91743e+06	7.53712e+06	1.03102e+07	1.74315e+07
DSC3	FALSE	High	Master Protein	Q14574	Desmocollin-3 OS=Homo sapiens OX=9606 GN=DSC3 PE=1 SV=3	0	20.887	10	4	5	4	896	99.9	6.1	8.26	4	0		187751			227390			514028			405680		489493	916016								391700						262102			540606
TREX2	FALSE	Low	Master Protein	Q9BQ50	Three prime repair exonuclease 2 OS=Homo sapiens OX=9606 GN=TREX2 PE=1 SV=2	0.055	2.439	5	1	1	1	236	25.9	6.06	1.86	1	0		758597					156969		466147		183772						425093							778376			114969
FABP1	FALSE	High	Master Protein	P07148	Fatty acid-binding protein, liver OS=Homo sapiens OX=9606 GN=FABP1 PE=1 SV=1	0.006	4.188	5	1	96	1	127	14.2	7.18	98.9	1	0	1.74491e+07	1.97031e+07	3.60117e+07	5.91258e+06	4.16981e+06	3.16299e+06	1.11505e+07	3.41993e+07	4.32655e+06	6.63654e+06	9.5799e+06	1.72557e+07	2.34836e+07	2.17225e+07	323834	8.90801e+06	7.823e+06	1.99837e+07	2.84756e+07	3.80987e+06	8.90014e+06	8.2409e+06	2.48864e+06	7.30302e+06	1.11789e+07	1.57059e+07	5.81258e+06	7.07833e+06	1.5903e+07	2.87029e+07	2.98942e+06	1.53103e+07
LBP	FALSE	High	Master Protein	P18428	Lipopolysaccharide-binding protein OS=Homo sapiens OX=9606 GN=LBP PE=1 SV=3	0	73.548	18	8	189	8	481	53.4	6.7	396.13	8	0	1.7747e+06	2.09169e+07	6.65687e+06	3.37721e+06	5.91778e+06	6.93406e+06	7.90163e+06	4.55967e+06	4.01571e+06	7.87786e+06	3.98048e+06	4.17838e+06	8.30184e+06	6.15393e+06	3.27518e+06	1.01334e+07	1.34386e+06	8.79804e+06	7.77072e+06	2.38344e+06	5.74888e+06	8.69839e+06	1.13518e+06	2.68497e+06	3.10296e+06	1.16281e+07	442161	4.69424e+06	1.84268e+07	6.75006e+06	8.18109e+06	4.0212e+06
KRT78	FALSE	High	Master Protein	Q8N1N4	Keratin, type II cytoskeletal 78 OS=Homo sapiens OX=9606 GN=KRT78 PE=1 SV=2	0	28.005	14	5	19	3	520	56.8	6.02	30.41	5	0			283936		169035		152769			360045	217661	146981			88774.1	194637		171655		153604	348945	1.34494e+06		249603		142601	21172.7	169696		302881
FGL2	FALSE	High	Master Protein	Q14314	Fibroleukin OS=Homo sapiens OX=9606 GN=FGL2 PE=1 SV=1	0.003	5.569	8	2	3	2	439	50.2	7.39	1.78	2	0	549714		116462	107575	1.66717e+06		216408	505925		402146									6.7645e+06	200230	1.03885e+06	822274						391249	3.31104e+06		951634
GOT1L1	FALSE	Medium	Master Protein	Q8NHS2	Putative aspartate aminotransferase, cytoplasmic 2 OS=Homo sapiens OX=9606 GN=GOT1L1 PE=2 SV=2	0.045	2.589	2	1	64	1	421	47.3	7.01	17.6	1	0	4.33801e+06	84122.6	4.43504e+06	5.77694e+06	7.06914e+06		1.0771e+07	1.27225e+07	1.11842e+07	8.55502e+06	4.83163e+07	4.63108e+07	1.81329e+07	2.3639e+07	1.24968e+07	3.02653e+07	5.6808e+06	5.399e+06	1.89308e+07	2.19638e+07	1.98674e+07	2.13839e+07	1.80041e+07	5.13748e+06	6.91283e+06	2.35423e+06	1.63743e+07	9.71617e+06	4.81943e+06	5.734e+06	1.11682e+07	2.51107e+07
LTF	FALSE	High	Master Protein	E7EQB2	Lactotransferrin (Fragment) OS=Homo sapiens OX=9606 GN=LTF PE=1 SV=1	0	122.223	39	19	158	19	696	76.6	8.02	331.4	19	0	5.40205e+06	1.35928e+07	4.73299e+06	1.09515e+07	1.03656e+07	3.21129e+07	6.17545e+06	1.01297e+07	3.34743e+06	1.18343e+07	4.37439e+06	2.91198e+06	1.5215e+07	5.48399e+06	1.60956e+07	1.60436e+07	4.37961e+06	1.83389e+07	5.89106e+06	1.83714e+07	1.17721e+07	1.43601e+07	7.53932e+06	5.0542e+06	4.54633e+06	4.64542e+06	2.23632e+06	4.47576e+06	1.56436e+07	7.47508e+06	1.39761e+07	1.84615e+06
SELENOP	FALSE	High	Master Protein	P49908	Selenoprotein P OS=Homo sapiens OX=9606 GN=SELENOP PE=1 SV=3	0	85.148	24	12	378	12	381	43.2	7.87	1244.79	12	0	2.48432e+07	1.48535e+07	1.84699e+07	1.43417e+07	1.77586e+07	7.23241e+07	1.76477e+07	1.64539e+07	1.4118e+07	2.93848e+07	1.89154e+07	1.7625e+07	5.68416e+07	6.44857e+07	2.98943e+07	3.54528e+07	1.99087e+07	1.29726e+07	1.58444e+07	1.87279e+07	7.94668e+07	4.02224e+07	1.31147e+07	9.56093e+06	3.45038e+07	1.40492e+07	1.68804e+07	1.08395e+07	2.84602e+07	1.47077e+07	4.01301e+07	3.28511e+07
TTN	FALSE	High	Master Protein	Q8WZ42	Titin OS=Homo sapiens OX=9606 GN=TTN PE=1 SV=4	0	32.107	0	7	8	7	34350	3813.7	6.35	11.37	7	0		4.88666e+06		115548	175123		268536	425808		1.42037e+06	616315	303240	570109			1.7063e+06		915313			580904	506782	1.53493e+06		348031	1.23669e+06	453787	4.13528e+06	162732			636017
KRT83	FALSE	High	Master Protein	P78385	Keratin, type II cuticular Hb3 OS=Homo sapiens OX=9606 GN=KRT83 PE=1 SV=2	0	135.286	39	22	67	1	493	54.2	5.64	118.18	22	0	83716.9	363553	206575	454730		255108		3.21753e+06			64466	321759	2.42205e+06	198189	2.11504e+06	2.32794e+06		541871	159894		498468	149921	851615		136995	371217			837500		1.57681e+06	90184.3
CPN2	FALSE	High	Master Protein	P22792	Carboxypeptidase N subunit 2 OS=Homo sapiens OX=9606 GN=CPN2 PE=1 SV=3	0	280.958	54	17	1305	17	545	60.5	5.99	4273.37	17	0	8.75317e+07	8.82678e+07	3.31657e+08	6.74881e+07	1.18224e+08	2.09758e+07	1.47431e+08	1.86e+08	1.11789e+08	6.8507e+07	8.8976e+07	6.914e+07	7.58502e+07	9.34028e+07	4.69759e+07	1.58139e+08	1.05428e+08	1.29944e+08	1.33627e+08	6.76271e+07	8.35484e+07	1.26264e+08	6.32504e+07	1.34325e+08	8.38316e+07	1.42249e+08	4.00301e+07	4.34666e+07	1.43712e+08	7.86177e+07	9.81066e+07	1.78189e+08
BST1	FALSE	High	Master Protein	H0Y984	ADP-ribosyl cyclase/cyclic ADP-ribose hydrolase (Fragment) OS=Homo sapiens OX=9606 GN=BST1 PE=1 SV=1	0.002	7.32	11	2	20	2	186	21.1	5.58	12.87	2	0	1.08581e+06	1.34441e+06	193886	1.01002e+06	577804	860668	106056	2.05397e+06	338269	389347	1.21132e+06	355170	2.64368e+06	343536		672005	642563	500430	413836		3.11361e+06	1.02099e+06	237298	875740	393176	1.15554e+06	432196		4.03917e+06	266087	1.03148e+06	823320
CFL1	FALSE	High	Master Protein	E9PQB7	Cofilin, non-muscle isoform (Fragment) OS=Homo sapiens OX=9606 GN=CFL1 PE=1 SV=1	0	9.431	23	1	5	1	122	13.9	8.72	19.18	1	0		1.00675e+06	301566				193059	709455				72630				609548			152238	274663
CADM1	FALSE	High	Master Protein	Q9BY67	Cell adhesion molecule 1 OS=Homo sapiens OX=9606 GN=CADM1 PE=1 SV=2	0	10.968	5	1	15	1	442	48.5	5.07	51.85	1	0		172464		59313.5			80604		291097		507601			522094		356969	649302							1.2413e+06		231655			476356			423415
EFNA1	FALSE	Low	Master Protein	P20827	Ephrin-A1 OS=Homo sapiens OX=9606 GN=EFNA1 PE=1 SV=2	0.06	2.299	4	1	1	1	205	23.8	6.83	0	1	0																															1.84742e+06
TNXB	FALSE	High	Master Protein	A0A140TA52	Tenascin-X OS=Homo sapiens OX=9606 GN=TNXB PE=1 SV=1	0	54.086	3	8	40	8	4242	458	5.17	60.65	8	0	1.42565e+06	1.04818e+06	2.12769e+06	1.00929e+06	696190	1.67258e+06	230423	5.82996e+06	1.6981e+06	1.66281e+06	722594	1.83411e+06	2.73451e+06	479513	106172	3.72916e+06	1.34931e+06	946595	3.22493e+06	3.13227e+06	1.22036e+06	803101	4.15547e+06	1.33774e+06	753148	775071	643035	5.45989e+06	940877	3.47234e+06	9.64554e+06	1.06807e+06
LYZ	FALSE	High	Master Protein	A0A0B4J259	1,4-beta-N-acetylmuramidase C OS=Homo sapiens OX=9606 GN=LYZ PE=1 SV=1	0	16.232	24	3	23	3	137	15.3	8.69	52.97	3	0		83124.3	7.83747e+06	1.45266e+06	1.53721e+06	217298	4.01747e+06	1.6606e+06	491472	543736	318052	3.02121e+07	1.87976e+06	2.19429e+07	457342	2.60481e+06	757681	1.78105e+07	5.07526e+06	3.96908e+06	2.27667e+06	2.35234e+06	4.05419e+06	1.16866e+06	2.48171e+06	837705		3.53542e+06	49143.3	2.97666e+06	4.52333e+06	1.27488e+06
CORO1A	FALSE	Medium	Master Protein	P31146	Coronin-1A OS=Homo sapiens OX=9606 GN=CORO1A PE=1 SV=4	0.038	2.762	2	1	1	1	461	51	6.68	0	1	0		6.00684e+06															91495.6	513283									118776					67501.5
RAPGEF6	FALSE	Low	Master Protein	D6RD23	Rap guanine nucleotide exchange factor 6 (Fragment) OS=Homo sapiens OX=9606 GN=RAPGEF6 PE=4 SV=1	0.062	2.214	4	1	23	1	149	16.6	4.35	34.97	1	0		1.2061e+08	1.18291e+08	4.42375e+07	5.15996e+07	2.21964e+07	4.74584e+07	7.48686e+07	2.65963e+07	1.48344e+07	5.21573e+07	1.01466e+08	4.16508e+07	2.575e+07	4.77331e+07	8.30262e+07		3.80471e+07	7.65834e+07	3.94861e+07	4.61293e+07	7.4678e+07		5.12904e+07	2.07796e+07	1.37874e+08	1.13216e+08	4.29957e+07	8.52982e+07	1.54845e+08	3.92348e+07	1.33911e+08
SBSN	FALSE	High	Master Protein	Q6UWP8	Suprabasin OS=Homo sapiens OX=9606 GN=SBSN PE=1 SV=2	0	28.436	21	4	8	4	590	60.5	7.01	24.66	4	0				910372					1.83451e+06	7.93458e+06						293118								4.44625e+06
APOF	FALSE	High	Master Protein	Q13790	Apolipoprotein F OS=Homo sapiens OX=9606 GN=APOF PE=1 SV=2	0	15.802	8	2	65	2	326	35.4	5.64	54.29	2	0	6.59319e+06	6.32197e+06	2.0897e+06	65306.7	2.51975e+06	4.01286e+06	1.87367e+06	5.75132e+06	3.38477e+06	920532	3.09649e+06	1.04522e+06	3.49663e+06	3.30537e+06	416861	4.16114e+06	2.4296e+06	1.69271e+06	496435	508463	5.4407e+06	1.32202e+06	984511	2.77511e+06	1.29334e+06	1.05147e+06	409171	1.74421e+06	1.73153e+06	1.76603e+06	1.66084e+06	918870
IGHD	FALSE	High	Master Protein	P01880	Immunoglobulin heavy constant delta OS=Homo sapiens OX=9606 GN=IGHD PE=1 SV=3	0	109.601	37	10	177	10	384	42.3	8.12	540.09	10	0	6.32371e+07	1.37571e+07	3.45928e+07	2.3885e+07	2.77688e+06	1.48843e+08	2.75279e+07	3.20722e+06	1.90792e+07	1.09013e+06	1.41064e+07	378402	7.75606e+06	4.79201e+06	1.08205e+07	3.92263e+06	5.00122e+07	3.64559e+07	7.2844e+06	4.40591e+06	4.56772e+07	1.85059e+06	2.36479e+06	3.2865e+07	1.33278e+06	1.48886e+07	641875	1.45928e+06	2.34068e+07	5.33265e+06	2.06614e+06	2.36607e+07
PHGR1	FALSE	Low	Master Protein	C9JFL3	Proline, histidine and glycine-rich protein 1 OS=Homo sapiens OX=9606 GN=PHGR1 PE=4 SV=1	0.098	1.726	7	1	7	1	82	7.7	7.61	0	1	0	4.18578e+06	1.03197e+07		2.90704e+06	1.59057e+07			1.1992e+07	1.16965e+07		3.8257e+06			160575		1.00868e+07	1.33285e+07	8.5586e+06		2.68613e+06		4.33554e+06	348379	1.39007e+06	1.67758e+06			1.70533e+06	1.84997e+06		2.6178e+06	108061
COLEC11	FALSE	High	Master Protein	Q9BWP8	Collectin-11 OS=Homo sapiens OX=9606 GN=COLEC11 PE=1 SV=1	0	39.871	19	4	39	4	271	28.6	5.41	110.58	4	0	1.70114e+06	1.32129e+06	781880	958011	343713	754138	179321	3.95888e+06	322830	1.40486e+06	1.78656e+06	659697	9.28735e+06	8.41117e+06	1.57379e+06	4.55399e+06	700688	1.2325e+06	227250	1.48794e+06	1.95132e+06	3.74558e+06	678669	1.60218e+06	1.24784e+06	651076	693032		1.97e+06	876523	3.64842e+06	802098
TUBB2A	FALSE	High	Master Protein	Q13885	Tubulin beta-2A chain OS=Homo sapiens OX=9606 GN=TUBB2A PE=1 SV=1	0	9.476	7	2	3	1	445	49.9	4.89	5.14	2	0		714366	101532															248087					169316			289635				121317		57272.7
KPNA7	FALSE	High	Master Protein	A9QM74	Importin subunit alpha-8 OS=Homo sapiens OX=9606 GN=KPNA7 PE=1 SV=1	0.003	5.217	7	1	7	1	516	56.9	6.04	0	1	0	1.03082e+06			5.2162e+06	1.13695e+07	1.00876e+07	188273	3.1979e+07	669292	7.63053e+06	797983		6.20848e+06		6.05875e+06		4.5949e+06	161713		8.02369e+06	2.05619e+06	1.48979e+07		969228	4.77361e+06	198686		6.92162e+06	38227.9	78514.3	1.28981e+07
S100A8	FALSE	High	Master Protein	P05109	Protein S100-A8 OS=Homo sapiens OX=9606 GN=S100A8 PE=1 SV=1	0	21.865	31	4	68	4	93	10.8	7.03	158.28	4	0	1.5435e+07	745874	2.01079e+06	2.56387e+06	3.48907e+06		3.66095e+06	2.69072e+06	209290	1.19859e+06	3.05821e+06	2.18985e+06	3.01674e+06	645178	1.62856e+06	4.83073e+06	8.77738e+06	1.97625e+07	1.98023e+06	3.16898e+06	1.49371e+07	4.26987e+06	1.76373e+06	2.19955e+06	4.14539e+06	1.75271e+06	590806	3.40764e+06	433432	2.13656e+06	3.28471e+06	1.05092e+06
WSCD1	FALSE	Low	Master Protein	Q658N2	WSC domain-containing protein 1 OS=Homo sapiens OX=9606 GN=WSCD1 PE=2 SV=1	0.06	2.259	2	1	1	1	575	65.7	9.16	0	1	0				553432									876687			634839			366788			142200		92160.4	61431		88254.9			528944
EDC4	FALSE	Low	Master Protein	Q6P2E9	Enhancer of mRNA-decapping protein 4 OS=Homo sapiens OX=9606 GN=EDC4 PE=1 SV=1	0.099	1.76	1	1	1	1	1401	151.6	5.86	0	1	0		42986.6							1.09426e+06															1.85234e+06		1.06366e+06			804285			115408
CFHR5	FALSE	High	Master Protein	Q9BXR6	Complement factor H-related protein 5 OS=Homo sapiens OX=9606 GN=CFHR5 PE=1 SV=1	0	19.589	10	4	64	3	569	64.4	7.06	178.68	4	0	673066	17765		420664	898855		881986	1.56183e+06	495462		125702		1.25612e+06	1.50421e+06	296578	1.71168e+06		573753		322109	754869	2.11478e+06	281135		1.67916e+06	930441	253233	555337	1.36745e+06		2.1586e+06	191109
DYNLL1	FALSE	High	Master Protein	F8VXI7	Dynein light chain (Fragment) OS=Homo sapiens OX=9606 GN=DYNLL1 PE=1 SV=1	0	8.019	52	1	1	1	42	4.8	4.72	3.52	1	0											309861				1.20331e+06												221755
LRRC56	FALSE	Low	Master Protein	Q8IYG6	Leucine-rich repeat-containing protein 56 OS=Homo sapiens OX=9606 GN=LRRC56 PE=1 SV=1	0.093	1.839	3	1	8	1	542	58.7	7.9	1.86	1	0		159606		215556	1.57119e+06		690724	2.8682e+06					4.01868e+06		303966	3.86214e+06				191313		2.62063e+06			293483	196080	163856		1.0291e+06		2.22516e+06	729906
MYH9	FALSE	High	Master Protein	P35579	Myosin-9 OS=Homo sapiens OX=9606 GN=MYH9 PE=1 SV=4	0	29.489	4	3	3	3	1960	226.4	5.6	11.94	3	0	36670.6									528580		143634	1.01634e+06	320692	95261.5	352411		1.3157e+06	401993		202730	265541	104179		1.14947e+06		494448			345703	274501
GPI	FALSE	High	Master Protein	P06744	Glucose-6-phosphate isomerase OS=Homo sapiens OX=9606 GN=GPI PE=1 SV=4	0.001	6.673	3	1	3	1	558	63.1	8.32	4.28	1	0		199269		37233			60417.4	91240.2	51028.2			124353						161638				504307	79804.8	52153.9		30374	150115					47739.5
TPM3	FALSE	High	Master Protein	A0A087WWU8	Tropomyosin alpha-3 chain OS=Homo sapiens OX=9606 GN=TPM3 PE=1 SV=1	0	34.756	28	7	20	2	227	26.4	4.78	39.68	7	0	97770.4	708794							454307				1.33598e+06			363928			653230							646954					178960
HBB	FALSE	High	Master Protein	P68871	Hemoglobin subunit beta OS=Homo sapiens OX=9606 GN=HBB PE=1 SV=2	0	432.468	97	22	2529	15	147	16	7.28	7294.87	22	7	4.53992e+08	7.80582e+08	1.42518e+08	6.62304e+08	4.94096e+08	3.80796e+08	3.39045e+08	7.10104e+07	9.44485e+08	6.34743e+08	2.86462e+08	2.46069e+08	2.49861e+08	7.23671e+08	4.19763e+08	4.74397e+08	1.32142e+09	1.29914e+08	1.86785e+08	3.83366e+08	3.11629e+08	3.76274e+08	4.01834e+08	8.05032e+08	5.08201e+08	8.95047e+08	6.64063e+08	2.45177e+08	6.79113e+08	2.54681e+08	1.74217e+08	3.29759e+08
ANKRD34C	FALSE	Low	Master Protein	P0C6C1	Ankyrin repeat domain-containing protein 34C OS=Homo sapiens OX=9606 GN=ANKRD34C PE=3 SV=2	0.055	2.44	2	1	3	1	535	58.2	9.03	0	1	0				1.14634e+06					362052								1.06296e+06							2.07837e+06		2.33786e+06			4.58132e+06
AGL	FALSE	Low	Master Protein	P35573	Glycogen debranching enzyme OS=Homo sapiens OX=9606 GN=AGL PE=1 SV=3	0.073	2.129	1	1	3	1	1532	174.7	6.76	0	1	0				165676			2.53747e+06	1.54942e+06	3.3238e+06		3.77902e+06					234357				1.51575e+06	250133	750499	378732	3.66123e+06	1.77857e+06		387952	1.64685e+06	505679	344308	230429	2.51389e+06
PGRMC2	FALSE	High	Master Protein	U3KQM0	Membrane-associated progesterone receptor component 2 OS=Homo sapiens OX=9606 GN=PGRMC2 PE=1 SV=1	0.009	3.721	7	1	22	1	91	10.5	4.56	40.04	1	0		170722	7.91508e+07		1.56716e+07		6.27675e+06	2.46946e+07	8.68492e+06	1.76708e+07	6.88599e+06	2.35419e+07	1.12954e+07	2.54792e+07	1.86354e+07	8.33625e+07	5.10858e+07	2.246e+07	4.14911e+07	1.8925e+07	1.29556e+07	4.31481e+07	5.71282e+06	5.17169e+07	2.14908e+07	1.15331e+07	4.69006e+07	1.19663e+07	3.13104e+07	1.43644e+08	2.19817e+07	2.11771e+07
S100A9	FALSE	High	Master Protein	P06702	Protein S100-A9 OS=Homo sapiens OX=9606 GN=S100A9 PE=1 SV=1	0	112.352	86	12	298	12	114	13.2	6.13	836.42	12	0	6.58374e+07	1.19347e+07	8.06946e+06	1.50365e+07	7.75337e+06	3.35262e+06	2.04117e+07	1.25368e+07	7.0434e+06	3.72632e+07	7.96942e+06	5.60659e+06	3.42107e+07	2.04986e+06	3.98452e+06	2.7575e+07	2.06541e+07	2.50697e+07	1.05501e+07	6.76707e+06	9.24617e+07	1.33888e+07	2.62455e+06	1.4088e+07	3.60192e+06	5.62127e+06	2.61766e+06	5.49398e+06	1.13405e+07	7.78545e+06	2.03127e+07	6.17323e+06
IGKV3D-20	FALSE	High	Master Protein	A0A0C4DH25	Immunoglobulin kappa variable 3D-20 OS=Homo sapiens OX=9606 GN=IGKV3D-20 PE=3 SV=1	0	19.548	28	3	11	1	116	12.5	4.59	21.81	3	0	2.84573e+06																1.1356e+06									286954						1.937e+06
SPRED2	FALSE	Low	Master Protein	H7C2T4	Sprouty-related, EVH1 domain-containing protein 2 (Fragment) OS=Homo sapiens OX=9606 GN=SPRED2 PE=1 SV=1	0.076	2.015	3	1	7	1	233	26.9	6.86	11.36	1	0				450937			1.4605e+06		1.12304e+07	5.04847e+06	1.62299e+07											1.0868e+06		7.66041e+06		1.66202e+06	6.44005e+06					1.02894e+07
A2M	FALSE	High	Master Protein	P01023	Alpha-2-macroglobulin OS=Homo sapiens OX=9606 GN=A2M PE=1 SV=3	0	1381.49	72	96	5322	88	1474	163.2	6.46	13791.1	96	10	4.84539e+08	5.10703e+08	5.15087e+08	2.61682e+08	8.65777e+08	3.09893e+08	4.8133e+08	3.62003e+08	3.85911e+08	2.67345e+08	2.4356e+08	7.23983e+08	2.64972e+08	5.21473e+08	5.72213e+08	3.75702e+08	4.15091e+08	7.76431e+08	6.4844e+08	6.03426e+08	6.93397e+08	2.95706e+08	4.16848e+08	4.85894e+08	1.27797e+09	4.27512e+08	3.24954e+08	7.55647e+08	4.85772e+08	1.67728e+09	2.54476e+08	6.98425e+08
SERPIND1	FALSE	High	Master Protein	P05546	Heparin cofactor 2 OS=Homo sapiens OX=9606 GN=SERPIND1 PE=1 SV=3	0	428.134	79	39	1836	39	499	57	6.9	4739.29	39	0	4.07156e+07	3.76675e+08	5.02547e+08	1.06792e+08	1.8006e+08	7.76093e+07	3.43539e+08	4.61685e+08	3.23511e+08	1.58084e+08	2.22284e+08	2.47769e+08	2.10622e+08	1.67544e+08	1.38316e+08	3.79179e+08	1.17585e+08	3.12177e+08	3.85024e+08	1.41748e+08	1.78458e+08	2.13165e+08	8.36462e+07	1.9989e+08	1.46872e+08	4.58199e+08	2.13731e+08	1.49843e+08	1.95214e+08	3.84323e+08	1.55537e+08	2.93208e+08
SPARC	FALSE	High	Master Protein	P09486	SPARC OS=Homo sapiens OX=9606 GN=SPARC PE=1 SV=1	0	18.265	20	3	12	3	303	34.6	4.84	25.8	3	0	1.06379e+06	6.73624e+06	209881	290261		687159	280885	86177	443036	275051	1.11997e+06			174381		678355	552823	256144	78568.4	148106		391181		238563		476039	239659			164881	271292	968161
MBTD1	FALSE	Medium	Master Protein	Q05BQ5	MBT domain-containing protein 1 OS=Homo sapiens OX=9606 GN=MBTD1 PE=1 SV=2	0.017	3.154	1	1	37	1	628	70.5	7.77	6.03	1	0	1.10593e+07	4.15899e+07	5.32577e+07	1.15476e+07	1.17485e+07		9.44209e+06	2.50545e+07	1.38346e+07	7.84407e+06	70887.5	3.20627e+07	7.87744e+06	1.01624e+07	3.15622e+07	74575.9	1.23303e+07	2.18004e+07	3.45318e+07	6.31309e+06	3.23043e+07	3.47255e+07	1.53962e+07	1.61827e+07	1.52119e+07	6.68834e+07	2.39743e+07	1.09555e+07	7.47282e+06	3.30439e+07	2.53432e+07	2.08895e+07
DBH	FALSE	High	Master Protein	P09172	Dopamine beta-hydroxylase OS=Homo sapiens OX=9606 GN=DBH PE=1 SV=3	0	60.682	27	11	95	11	617	69	6.42	146.47	11	0	2.66963e+06	7.42188e+06	6.36165e+06	5.49362e+06	650922	2.46126e+06	1.77185e+06	1.58698e+07	873526	3.57292e+06	2.73377e+06	5.04554e+06	9.04255e+06	3.76994e+06	1.82035e+07	8.44712e+06	4.73992e+06	1.72898e+06	1.69669e+06	6.78453e+06	1.0158e+07	1.05164e+07	163952	4.82689e+06	2.7524e+06	1.81312e+07	7.57884e+06	3.2442e+06	1.29791e+07	5.77727e+06	6.89919e+06	3.20854e+06
APOL1	FALSE	High	Master Protein	O14791	Apolipoprotein L1 OS=Homo sapiens OX=9606 GN=APOL1 PE=1 SV=5	0	79.743	43	10	83	10	398	43.9	5.81	200.73	10	0	4.22341e+06	2.28285e+07	1.03936e+07	1.78316e+06	7.78346e+06	1.56218e+07	1.82397e+06	2.43198e+06	1.34433e+07	8.94464e+06	1.98972e+07	9.26923e+06	2.54939e+06	4.10665e+06	6.44114e+06	2.55514e+06	9.93534e+06	5.68717e+06	8.92732e+06	3.62299e+06	3.81919e+06	2.7962e+06	8.67474e+06	1.53307e+07	8.326e+06	2.53259e+07	1.09217e+07	2.6091e+06	3.16999e+07	1.33754e+07	3.28804e+06	1.1881e+07
CST3	FALSE	High	Master Protein	P01034	Cystatin-C OS=Homo sapiens OX=9606 GN=CST3 PE=1 SV=1	0	89.237	51	9	132	9	146	15.8	8.75	216.76	9	0	3.66632e+07	9.81044e+06	9.48298e+06	1.77588e+07	1.59509e+07	6.72211e+06	1.18045e+07	1.14648e+07	1.53963e+07	2.2402e+07	4.85386e+06	1.08355e+07	1.83692e+08	8.72976e+06	9.55549e+06	2.89725e+07	1.93049e+07	9.24536e+06	7.1031e+06	1.10616e+07	6.71392e+06	1.58243e+07	1.18735e+07	1.05508e+07	1.14544e+07	3.70123e+06	8.28671e+06	1.12049e+07	2.10115e+07	1.29734e+07	3.37396e+07	3.31702e+06
KRT87P	FALSE	High	Master Protein	A6NCN2	Putative keratin-87 protein OS=Homo sapiens OX=9606 GN=KRT87P PE=5 SV=4	0	115.35	44	15	78	4	255	29.1	5.8	184.83	15	0	742095	109223		576830	248764	1.81962e+06	6.79531e+06	131536	224666	1.74235e+06	151350	85711.1	1.26413e+06	1.42817e+06	1.19399e+06	802384	1.98741e+06	7.05196e+06		637742	2.83914e+06	329019	757181	124654	1.16697e+06	14287.1	21816.6	737019	24354.6	7.09645e+06	1.65088e+06
RPS6KA3	FALSE	Low	Master Protein	B1AXG1	Non-specific serine/threonine protein kinase OS=Homo sapiens OX=9606 GN=RPS6KA3 PE=1 SV=2	0.081	1.97	1	1	149	1	711	80.7	8.28	81.43	1	0	2.03609e+07	9.31993e+07	1.91004e+08	1.5223e+07	7.35701e+07	4.97825e+07	4.43434e+07	7.90788e+07	7.61245e+07	3.05498e+07	4.59777e+07	8.69535e+07	2.42122e+07	3.13633e+07	3.68372e+07	8.82383e+07	5.48975e+07	1.49209e+08	2.27935e+08	6.41996e+07	5.57508e+07	9.1903e+07	1.6258e+07	6.95291e+07	5.40315e+07	1.3287e+08	1.21448e+07	7.84392e+07	8.14284e+07	1.67242e+08	3.94129e+07	8.77343e+07
CTSH	FALSE	High	Master Protein	P09668	Pro-cathepsin H OS=Homo sapiens OX=9606 GN=CTSH PE=1 SV=4	0.009	3.656	4	1	1	1	335	37.4	8.07	2.11	1	0	96574.9			69804.7		3.90815e+06						207850	774165		1.22494e+06		277235						752206							328052	353961
PIKFYVE	FALSE	High	Master Protein	Q9Y2I7	1-phosphatidylinositol 3-phosphate 5-kinase OS=Homo sapiens OX=9606 GN=PIKFYVE PE=1 SV=3	0.003	5.398	1	1	72	1	2098	237	6.7	50.11	1	0	1.62743e+08	68539.3		3.34306e+08	1.65242e+06	1.6233e+07		2.06685e+06	934075	6.81347e+07		252521	1.16106e+08	3.3757e+06	1.0595e+08	669583	2.62312e+07	363243	610742	3.32131e+06		2.12497e+06	2.45112e+08	1.3863e+06	1.26476e+07	604969	1.56238e+08	2.35992e+06	4.89391e+06	1.91941e+06	3.97067e+07	429229
MYH6	FALSE	High	Master Protein	P13533	Myosin-6 OS=Homo sapiens OX=9606 GN=MYH6 PE=1 SV=5	0	186.381	17	26	47	1	1939	223.6	5.73	128.89	26	0				1.9188e+07					4.21962e+07	1.05916e+08	3.42304e+07						3.89147e+07					567352		1.88579e+07		3.00813e+06	7.71062e+07		5.15255e+07			2.85302e+07
DLGAP1	FALSE	Medium	Master Protein	A8MXQ8	Discs, large (Drosophila) homolog-associated protein 1, isoform CRA_e OS=Homo sapiens OX=9606 GN=DLGAP1 PE=1 SV=1	0.01	3.514	1	1	56	1	693	77.1	5.77	101.38	1	0	5.66177e+07	8.9959e+07	1.06414e+08	9.17631e+06	7.01934e+07		3.20148e+07	1.33014e+07	9.50563e+07	2.41507e+06	1.81841e+07	7.76704e+07	3.68693e+06	7.14572e+07	1.33939e+07	1.0205e+07	4.41804e+07	9.80816e+06	1.22513e+08	8.60994e+07	1.14692e+06	1.5879e+07	3.37712e+06	3.13574e+07	3.49392e+07	7.6485e+07	4.44121e+07	7.2035e+07	2.71831e+07	7.57151e+07	4.08831e+06	4.62442e+07
CDH5	FALSE	High	Master Protein	P33151	Cadherin-5 OS=Homo sapiens OX=9606 GN=CDH5 PE=1 SV=5	0	43.853	9	6	31	6	784	87.5	5.43	66.98	6	0	428129	7.7519e+06	2.32506e+06	394548	6.51413e+06	3.9716e+06	4.28405e+06	1.04371e+07	898650	7.88729e+06	2.29489e+06	6.66207e+06	7.70683e+06	4.53431e+06	8.75111e+06	2.41267e+07	1.42423e+06	5.57656e+06	3.15896e+06	7.714e+06	2.6479e+06	7.28607e+06	6.8279e+06	3.04927e+06	4.48567e+06	561100	4.98906e+06	9.72054e+06	2.05662e+06	5.5507e+06	9.85388e+06	3.74942e+06
C1S	FALSE	High	Master Protein	P09871	Complement C1s subcomponent OS=Homo sapiens OX=9606 GN=C1S PE=1 SV=1	0	674.317	59	45	3688	44	688	76.6	4.96	11009.1	45	1	2.19872e+08	1.82997e+08	3.62616e+08	2.06342e+08	3.78513e+08	2.38873e+08	2.93781e+08	5.08663e+08	2.03973e+08	4.12335e+08	1.8174e+08	3.89694e+08	6.20577e+08	4.85521e+08	3.38264e+08	6.74265e+08	3.13445e+08	4.59342e+08	3.99235e+08	2.6342e+08	3.10041e+08	4.95636e+08	2.63944e+08	2.61361e+08	2.52459e+08	4.39831e+08	5.15007e+08	3.78424e+08	2.87411e+08	4.34132e+08	5.30774e+08	4.01354e+08
IGKV2-30	FALSE	High	Master Protein	P06310	Immunoglobulin kappa variable 2-30 OS=Homo sapiens OX=9606 GN=IGKV2-30 PE=3 SV=2	0	16.249	38	3	15	2	120	13.2	8.51	28.88	3	1	6.7236e+06	6.61055e+06	189826	1.17632e+06	4.24822e+06	387471	98446.2	7.05984e+06	1.66009e+06		1.79359e+06	3.01359e+06	6.0122e+06	1.1212e+06	1.90621e+06	6.70271e+06	1.39217e+06	633227	1.44612e+06	4.28836e+06	1.40243e+06	9.25472e+06	540514	715900	1.68308e+06	1.79492e+06	148017	3.03377e+06	1.52565e+06	774950	6.45861e+06	241742
EBLN1	FALSE	Low	Master Protein	P0CF75	Endogenous Bornavirus-like nucleoprotein 1 OS=Homo sapiens OX=9606 GN=EBLN1 PE=2 SV=2	0.06	2.274	4	1	46	1	366	40.3	7.4	13.44	1	0	2.71402e+06	5.29027e+06	2.49303e+06	2.51801e+06	2.43059e+06	1.08036e+06	2.31722e+06	9.41199e+06	1.80557e+06	4.82577e+06	2.06393e+06	4.11774e+06	1.82925e+07	6.79927e+06	8.02582e+06	1.24662e+07	3.28433e+06	2.22332e+06	4.24293e+06	2.901e+06	6.22192e+06	7.88486e+06	4.10659e+06	2.80853e+06	2.30846e+06	2.06395e+06	4.27039e+06	2.3134e+06	3.44804e+06	2.92805e+06	9.59106e+06	1.74142e+06
SH3BGRL3	FALSE	High	Master Protein	Q5T123	SH3 domain-binding glutamic acid-rich-like protein 3 OS=Homo sapiens OX=9606 GN=SH3BGRL3 PE=1 SV=1	0.005	4.999	22	1	3	1	88	9.4	9.36	11.34	1	0	476590	522876		754044		274144	123251	6.30385e+06		868666				294368	674798	2.08187e+06	704269			140892	587513			516179	123701		247876	161531	217864		628990	147465
C1QA	FALSE	High	Master Protein	P02745	Complement C1q subcomponent subunit A OS=Homo sapiens OX=9606 GN=C1QA PE=1 SV=2	0	96.695	29	7	1371	7	245	26	9.11	3807.14	7	0	8.057e+06	1.60376e+07	4.94541e+07	1.08611e+07	2.55054e+07	4.54769e+06	4.03221e+07	4.50727e+07	2.84259e+07	1.26125e+07	5.16635e+07	3.16235e+07	3.17714e+07	2.93897e+07	1.65989e+07	5.42645e+07	2.58572e+07	4.72344e+07	3.08324e+07	1.39558e+07	2.23848e+07	4.76781e+07	2.46271e+06	2.70758e+07	1.07309e+07	1.25166e+07	1.3138e+07	3.50591e+07	2.03642e+07	6.00596e+07	2.93665e+07	5.79867e+07
KRT86	FALSE	High	Master Protein	O43790	Keratin, type II cuticular Hb6 OS=Homo sapiens OX=9606 GN=KRT86 PE=1 SV=1	0	149.025	43	23	83	2	486	53.5	5.66	174.15	23	5	101359	6.58942e+06	130427	3.94367e+07	2.3113e+06		1.06437e+07	2.39495e+06	2.25765e+07	8.93695e+06	3.73438e+07	1.79849e+06	3.08839e+06	6.66786e+06	5.44709e+06		6.5545e+07	4.84317e+07	1.13595e+06	2.86214e+06	215420	1.11905e+07		2.75798e+07	3.13107e+06	88131.7	9.97508e+06	1.85982e+06	40276.6	1.94015e+07	1.30608e+06	1.11611e+08
CD44	FALSE	High	Master Protein	H0YCV9	CD44 antigen (Fragment) OS=Homo sapiens OX=9606 GN=CD44 PE=1 SV=2	0	24.241	11	3	50	3	277	30.6	5.3	97.43	3	0	1.96574e+07	784045	2.63152e+07	1.24633e+07	1.06959e+07	4.23173e+06	6.97636e+06	1.56225e+07	6.36456e+06	1.35595e+07		1.56337e+07	2.18074e+07	1.52238e+07	8.49186e+06	1.35072e+07	1.37383e+07	1.59135e+07	2.27783e+07	1.01319e+07	4.00039e+06	5.94704e+06	1.01592e+07	5.70196e+06	1.79152e+07	2.14142e+06	4.77603e+06	1.34746e+07	1.42717e+07	2.0504e+07	5.13323e+06	5.29193e+06
C5	FALSE	High	Master Protein	P01031	Complement C5 OS=Homo sapiens OX=9606 GN=C5 PE=1 SV=4	0	1462.05	74	118	6604	118	1676	188.2	6.52	17238	118	0	2.67355e+08	5.38042e+08	1.14527e+09	2.69929e+08	4.20708e+08	1.81144e+08	6.32898e+08	7.32541e+08	5.28274e+08	5.68355e+08	5.21172e+08	6.55826e+08	5.07292e+08	7.10459e+08	5.51818e+08	8.18499e+08	4.1558e+08	1.02355e+09	1.07021e+09	3.15569e+08	7.08704e+08	4.37531e+08	4.27397e+08	4.59215e+08	3.14305e+08	4.53808e+08	4.25549e+08	4.17848e+08	4.27342e+08	8.24792e+08	4.33103e+08	5.25006e+08
TTR	FALSE	High	Master Protein	P02766	Transthyretin OS=Homo sapiens OX=9606 GN=TTR PE=1 SV=1	0	312.899	76	15	1993	15	147	15.9	5.76	7565.94	15	0	2.19816e+07	1.16665e+08	1.5675e+08	6.71123e+07	1.72165e+08	4.40551e+07	6.015e+07	1.96225e+08	1.05268e+08	4.97574e+07	1.08933e+08	1.26447e+08	1.29119e+08	7.32457e+07	5.76345e+07	2.16338e+08	1.08111e+08	1.91714e+08	1.70215e+08	8.27632e+07	6.69559e+07	2.22418e+08	1.94938e+07	1.27082e+08	1.11354e+08	1.18192e+08	2.44711e+07	6.92144e+07	1.59507e+08	1.75054e+08	1.32465e+08	1.12843e+08
SERPINA11	FALSE	Medium	Master Protein	Q86U17	Serpin A11 OS=Homo sapiens OX=9606 GN=SERPINA11 PE=2 SV=2	0.01	3.492	4	1	2	1	422	47	7.68	0	1	0							92535.5				118458													67193.3		125504						41601.4
FERMT3	FALSE	High	Master Protein	Q86UX7	Fermitin family homolog 3 OS=Homo sapiens OX=9606 GN=FERMT3 PE=1 SV=1	0	12.003	5	2	2	2	667	75.9	6.98	5.62	2	0	578034			498199		8.3008e+06	649559				140560		1.67044e+06																323267			243318
SEMG1	FALSE	High	Master Protein	P04279	Semenogelin-1 OS=Homo sapiens OX=9606 GN=SEMG1 PE=1 SV=2	0.003	5.29	3	1	1	1	462	52.1	9.29	2.13	1	0									900369		1.05513e+06				187883											2.09592e+06			380532
S100A7	FALSE	High	Master Protein	P31151	Protein S100-A7 OS=Homo sapiens OX=9606 GN=S100A7 PE=1 SV=4	0	65.762	58	8	182	8	101	11.5	6.77	397.19	8	0	2.17579e+06	8.17026e+06	5.4363e+07	6.06649e+06	3.89458e+06	6.66537e+06	8.72806e+06	7.53204e+06	2.13113e+06	3.88673e+06	6.98814e+06	4.50468e+07	1.34844e+07	1.89545e+07	2.42706e+07	4.47464e+06	1.41751e+07	6.83064e+07	5.68245e+07	5.06607e+06	4.83091e+07	1.3115e+07	8.85408e+06	9.77838e+06	1.90354e+06	5.63087e+06	1.27211e+07	5.10267e+06	4.17792e+06	5.07076e+07	5.63631e+06	2.97309e+06
MYH1	FALSE	High	Master Protein	P12882	Myosin-1 OS=Homo sapiens OX=9606 GN=MYH1 PE=1 SV=3	0	466.948	24	44	103	10	1939	223	5.74	349.3	44	32	5.08017e+07	1.16465e+08	7.00904e+06	5.02373e+06	4.18795e+07	6.10208e+07	2.38244e+07	2.83337e+07	9.05967e+06	5.00209e+07	1.44252e+07	4.41361e+06	2.72375e+07	4.80854e+07	2.98412e+07	7.05499e+06	9.41954e+06	1.04241e+07	5.5829e+06	3.49866e+07	1.66186e+06	5.35661e+07	2.13798e+07	6.0033e+06	2.78591e+07	1.13941e+07	6.79349e+06	3.88252e+07	1.526e+07	7.07752e+06	7.61499e+07	1.20257e+07
CD5L	FALSE	High	Master Protein	O43866	CD5 antigen-like OS=Homo sapiens OX=9606 GN=CD5L PE=1 SV=1	0	211.119	63	19	802	19	347	38.1	5.47	2346.15	19	0	6.03883e+07	7.14837e+07	4.51731e+07	2.25076e+08	7.48618e+07	2.06116e+07	4.83939e+07	1.46264e+08	7.20108e+07	4.20805e+08	3.74501e+07	7.17998e+07	1.00014e+08	3.38731e+07	6.74283e+07	2.18191e+07	1.94486e+08	1.12411e+08	3.54365e+07	4.47435e+07	4.76478e+07	2.33795e+08	6.29242e+07	1.70662e+08	5.32175e+07	7.93453e+07	3.64833e+08	7.32729e+07	2.94719e+08	3.59482e+07	6.75214e+07	8.48836e+07
MAN2A1	FALSE	High	Master Protein	Q16706	Alpha-mannosidase 2 OS=Homo sapiens OX=9606 GN=MAN2A1 PE=1 SV=2	0.006	4.496	2	1	1	1	1144	131.1	7.58	2.15	1	0		221228					67402.1		123739				144346										555243									105232
CFHR4	FALSE	High	Master Protein	A0A0C4DH21	Complement factor H-related protein 4 OS=Homo sapiens OX=9606 GN=CFHR4 PE=1 SV=1	0	12.396	9	3	13	1	331	37.3	5.26	25.69	3	0					226679			380243					272927					1.20695e+06			930259	312597	1.00687e+06	257630				315079	780790		2.84499e+06
SERPINA10	FALSE	High	Master Protein	G3V2W1	Protein Z-dependent protease inhibitor OS=Homo sapiens OX=9606 GN=SERPINA10 PE=1 SV=1	0	162.656	48	18	395	18	484	55.1	7.64	836.29	18	0	8.19237e+06	1.82129e+07	1.83055e+07	8.8525e+06	1.92365e+07	3.80977e+07	8.91547e+06	3.40534e+07	1.85243e+07	5.22291e+06	9.46415e+06	6.20249e+06	1.3899e+07	7.45522e+06	3.869e+06	3.81398e+07	1.04691e+07	1.51956e+07	1.25451e+07	3.88846e+06	8.77843e+06	2.58354e+07	3.58517e+07	1.82121e+07	5.55821e+06	2.37043e+07	500775	1.23537e+07	2.1226e+07	2.80967e+07	1.78491e+07	6.32132e+06
IGLL1	FALSE	High	Master Protein	P15814	Immunoglobulin lambda-like polypeptide 1 OS=Homo sapiens OX=9606 GN=IGLL1 PE=1 SV=1	0	8.301	7	1	3	1	213	22.9	10.07	9.35	1	0		1.47244e+06					330567		1.83275e+06		103928											173780		105252	236726	343006		271459		153305		107631
TUBA1C	FALSE	High	Master Protein	F5H5D3	Tubulin alpha chain OS=Homo sapiens OX=9606 GN=TUBA1C PE=1 SV=1	0	9.49	5	2	5	1	519	57.7	5.07	10.7	2	1				715036	287219			811882	86082		93971.7						237465				399480			98111.6		240315			192016	112301	687303	73285
CDH13	FALSE	High	Master Protein	P55290	Cadherin-13 OS=Homo sapiens OX=9606 GN=CDH13 PE=1 SV=1	0	30.362	11	4	54	4	713	78.2	4.98	134.82	4	0	252845	1.00144e+07	1.04816e+06	225913	1.58989e+06	1.76618e+06	673226	3.33405e+06	430806		1.73722e+06	1.27903e+06	4.64432e+06	3.09685e+06	82741.3	2.58143e+06	2.0265e+06	916900	1.04013e+06	1.03453e+06	4.54671e+06	2.60844e+06	562018	1.42248e+06	713698	1.39049e+07	38694.7	885471	882426	2.11152e+06	3.73608e+06	392550
PI16	FALSE	High	Master Protein	Q6UXB8	Peptidase inhibitor 16 OS=Homo sapiens OX=9606 GN=PI16 PE=1 SV=1	0	92.545	20	9	140	9	463	49.4	5.39	321.95	9	0	2.81192e+06	7.655e+06	8.51174e+06	7.04981e+06	8.42242e+06	1.40825e+07	5.77089e+06	9.96967e+06	6.16625e+06	1.61236e+07	7.96016e+06	1.01437e+07	1.19714e+07	1.33521e+07	6.66067e+06	1.04283e+07	6.2333e+06	5.44716e+06	1.01039e+07	9.25461e+06	2.63362e+07	1.60454e+07	9.88033e+06	8.15983e+06	6.8689e+06	1.54188e+07	1.54143e+07	1.30945e+07	6.9133e+06	8.64696e+06	1.56783e+07	1.84516e+06
THBS4	FALSE	High	Master Protein	P35443	Thrombospondin-4 OS=Homo sapiens OX=9606 GN=THBS4 PE=1 SV=2	0	15.514	4	3	12	1	961	105.8	4.68	9.37	3	0	645859	265223	750406				49380.4			1.10542e+06	406726	300813	3.43936e+06		5.51775e+06	585523	336827	794578	574348	291679						610856	221829		327892	656890	1.23424e+06	167182
MYH2	FALSE	High	Master Protein	Q9UKX2	Myosin-2 OS=Homo sapiens OX=9606 GN=MYH2 PE=1 SV=1	0	363.52	24	44	90	9	1941	222.9	5.82	266.8	44	4	1.91955e+07	816092	191167	7.01896e+06	837170		6.28284e+06	3.47321e+06	2.81779e+06	1.2171e+07	3.03228e+06		1.40904e+06	136098	829576	1.30284e+06	8.4217e+06	249251	149645	780061	1.36116e+06	479626		6.87836e+06		70509.8	1.05667e+07		110958	115502	729423	5.86402e+06
HGFAC	FALSE	High	Master Protein	D6RAR4	Hepatocyte growth factor activator OS=Homo sapiens OX=9606 GN=HGFAC PE=1 SV=1	0	185.908	39	17	678	17	662	71.4	7.05	2124.79	17	0	3.10652e+06	3.09828e+07	2.79926e+07	3.32237e+07	3.2172e+07	2.26213e+07	3.30965e+07	6.26476e+07	1.4653e+07	2.52149e+07	2.09569e+07	7.55192e+07	5.70793e+07	4.94117e+07	5.17852e+07	8.1842e+07	4.30445e+07	5.74572e+07	2.99093e+07	1.91207e+07	3.62444e+07	3.69184e+07	2.62338e+07	3.44663e+07	1.64326e+07	4.7625e+07	3.93777e+07	2.86719e+07	5.3394e+07	2.26951e+07	5.76666e+07	5.20447e+07
PROS1	FALSE	High	Master Protein	P07225	Vitamin K-dependent protein S OS=Homo sapiens OX=9606 GN=PROS1 PE=1 SV=1	0	329.63	50	29	1057	29	676	75.1	5.67	2265.27	29	0	2.30483e+08	1.99452e+08	1.01649e+08	6.82545e+07	8.11708e+07	3.80417e+07	1.47886e+08	7.65059e+07	1.00406e+08	5.32916e+07	1.56432e+08	1.33075e+08	1.99748e+08	1.02913e+08	1.29992e+08	1.0015e+08	1.61321e+08	7.26713e+07	1.36674e+08	7.16741e+07	1.18684e+08	1.07218e+08	7.45756e+07	8.49859e+07	8.95611e+07	2.03851e+08	6.71565e+07	5.64498e+07	1.50561e+08	8.13134e+07	1.01341e+08	1.94521e+08
FLNC	FALSE	High	Master Protein	Q14315	Filamin-C OS=Homo sapiens OX=9606 GN=FLNC PE=1 SV=3	0.002	7.045	1	2	4	1	2725	290.8	5.97	3.75	2	0	43323
FBF1	FALSE	Low	Master Protein	Q8TES7	Fas-binding factor 1 OS=Homo sapiens OX=9606 GN=FBF1 PE=1 SV=2	0.062	2.199	2	1	1	1	1133	125.4	7.08	0	1	0
ATP2A2	FALSE	High	Master Protein	P16615	Sarcoplasmic/endoplasmic reticulum calcium ATPase 2 OS=Homo sapiens OX=9606 GN=ATP2A2 PE=1 SV=1	0	9.024	3	2	3	1	1042	114.7	5.34	3.86	2	0				39601.1												144947
VSIG8	FALSE	Low	Master Protein	P0DPA2	V-set and immunoglobulin domain-containing protein 8 OS=Homo sapiens OX=9606 GN=VSIG8 PE=2 SV=1	0.076	2.063	3	1	1	1	414	43.9	7.2	1.74	1	0																			528935
EPHA5	FALSE	Low	Master Protein	F8W9W0	Receptor protein-tyrosine kinase OS=Homo sapiens OX=9606 GN=EPHA5 PE=1 SV=1	0.077	2.057	4	1	12	1	874	96.8	6.79	9.86	1	0
IGHG4	FALSE	High	Master Protein	A0A286YFJ8	Immunoglobulin heavy constant gamma 4 (Fragment) OS=Homo sapiens OX=9606 GN=IGHG4 PE=1 SV=1	0	86.377	30	9	440	1	396	43.8	6.24	1026.44	9	0																	1.76608e+06
IGLC7	FALSE	High	Master Protein	A0A5H1ZRQ7	Immunoglobulin lambda constant 7 (Fragment) OS=Homo sapiens OX=9606 GN=IGLC7 PE=1 SV=1	0	73.526	53	5	1945	1	106	11.3	8.29	5362.58	5	0
KRT34	FALSE	High	Master Protein	A0A140TA69	Keratin, type I cuticular Ha4 OS=Homo sapiens OX=9606 GN=KRT34 PE=3 SV=1	0	49.224	27	11	45	2	436	49.4	5.06	95.86	11	0
KRT7	FALSE	High	Master Protein	P08729	Keratin, type II cytoskeletal 7 OS=Homo sapiens OX=9606 GN=KRT7 PE=1 SV=5	0	41.24	8	5	156	1	469	51.4	5.48	288.27	5	0																				314246										827357
SAA2	FALSE	High	Master Protein	P0DJI9	Serum amyloid A-2 protein OS=Homo sapiens OX=9606 GN=SAA2 PE=1 SV=1	0	32.286	42	4	70	1	122	13.5	9.14	168.39	4	0
IGKV2D-29	FALSE	High	Master Protein	A0A5H1ZRS9	Immunoglobulin kappa variable 2D-29 OS=Homo sapiens OX=9606 GN=IGKV2D-29 PE=1 SV=1	0	14.012	36	2	10	1	102	11.2	5.94	24.55	2	0
ENO3	FALSE	High	Master Protein	P13929	Beta-enolase OS=Homo sapiens OX=9606 GN=ENO3 PE=1 SV=5	0	13.408	10	2	6	1	434	47	7.71	13.56	2	0
H3C1	FALSE	High	Master Protein	P68431	Histone H3.1 OS=Homo sapiens OX=9606 GN=H3C1 PE=1 SV=2	0	13.304	24	1	1	1	136	15.4	11.12	6.23	1	0																					161940
S100A6	FALSE	High	Master Protein	P06703	Protein S100-A6 OS=Homo sapiens OX=9606 GN=S100A6 PE=1 SV=1	0	13.129	20	1	2	1	90	10.2	5.48	6.02	1	0
DMKN	FALSE	High	Master Protein	Q6E0U4	Dermokine OS=Homo sapiens OX=9606 GN=DMKN PE=1 SV=3	0	8.284	4	1	1	1	476	47.1	7.28	3.7	1	0
SHISA5	FALSE	High	Master Protein	Q8N114	Protein shisa-5 OS=Homo sapiens OX=9606 GN=SHISA5 PE=1 SV=1	0	8.239	12	1	1	1	240	25.6	6.68	0	1	0																	134676
FUCA2	FALSE	High	Master Protein	Q9BTY2	Plasma alpha-L-fucosidase OS=Homo sapiens OX=9606 GN=FUCA2 PE=1 SV=2	0	8.184	4	1	1	1	467	54	6.25	2.92	1	0
GM2A	FALSE	High	Master Protein	P17900	Ganglioside GM2 activator OS=Homo sapiens OX=9606 GN=GM2A PE=1 SV=4	0.002	7.586	10	1	2	1	193	20.8	5.31	6.34	1	0																					457584
EPPK1	FALSE	High	Master Protein	P58107	Epiplakin OS=Homo sapiens OX=9606 GN=EPPK1 PE=1 SV=3	0.002	6.815	2	1	1	1	5088	555.3	5.62	3.59	1	0
PNP	FALSE	High	Master Protein	P00491	Purine nucleoside phosphorylase OS=Homo sapiens OX=9606 GN=PNP PE=1 SV=2	0.004	5.69	6	1	1	1	289	32.1	6.95	1.87	1	0		998567
ACTR3C	FALSE	High	Master Protein	H7C4J1	Actin-related protein 3C (Fragment) OS=Homo sapiens OX=9606 GN=ACTR3C PE=3 SV=1	0.005	5.11	5	1	1	1	208	23.8	5.86	1.6	1	0
TNNC1	FALSE	Medium	Master Protein	P63316	Troponin C, slow skeletal and cardiac muscles OS=Homo sapiens OX=9606 GN=TNNC1 PE=1 SV=1	0.014	3.35	13	1	1	1	161	18.4	4.18	0	1	0
STATH	FALSE	Medium	Master Protein	P02808	Statherin OS=Homo sapiens OX=9606 GN=STATH PE=1 SV=2	0.017	3.112	55	1	1	1	62	7.3	8.47	2.42	1	0
TRAF6	FALSE	Medium	Master Protein	Q9Y4K3	TNF receptor-associated factor 6 OS=Homo sapiens OX=9606 GN=TRAF6 PE=1 SV=1	0.041	2.642	4	1	4	1	522	59.5	6.44	6.42	1	0
USP42	FALSE	Medium	Master Protein	E7EWZ4	Ubiquitin carboxyl-terminal hydrolase 42 (Fragment) OS=Homo sapiens OX=9606 GN=USP42 PE=1 SV=1	0.045	2.59	1	1	2	1	475	52	8.97	2.47	1	0																						219673
STARD9	FALSE	Medium	Master Protein	Q9P2P6	StAR-related lipid transfer protein 9 OS=Homo sapiens OX=9606 GN=STARD9 PE=1 SV=3	0.045	2.589	0	1	1	1	4700	516	6.32	0	1	0
ARL10	FALSE	Low	Master Protein	Q8N8L6	ADP-ribosylation factor-like protein 10 OS=Homo sapiens OX=9606 GN=ARL10 PE=2 SV=1	0.051	2.465	7	1	2	1	244	27.4	4.68	0	1	0
FAM117A	FALSE	Low	Master Protein	D6RJ87	Protein FAM117A (Fragment) OS=Homo sapiens OX=9606 GN=FAM117A PE=1 SV=1	0.06	2.262	13	1	2	1	230	25	6.9	2.41	1	0
AXL	FALSE	Low	Master Protein	P30530	Tyrosine-protein kinase receptor UFO OS=Homo sapiens OX=9606 GN=AXL PE=1 SV=4	0.061	2.218	1	1	1	1	894	98.3	5.39	0	1	0
POMK	FALSE	Low	Master Protein	Q9H5K3	Protein O-mannose kinase OS=Homo sapiens OX=9606 GN=POMK PE=1 SV=1	0.077	2.052	7	1	1	1	350	40	6.1	0	1	0
EFHD1	FALSE	Low	Master Protein	A0A087X1Z2	EF-hand domain-containing protein D1 OS=Homo sapiens OX=9606 GN=EFHD1 PE=1 SV=1	0.077	2.024	15	1	9	1	142	16.2	5.71	2.42	1	0
SERPINB5	FALSE	Low	Master Protein	P36952	Serpin B5 OS=Homo sapiens OX=9606 GN=SERPINB5 PE=1 SV=2	0.084	1.944	3	1	1	1	375	42.1	6.05	0	1	0
XPOT	FALSE	Low	Master Protein	F5GYW6	Exportin-T (Fragment) OS=Homo sapiens OX=9606 GN=XPOT PE=1 SV=1	0.098	1.677	15	1	4	1	60	6.9	4.72	0	1	0
[truncated: 45 more columns]
