# Supplementary material for: A proteomic classifier panel for early screening of colorectal cancer: a case control study
Source: J Transl Med. 2024 Feb 21;22:188. doi: 10.1186/s12967-024-04983-5 (PMC10880210; doi:10.1186/s12967-024-04983-5)
Supplement: Supplementary file 8 — Additional file 8: Table S3. Protein expression data from DIA experiments. [file 12967_2024_4983_MOESM8_ESM.xlsx]

## Sheet: DIA
Table S3. Protein expression data from DIA experiments.
Protein.Group	Protein.Ids	Protein.Names	Genes	First.Protein.Description	H_80	H_81	H_82	H_83	H_84	H_85	H_86	H_87	H_88	H_90	H_91	H_92	H_93	H_94	H_25	H_26	H_27	H_28	H_29	H_30	H_31	H_32	H_33	H_34	H_35	H_36	H_37	H_38	H_39	H_40	H_41	H_42	H_43	H_46	H_47	H_48	C2_01	C2_02	C3_03	C2_04	C3_05	C2_06	C2_07	C3_08	C2_12
P02768	P02768;A0A0C4DGB6;H0YA55;H7C013	ALBU_HUMAN	ALB	Albumin	755161000	1083730000	1222950000	1407070000	958028000	1095380000	886965000	1250810000	1141950000	1041490000	1025830000	1225730000	1123620000	877923000	3006150000	2792760000	4081930000	2953940000	2953770000	2937240000	2325900000	3233840000	3278090000	2687880000	3357160000	2914250000	3504130000	2384640000	3081700000	3450560000	2934040000	3221120000	3614260000	2922640000	2982710000	2380990000	842554000	729509000	1833170000	636001000	1332830000	1473800000	921668000	1349070000	1044400000
B7ZKJ8	B7ZKJ8	B7ZKJ8_HUMAN	ITIH4	ITIH4 protein	2479200	2225120	2227600	2687680	1463280	1837550	1869080	1608550	2669510	2127570	2617960	2351210	2076860	4200480	1792410	1969050	2208520	1831810	2364480	2748590	2663150	2513910	2795890	1850160	2569570	1404490	1579030	3282840	1861030	2654650	2434920	2892640	2680350	1670240	1802170	3043250	3309450	3379030	2316110	4139990	2704780	2820840	4013700	2925250	3229880
P27487	P27487	DPP4_HUMAN	DPP4	Dipeptidyl peptidase 4	1259840	1113890	842029	910805	1470580	831386	1072830	976874	964982	1273770	1499040	1236120	1282460	872432	697449	906789	773794	1222760	908620	981115	1004900	1130060	1179320	907372	911983	1184830	961615	1034030	1253020	1368250	1180920	1027610	1048780	1324560	1263180	1005360	1198530	341872	1164390	779202	585106	933632	400684	797851	1505880
P02750	P02750	A2GL_HUMAN	LRG1	Leucine-rich alpha-2-glycoprotein	127439000	134274000	117000000	123897000	104677000	159831000	137334000	105982000	223757000	129025000	146242000	96874000	159523000	203212000	114804000	136513000	139140000	125179000	132829000	216429000	211105000	157167000	126632000	135456000	106136000	91627300	142264000	138360000	164612000	176460000	140649000	140613000	170288000	169838000	163255000	108769000	123577000	206234000	122180000	360214000	231713000	206527000	357615000	209144000	214453000
P00450	E9PFZ2;H7C5R1;P00450	CERU_HUMAN	CP	Ceruloplasmin	595324000	676216000	601482000	566091000	518393000	823674000	446885000	673342000	707807000	581551000	806606000	575495000	703326000	659801000	685934000	596773000	512758000	561284000	622631000	660115000	672004000	775974000	564352000	624169000	375501000	583459000	648088000	653348000	704232000	570309000	647950000	650231000	670901000	495736000	627930000	518097000	670701000	826721000	684661000	866856000	1020990000	675748000	764747000	598258000	682276000
P02790	Q9BS19;P02790	HEMO_HUMAN	HPX	Hemopexin	3077820000	3002130000	2784500000	3721340000	2070410000	3028100000	2310210000	2727970000	3900510000	3528270000	2709710000	3408320000	3142360000	3387450000	2802900000	4017990000	3422760000	3254180000	3013030000	3428960000	3691700000	2781930000	3300700000	3425880000	2722870000	3384270000	3033780000	2927810000	2863980000	3003950000	2811640000	2637160000	3570140000	2190960000	3135150000	2898380000	2778360000	3861470000	3531980000	3066820000	3538370000	3550890000	3260010000	3698930000	3334840000
P02748	P02748	CO9_HUMAN	C9	Complement component C9	70994300	84042600	84190300	87591500	96515600	124518000	76331600	73057500	127746000	76121900	130876000	75626800	103200000	137911000	110247000	102785000	107909000	128687000	119606000	142724000	57484600	110755000	111864000	134661000	74968500	72866000	159489000	160770000	149406000	134266000	117638000	151634000	189922000	98075900	156855000	119934000	113839000	170407000	99726700	249731000	122636000	105928000	187805000	117952000	136594000
P29622	P29622	KAIN_HUMAN	SERPINA4	Kallistatin	46557600	52127400	43046500	43117500	45970800	39278100	43172700	34922000	28888400	43531300	35798500	42344300	46532300	36431200	42406200	41935800	58821900	47062100	42836500	43031600	46260900	39352100	51272500	43930700	60433000	53992000	43323900	39036900	52221200	44248500	51349900	42194900	51489300	40078600	58228100	44500400	41580700	47334500	46573800	34469300	42535500	47903600	40138000	42692400	47875100
P11597	H3BRJ9;P11597	CETP_HUMAN	CETP	Cholesteryl ester transfer protein	369742	1104520	1280220	325440	945746	1690350	1070460	532858	694163	390093	1335020	450183	618761	646525	818607	804577	372540	795667	1197560	905188	321181	530317	857676	660254	709145	735961	1383870	583774	1371880	740508	1042870	421397	2022640	379925	573093	703057	530707	296811	528524	770566	149774	473241	686078	651353	307063
P01031	P01031	CO5_HUMAN	C5	Complement C5	65530700	69666700	74079100	67186500	60160800	65763200	58729700	70279700	81995000	68411200	72276700	78272700	66852600	87508800	71760500	66382600	70984000	73716800	67574600	73757900	80874800	74610600	55539600	85477500	71469800	79130200	73561600	75567300	73495900	84368100	71661300	89833600	87396700	62012100	74088000	74500500	82491000	84043400	81439600	97699900	96230900	88413700	96713300	81784500	88110200
Q86UD1	E9PJ29;Q86UD1	OAF_HUMAN	OAF	Out at first protein homolog	1213810	985901	702025	927908	495496	1069400	628054	796234	1217860	1307440	1164350	972003	1017560	945383	726745	1037570	1038940	825226	777465	1025640	905156	697313	1236730	753135	659693	864865	715845	705639	735790	754966	861115	499516	749569	1039640	671673	835272	1086290	1352910	1266480	1743940	732896	1058880	1019070	1063950	820294
P18065	C9JMY1;C9JW52;P18065	IBP2_HUMAN	IGFBP2	Insulin-like growth factor-binding protein 2	911218	1206960	443322	619230	1892750	1324640	387971	441100	4242510	601471	2958690	291202	747465	320399	880203	495309	416152	1125030	341381	1090250	1127920	1193110	1161180	585785	326970	212424	2343580	581232	1331260	318137	628193	1023260	1277360	2571480	1526060	1305190	1285980	849202	408990	3806330	4470080	1366310	5485310	662517	2527750
Q96KN2	J3KRP0;Q96KN2	CNDP1_HUMAN	CNDP1	Beta-Ala-His dipeptidase	20784100	13052400	14187700	14082700	9569240	21172100	10944300	15763500	11579800	18109200	3399400	25812300	15332000	9923610	15127900	18140100	19824400	12162400	15272100	9244720	18134400	17180000	13009500	17725100	14721400	23235400	16448300	14040200	11291800	11870000	14946700	29306900	18569900	10852200	15756300	17694400	20322700	15420500	20243100	5807570	9107200	10375300	5249290	13562300	8337370
P22897	P22897	MRC1_HUMAN	MRC1	Macrophage mannose receptor 1	246900	246328	135017	179114	236370	270194	203124	138285	181270	246516	421577	146070	127233	191917	132265	112778	171001	207669	224643	119285	258967	166164	206440	271743	166851	220907	97911	204706	262399	118706	120609	152821	308401	245342	144029	194164	216018	306312	196976	317078	387440	209739	334002	217812	456642
P35443;P49747	E7ES19;G3XAP6;P49747;P35443	COMP_HUMAN;TSP4_HUMAN	COMP;THBS4	Thrombospondin-4	4536520	3992500	1897940	4181690	4664290	4195680	5185910	3625220	3251080	5615410	5806190	4654760	2941860	4055680	4046520	2804160	3304190	3238260	3272500	3484110	2890650	4852890	3557730	3548570	3611090	3690470	3183140	3081620	3495610	3605120	3633630	2603350	3418980	4060610	4530420	5546360	4156360	1931010	3055110	1735920	1766950	2063690	1993580	1715560	4412430
P01011	A0A087WY93;G3V595;G3V3A0;P01011	AACT_HUMAN	SERPINA3	Alpha-1-antichymotrypsin	586857000	659619000	760201000	767799000	625973000	689137000	511993000	677996000	896002000	550276000	690911000	360111000	719526000	749339000	684030000	716239000	743320000	648780000	594249000	861947000	912558000	716111000	726131000	731168000	656379000	725473000	759495000	629605000	728878000	702063000	702134000	657591000	858823000	832660000	806121000	685292000	735797000	855815000	780827000	980495000	1123300000	858993000	980298000	783424000	882649000
Q06033	A0A087WW43;Q06033	ITIH3_HUMAN	ITIH3	Inter-alpha-trypsin inhibitor heavy chain H3	35637900	27497800	36349200	33222700	29046100	39862900	15999900	31189200	34641200	45795600	78343600	31023600	21321500	36500700	54239200	47937800	33538100	50373000	33747100	40165600	47210300	33802700	36227600	55790800	33211000	33412700	67457000	55396700	57897100	44832500	25305700	75054100	56601600	62495600	58833600	36405400	40238400	72677300	33929900	80712400	74145000	67249100	95663700	25774900	53405700
P00488	Q9NQP5;A6PVK5;P00488	F13A_HUMAN	F13A1	Coagulation factor XIII A chain	20213800	18137500	9006990	20852800	15744000	20823000	16490300	18459600	16666100	25984500	16830600	24213000	16981700	19402500	16770100	16731700	16166700	12795900	26792100	20103600	19182500	28711500	17161600	29254700	14789300	19411500	17761500	22894400	13600600	16475800	20276200	11846000	18695800	23616700	17924800	21551100	16774300	11217100	22813100	11264900	12936800	13618000	17021200	16013500	18183500
P49747	G3XAP6;P49747	COMP_HUMAN	COMP	Cartilage oligomeric matrix protein	2033920	1959170	932557	2081980	2054350	2099050	2198740	1869950	1653560	2755300	2870370	2337290	1780850	1682200	1518930	1668540	1940480	1706550	1807410	1556630	1557580	2666180	1943600	1642390	1892800	2243220	1627760	1500010	1988380	1943810	2100110	1445050	1533310	1496510	1582850	2955100	2405620	1150530	1676060	1051770	1018370	1115760	1726780	917812	1760050
P41222	H0Y5A1;Q5SQ11;P41222	PTGDS_HUMAN	PTGDS	Prostaglandin-H2 D-isomerase	3003020	5056260	2854780	5836310	3337000	5677470	2298440	4142240	6476180	5666110	5377560	4499160	5118960	4206950	4123990	6564600	5054270	4502630	4413120	3212520	6365540	4120470	6222660	5488630	5812870	4343920	3634910	4931730	3995040	3958400	4421220	2159000	4685280	3028850	5918910	6240330	3866930	5884390	5864310	5022880	4993310	4934760	8773050	7165990	7233020
Q9Y5C1	Q9Y5C1	ANGL3_HUMAN	ANGPTL3	Angiopoietin-related protein 3	916346	659918	224393	171888		450052		234695	400695	348643	523975	181203	326342	246147	311721		126342	252479	126157	380431	465155	482955	353528	332419	240434	495320	338714	392478	414857	215987	255281	78927.8	310923	281949	224144	497771	483711	711352	199541	919497	286302	539684	697386	650616	755918
Q16627	A0A087X089;Q16627	CCL14_HUMAN	CCL14	C-C motif chemokine 14	166719	170952	132729	327153	173593	193429	237541	141045	227630	186085	235891	102933	137304	145724	76444.2	426996	183863	228290	141090	117105	189896	142275	112934	244107	206723	188869	216507	214296	388017	182896	245324	219588	171183	368999	119945	196666	261162	329342	267652	245669	385635	387030	523396	437391	502423
P10451	D6R9C5;P10451	OSTP_HUMAN	SPP1	Osteopontin	136963	51979.6		146524	62018	73928.1		18731.6	143551	123666	110674		126358	94489.1		17857.8	166939	131238	36019.8	65841.4	126398	83088	107481	64665	53251.3	17810.5	177578	134343	10437.8	30431	65315.7	90525.9	101463	32993.4	29151.3	114280	119757	119522	133711	244272	258745	71278.4	241539	140064	107026
P08697	A0A0J9YWQ3;C9JPV4;A0A0G2JPA8;P08697	A2AP_HUMAN	SERPINF2	Alpha-2-antiplasmin	137384000	134425000	146371000	123922000	90849100	104406000	93928500	114663000	120688000	127079000	95985000	148949000	123948000	104536000	128577000	156296000	135366000	131928000	125700000	127690000	130119000	153316000	118171000	140035000	153312000	139217000	189009000	125058000	155466000	135952000	139003000	149365000	120781000	95482300	115185000	114346000	105651000	126260000	132316000	119453000	135575000	151398000	107988000	128771000	109058000
P24593	C9JXX4;P24593	IBP5_HUMAN	IGFBP5	Insulin-like growth factor-binding protein 5	1089740	1433320	1834750	2189800	1453840	1597740	1969940	1603110	2181580	1483600	777563	1820590	1586200	1650590	1530730	2183320	1811120	1967420	1585420	1897750	1861230	2090910	2171830	1740890	2111510	1843890	1624670	1473800	1433660	1663180	1728090	1159980	1945910	1177550	1469840	1554580	1498390	1406850	1476920	1162180	2060960	1493270	1140790	2083210	1562490
P01009	A0A0G2JRN3;A0A024R6I7;P01009	A1AT_HUMAN	SERPINA1	Alpha-1-antitrypsin	47398000	34668500	37198400	49607000	35401200	52065100	28483900	46395000	62837900	52585400	47048900	40781900	53268500	38899000	39140300	49823200	61328400	52377900	31640400	56459000	54163700	44293900	36937900	52586700	30382200	40654500	54644200	35115300	40858300	52375000	51317700	46967100	44740100	60706800	73978900	39212100	30501100	56941300	49233200	52942300	55762400	37235500	40565400	38557200	46526100
P05160	A0A3B3IS66;P05160	F13B_HUMAN	F13B	Coagulation factor XIII B chain	16849800	16209400	8850680	16880000	13731500	17855700	15631000	16105900	13453900	19451900	14859100	19739100	14578600	18081200	12185400	17188300	16609400	13031400	22162000	17236300	16840600	20302300	17121000	21948200	12987700	16462700	16702400	20892600	14055100	14302100	16856400	11184200	15287900	15816000	13802300	16630900	13896200	13550700	16722000	12029100	13690500	13572400	14899700	16144700	15045900
P00740	P00740	FA9_HUMAN	F9	Coagulation factor IX	32096600	20057600	23490500	20746100	17472900	22857300	22910200	22658400	22772900	24265700	20899300	22501700	24229000	23702000	14905200	26202600	20036400	17872100	20490800	21565100	23059400	14992700	16530500	18956100	20808000	22179000	19601500	18297500	22369700	18650900	23156100	26530000	20797200	28574400	18798700	22313800	27549200	34941500	28712700	27841800	29596100	20996700	21118700	26815800	20226000
P36980;Q03591	V9GYE7;A0A3B3ISW6;A0A3B3IQ51;B1AKG0;Q03591;P36980	FHR1_HUMAN;FHR2_HUMAN	CFHR1;CFHR2	Complement factor H-related protein 2	15400000	15154300	12450300	12363900	10517900	8821970	8400580	7487470	15151400	20698700	10458100	7866730	13476200	14681600	9928830	14860700	14353500	11041000	9173010	14949300	12052400	15789200	10901400	16696700	14473200	6994330	15492500	8995190	18074500	4690910	15768400	13174600	15478500	8479380	8582560	12077800	21014300	23009900	15981300	17932600	23784500	15608600	19123700	12182800	13538300
P13727	H0YCG3;P13727	PRG2_HUMAN	PRG2	Bone marrow proteoglycan	682414	2818830	800942	945903	1191880	666374	1343300	830494	1504830	952910	740743	729178	777189	707151	1065220	794034	1047200	901140	540017	816923	916292	799187	981671	765712	516789	923628	839313	966974	1185790	947190	931836	893444	1145570	1172220	1180720	1013830	1192840	1453390	732333	1357950	1750200	2008080	2480980	829686	1690780
P04180	J3QSE5;J3QKT0;I3L1Q6;P04180	LCAT_HUMAN	LCAT	Phosphatidylcholine-sterol acyltransferase	17199200	14842900	16689500	11970200	14130700	14602300	12067200	15103800	10336200	13948900	10710100	13589400	15543900	12560000	11654800	16260600	12579000	12989700	15168600	12779100	12149800	10543000	12361500	10971700	12850100	16240100	12291500	13332500	10931700	15189400	15887700	12992400	12951100	11010000	9483350	10482900	13506100	13926300	12463200	11258500	10364000	14717400	10019300	15373600	7895550
A0A075B6Q5	A0A075B6Q5	HV364_HUMAN	IGHV3-64	Immunoglobulin heavy variable 3-64	4226900	7041540	4500020	6791380	11010700	6214290	9063570	5405370	8708330	5245230	6251830	4348760	9757120	6510360	3905850	2442870	2487130	3691270	3889810	3092450	3360390	4937650	2914960	3442190	3524170	3172920	3969360	2530790	2667400	2803040	2823700	2099860	3085980	4762350	3286990	3620940	8803590	7783850	9011180	7011290	11882600	10387100	9973750	8157160	14606200
Q9Y4L1	A0A494C039;A0A087X054;Q9Y4L1	HYOU1_HUMAN	HYOU1	Hypoxia up-regulated protein 1	446221	492401	167283	343310	369752	492916	582537	328289	447752	557351	281843	320341	284904	287969	177264	575280	313347	47112.1	267136	299237	291008	404297	233424	410159	152445	282765	266367	409960	337111	376443	397407	286127	450587	222027	185742	357759	395170	332425	356193	501508	457683	465754	799025	481913	546706
P41271	A3KFI3;E5RFZ1;A3KFI2;A3KFI1;A3KFI5;A3KFI4;A0A087WTY6;P41271	NBL1_HUMAN	NBL1	Neuroblastoma suppressor of tumorigenicity 1	228629	219836	91011.9	449834	307831	371223	284346	215924	429531	443209	388877	224835	304520	265419	327917	354065	222657	330693	357636	162831	243448	297711	498545	261377	234015	142096	246466	272642	293159	229001	329062	52722.6	127735	260600	124071	530251	231135	314143	367763	376403	382495	305378	589071	324507	283579
P07858	R4GMQ5;P07858	CATB_HUMAN	CTSB	Cathepsin B	337066	386813	262514	298322	602836	366702	217148	292630	672728	458911	778911	231469	284089	211765	425336	267497	425445	241360	210438	315154	320032	388074	375603	434612	280386	273659	783365	202324	535643	258568	355007	344790	393502	1097930	390018	355346	342311	353274	465257	538473	444717	642202	685206	570416	766276
P02753	Q5VY30;P02753	RET4_HUMAN	RBP4	Retinol-binding protein 4	138156000	138651000	144734000	148147000	74546900	132516000	105253000	161063000	160310000	222300000	50673100	199400000	133965000	106154000	115711000	263751000	186300000	172298000	200411000	149073000	194929000	101490000	119942000	212164000	216555000	185295000	147856000	139486000	116498000	113698000	145523000	116666000	122018000	154681000	138499000	185447000	98239300	125981000	137255000	80848600	150637000	108760000	93981000	239385000	114738000
P32119;Q06830	A0A0A0MSI0;A0A0A0MRQ5;Q06830;P32119	PRDX1_HUMAN;PRDX2_HUMAN	PRDX1;PRDX2	Peroxiredoxin-2	1685410	545581	998455	1261390	1000190	4431820	3057930	1289840	1221950	2722470	1411920	7827790	777968	1304080	1473130	1349010	2041540	1868450	1209180	880936	558725	271683	1349010	1696220	1438210	338400	4718730	1539140	578264	2003200	898926	1755370	1376210	763210	561337	1629730	567308	223361	2745730	324301	654232	411351	854572	911338	956480
P04040	P04040	CATA_HUMAN	CAT	Catalase	2195320	723455	1458450	1149890	1559400	4380970	3195490	1956490	2147840	3787650	1316370	7565530	933372	1464330	1264970	2026490	2369800	1943270	1125640	1348890	992585	621217	1081890	2461160	1603190	582521	4333040	1397840	691068	2893750	1141090	1890870	1827200	3883950	639871	2381740	635356	323574	3156990	638645	1563170	827330	1610600	1617800	1440760
P05452	P05452;E9PHK0	TETN_HUMAN	CLEC3B	Tetranectin	31508000	42190500	27629100	39982900	43429000	42620300	40517300	32347700	33632900	48895600	37828700	28985300	37095100	35899200	31132900	31606600	36105100	30820800	34460700	35304800	27903800	39285900	41143400	27651000	36829300	37326200	37975100	34021300	38537300	31899600	35359800	20719900	43298200	27079300	34533300	34005200	42413400	23559300	34069600	25922600	30905400	37758700	31625200	22731300	30869100
O75882	O75882	ATRN_HUMAN	ATRN	Attractin	30910900	29706100	27887100	28887400	22190100	24163600	23801900	31830600	28936300	28758000	33937700	36800500	29682300	26485000	27487400	28969800	28954200	25767300	25814300	27672600	27650100	32569800	25643800	27607200	31388400	32302400	26092300	22469300	28721600	29654900	31159900	39050000	28364500	24307400	25475400	26142000	31400200	26456500	32023400	18467700	24094000	28832800	19519200	26266900	25901900
P05451;P48304	P05451;P48304;H7BZ24	REG1A_HUMAN;REG1B_HUMAN	REG1A;REG1B	Lithostathine-1-alpha	518329	479404	131974	441158	152213	178208	620552	147117	455061	295534	659461	990011	279484	364874	213048	245478	140906	369544	266442	396916	593099	208356	660534	860421	137051	171764	648063	262153	177401	177749	296705	181234	652686	648751	188905	136523	193562	306638	670570	355660	256729	264668	484224	447536	564267
P06276	F8WF14;H0Y885;H7C4Y0;P06276	CHLE_HUMAN	BCHE	Cholinesterase	18527200	15760900	9097520	7864750	10678900	10753900	14343800	15061000	11287500	14625800	11801500	16176100	16673400	14810000	7285750	14985200	17163500	11263500	14745600	10099300	12692900	17124600	10119000	16428700	16197300	13981100	12876000	13235500	12239400	13385100	16204700	17730700	15067000	8691370	14686500	10892100	15902200	10616900	18249500	10696500	9839640	14844000	7124450	11900400	14331500
Q06830	A0A0A0MSI0;A0A0A0MRQ5;Q06830	PRDX1_HUMAN	PRDX1	Peroxiredoxin-1	140002	157126	61416	176139		630255	167471	197606	246613	259663	140871	647901	84151.7	290295	280172	188498	93601.3	145833	104351	233061	87341.3	150349	128197	699592	164717	72506.3	592962	51114.9	57703.1	117691	146719	220965	110647	213271	237195	683884	101995	71662.6	242899	86865.3	116535		92323.5	320266	83759.7
P08709	F5H8B0;P08709	FA7_HUMAN	F7	Coagulation factor VII	9227090	6113850	5470580	5780810	6003690	6063040	6789740	5137880	5283490	5568380	4829870	5634580	6115610	5144010	4562100	8002360	5416070	4661000	4185170	8412090	4938290	2912960	5643290	3549650	6813230	5179650	5813320	6244820	5745760	4355380	6747850	4354870	4807560	5556370	5490720	5975650	4578860	7155870	5444410	6073440	5047910	5009040	5064620	5949300	4488310
G3V3A0	G3V3A0	G3V3A0_HUMAN	SERPINA3	Alpha-1-antichymotrypsin		478988	952372	790978	782367	784974		968044	1089100		937269	221609		787240	1344740	611176		1777240				877590	1063930	799804	1259540	796465	978902	894138	506695	815289	310296	965712	1491460	1217120	1545760	1274530	984232	1374900	836862	1248710	1542450	1023340	1452200	1015870	817527
P05556	P05556	ITB1_HUMAN	ITGB1	Integrin beta-1	276358	276002	166876	257657	445035	355310	291898	281051	210494	513731	378494	358985	230955	200771	225244	304266	196841	231596	165199	269580	88763.7	343754	243591	200189	217197	243494	219092	244670	226859	255216	170845	175523	257295	361088	166524	505626	329350	88627.2	288723	153733	144811	178759	172178	118520	143763
P12259	A0A0A0MRJ7;P12259	FA5_HUMAN	F5	Coagulation factor V	23134700	17550500	22377000	18843900	21706600	23803900	19493500	24512200	18685400	22483900	20691200	19052500	22223300	21711700	19219100	13619900	16653900	19547100	17697500	15531300	20923800	14878600	17010000	12902500	14171200	16728100	12711200	17712300	13592100	16937100	20571800	19396700	17282400	22990000	17680500	16757800	24431400	22087900	16905100	30516900	18087300	28551300	24381000	27628800	13540200
P17936	H0Y5K2;A6XND0;A6XND1;H0Y485;B3KWK7;C9JMX4;P17936	IBP3_HUMAN	IGFBP3	Insulin-like growth factor-binding protein 3	30215800	27558300	29208700	23887300	23924500	25765500	26161100	31157500	25087300	30293500	7405460	32610600	29968000	22022100	24677100	44296900	40319700	29166400	21065600	30259100	29433100	31157600	29035700	31718200	31200000	31037200	24041900	24339200	28586500	29701800	29577900	28472100	27017100	16670800	27065000	22166600	30255400	33273700	34671300	19097000	24462000	31572000	14841200	32665000	26708000
P80108	P80108	PHLD_HUMAN	GPLD1	Phosphatidylinositol-glycan-specific phospholipase D	9752530	9262600	11343000	14484500	8942650	9874040	9530100	14445700	12227400	12587700	6798940	14265100	14724500	11754900	7997700	13343400	14755600	9346210	8534780	13673000	12416800	10358100	13853800	11593000	16413600	20919300	7486770	8565760	13182700	7488460	12976900	12328600	13962900	7263440	8966880	11464800	13485200	10110000	7343060	5498210	8564530	10112300	9406140	12057700	6063430
J3KP74	J3KP74	J3KP74_HUMAN	PRG4	Proteoglycan 4 (Fragment)	1569290	1153130	1948740	912541	896683	1774820	826684	2495350	837915	1611420	749329	1643370	1392690	1167950	1212370	2198140	2145300	1086140	1996970	1373710	1310300	1401560	1557210	1646610	1237400	2150010	1865250	2163140	1100920	1601060	2039810	1062940	1220210	1278410	1269590	1561380	1376090	2288120	2040210	1315210	944053	941293	542774	1775430	815263
P10645	G5E968;P10645	CMGA_HUMAN	CHGA	Chromogranin-A	89831.7	106312		312865	157869	142663	161541	87975.8	229126	153161	164718	95686.6	65235.9	89596.1		62702	152652	50695.6	17963.4	84545.7	204422	96673.2	133036		47062.4	66401.2	73580.1	106762	90518.2	61125.5	91526.1		60161.7	76229.8	71895.4	233826	150102	119609		158461	148699	158090	1546110	218739	116921
P25311	C9JEV0;P25311	ZA2G_HUMAN	AZGP1	Zinc-alpha-2-glycoprotein	239571000	309532000	251602000	393551000	227627000	265434000	241302000	283080000	513374000	374344000	224405000	317372000	306362000	322884000	229886000	420376000	410860000	300609000	290564000	277927000	373980000	312749000	417290000	362832000	294693000	308349000	363922000	282998000	275544000	250857000	306601000	290014000	347079000	221834000	281964000	362220000	279003000	314015000	303702000	355857000	352953000	347583000	439119000	390273000	370902000
P35858	P35858	ALS_HUMAN	IGFALS	Insulin-like growth factor-binding protein complex acid labile subunit	40549800	41588200	50776400	43708100	39916700	41441000	46705400	51716600	50663200	51703000	12789700	60150000	46953800	46093900	43766800	67883000	70276600	50168500	35731000	50317700	58807400	55332000	55507400	46604200	55055200	60863000	44712700	43659900	43823800	46560500	48617100	43517700	51358800	27358800	46837600	52641800	54515700	45506600	51968700	33786200	42184900	59645600	22821500	55820800	47412500
P02647	F8W696;P02647	APOA1_HUMAN	APOA1	Apolipoprotein A-I	4881290000	3561000000	3556840000	4043650000	4225090000	4478260000	3079410000	3543890000	4752270000	3914990000	3169450000	3233550000	3392690000	3623320000	3353020000	4268140000	3920500000	3636350000	4109580000	3439320000	4014080000	3414320000	4183730000	2733780000	2915140000	3738120000	3480660000	3010300000	3659000000	2411610000	3075200000	1859710000	2844080000	4461970000	2632930000	3624650000	3457570000	2560800000	2618710000	2460180000	2455090000	3869780000	2099730000	3428210000	2476640000
P17066;P48741	P48741;P17066	HSP76_HUMAN;HSP77_HUMAN	HSPA6;HSPA7	Heat shock 70 kDa protein 6			503475					546273						438994			425216	517050			535253					447925		578510		35259.8	386261		557169	578294	508982	293785								429977	708817
P22891	P22891	PROZ_HUMAN	PROZ	Vitamin K-dependent protein Z	8818480	2537260	7883300	1568740	7607240	6525480	4786050	7920390	13559300	7156070	2800100	12904000	7298020	12223000	2556190	9490150	13839000	9155280	2990550	9899120	7259310	11111800	6725150	4531440	7225940	10873500	10980500	8526160	3716170	6537380	9409800	14288100	5834350	6820070	7053650	2590320	7112640	1734270	5574450	3276550	7364790	7935040	5979410	9051170	5275180
P32119	A6NIW5;P32119	PRDX2_HUMAN	PRDX2	Peroxiredoxin-2	2585450	649041	1502630	2145470	1470400	7323570	5257090	1791550	1749420	4907230	2187600	13818400	1230100	1808860	2092410	1860070	3350230	3022230	1858760	807054	941737	280627	1884820	2341160	2153070	328908	7577340	2511840	813423	2851350	1403680	2702540	2022700	1103920	468745	2104940	701976	249707	4961920	369690	1068620	508745	1509800	992257	1574220
P12955	A0A494C165;A0A494C194;K7ES25;P12955	PEPD_HUMAN	PEPD	Xaa-Pro dipeptidase	909390	958629	720066	1080440	829322	1216930	1770630	817519	1300610	1482810	2037360	1320310	1066460	848715	1034580	789807	883342	734105	1315860	1151510	717204	985125	957079	750640	1154750	1164150	1133400	1699100	887754	578187	1042400	1196800	1176560	2094090	1372010	1204440	1369060	408899	1224320	1032730	937252	851073	715328	632478	1357250
Q9UHG3	C9JM55;C9K055;F8W8W4;C9JGT6;Q9UHG3	PCYOX_HUMAN	PCYOX1	Prenylcysteine oxidase 1	2075440	1435990	1297520	1151440	1057630	1180980	999117	1854420	840805	675862	1315920	1008870	2102580	1040710	811049	1153040	1137670	1459140	1542620	1018320	1204560	1134600	1400510	1240270	1342950	1389180	1178090	971078	1778240	1871250	2638600	1730790	1162770	1124610	1664840	1796770	1053780	1011530	1443700	1140280	1290260	1400860	1499110	1333810	1557560
P14625	P14625	ENPL_HUMAN	HSP90B1	Endoplasmin	558232	633313	179592	741321	592761	380405	611245	408891	660918	370146	737905	453561	498486	347994	411725	582317	281029	481708	289698	392371	261435	352625	650392	501195	252923	616631	399686	269238	168957	218095	457934	362839	297557	514325	437925	501003	455235	747940	402750	494933	616721	397854	852598	189194	764688
P27918	P27918	PROP_HUMAN	CFP	Properdin	30244700	37636000	34701200	41235900	26481100	29689100	39419900	35728000	32775900	29932000	39327600	31161800	31901200	29940800	27090200	44820700	26197000	35595900	36089800	30999300	30502300	25520600	28240600	39440200	32920200	37182700	38260500	29363100	30598200	35215200	33023100	33634500	30437000	21911800	31958500	28108300	39859800	27780100	36406700	19893400	22066800	32415800	21710500	49105800	35821500
P19022	P19022	CADH2_HUMAN	CDH2	Cadherin-2	530686	247602	196788	383010	350155	347990	166696	382179	369202	277789	379730	368841	324022	323377	194057	246506	376829	161690	390975	143911	352523	275740	275663	214235	388696	549171	236720	159870	306702	262391	303433	485867	328472	756290	287354	222088	295550	337064	299171	346603	388279	327621	456789	280597	343998
P24821	E9PC84;J3QSU6;F5H7V9;P24821	TENA_HUMAN	TNC	Tenascin	917795	824405	227028	466078	556777	966978	449842	502991	889303	666592	2252340	645991	594265	921522	524007	289146	778022	913020	652873	498029	1078170	1494030	623106	508213	357101	772737	501964	644977	624374	1164850	530723	1287670	808838	1460200	742964	959214	1692880	1273870	627935	781284	968860	439519	1045340	717647	518862
Q02747	Q02747	GUC2A_HUMAN	GUCA2A	Guanylin	140460	296248		102902	388874	200997	97544.8	177078	238603	161408	169845	148422	185644		168662	230234	146645	167908	156176	209096	124441	120403	263414	226684	168287	182390	131292		281512	226889	201110	221189		136898	200028	268992	321619	138900	172727	179735	298099	239629	468929	154260	266155
Q8WUI4	C9JAH2;C9JBC2;C9JEB6;F8VWY3;C9JVZ1;J3KPH8;C9JNI4;C9J102;C9JZ79;C9JGF5;C9JF80;Q8WUI4	HDAC7_HUMAN	HDAC7	Histone deacetylase 7	1292590	985931	1048600	1098520		1096150		1697010	1146360	1252740	1197000	1256640	1299930	1032310	948218	1109200	2104080	2291690	2362090	1359630	2119910	1813680	1966670	1871340	2248930		1785530	1922140		2233700	1733070	1214010	1061170	1871110	1968460	1628510	1472980	1433280	795094		1665610	1058960	964294	1886790	948980
P06396	A0A0A0MT01;A0A0A0MS51;P06396	GELS_HUMAN	GSN	Gelsolin	67563200	97026900	56311300	94733300	38953200	85936800	58357400	72849900	87777300	119758000	100828000	78147100	79330700	84960600	91381700	71081800	96670200	76378900	86300300	82356400	66402200	95177100	102430000	87258600	106582000	74529100	80539000	91691500	77565100	75211700	90331700	39499000	96119000	51542200	94204700	127068000	98814800	54926900	66153700	55290200	64995800	63827400	70575900	43678600	101051000
P01344	P01344	IGF2_HUMAN	IGF2	Insulin-like growth factor II	13880200	12429800	13066800	9796770	12746000	11613800	11069600	13645300	12264000	13891800	4961190	15739300	13101100	9762620	10463500	18476800	14644300	13394100	8949920	14973000	13353600	12504700	14222900	12826700	11990400	12781700	13147300	10694200	12166400	13258800	12530600	12329300	11341400	7870840	11934800	10236300	12898600	14826000	14049900	10593300	11779700	14129400	7633500	13476200	11571100
P00915	E5RFE7;E5RH81;H0YBE2;E5RG43;P00915;E5RHP7;E5RIF9	CAH1_HUMAN	CA1	Carbonic anhydrase 1	6501700	1405290	4237110	7707860	4035450	23804500	12916800	5468930	7677190	13230900	6873690	45961300	3367580	4526820	5811240	7058610	11126700	10571400	5205430	3031330	4360000	292392	6265110	6590480	7808930	998697	20056100	8307640	2354630	10067200	2756260	7983640	7068740	2813900	1198190	6217430	2050020	632910	19870100	1109930	2315690	1833300	4598910	4269640	4992440
Q99497	K7EN27;Q99497	PARK7_HUMAN	PARK7	Parkinson disease protein 7				51162.6		218063	60263.6	54988	104364	160096		332721		46021.6	86355		119456	44691.1		76442.9				250804	62284.1		92774.3			56436.3		66970.6		28611.1		383759		13946.6	20984.5				28046.1		73687.4
P19827	F8WAS2;P19827	ITIH1_HUMAN	ITIH1	Inter-alpha-trypsin inhibitor heavy chain H1	308002000	303943000	372631000	334171000	206259000	232956000	220316000	358644000	280901000	324567000	285979000	324902000	334097000	363538000	354428000	362962000	328007000	455611000	314285000	266801000	277894000	281268000	289470000	426084000	406751000	310992000	366725000	349632000	414639000	448302000	353392000	376314000	374893000	228691000	379058000	361705000	334321000	288896000	332225000	325852000	360922000	315121000	250715000	351683000	310720000
P08185	P08185	CBG_HUMAN	SERPINA6	Corticosteroid-binding globulin	154774000	135244000	153722000	126796000	146183000	149460000	119616000	98625500	139711000	135887000	149045000	142996000	135360000	114435000	153704000	144112000	126235000	151680000	122351000	139001000	124233000	174460000	138429000	107663000	128325000	142933000	144718000	131241000	166890000	129712000	144606000	156316000	111710000	129615000	131848000	96041600	141406000	129355000	151328000	134780000	127846000	156466000	124504000	122280000	129906000
P09211	A8MX94;P09211	GSTP1_HUMAN	GSTP1	Glutathione S-transferase P	98531.7	124310	106000	110950	155070	457692	261420	145891	496732	1041260	140756	520071		187082	227652		186597	165441	12219.3	349460	81583.7			730323	194489	25325.4	366607	92226	58256.6	128004		52988.5	111178	204937	176974	1086210	102217	42679.8	86679.2	48757.3	107494			42661	153011
P27169	P27169	PON1_HUMAN	PON1	Serum paraoxonase/arylesterase 1	75740100	142233000	91611500	127873000	60070600	117857000	122960000	99989400	86765000	148244000	64084000	88090600	87329500	118361000	121257000	160796000	100193000	74422500	132394000	88737900	75692800	127288000	110310000	91227000	84235200	107416000	97117800	83878800	112942000	112798000	93081300	80338400	112759000	76717200	91700400	79129500	155989000	83495600	95437000	55667100	59564600	170610000	68916300	129609000	87356400
Q15063	B1ALD9;Q15063	POSTN_HUMAN	POSTN	Periostin	334786	257774	138751	336480	273146	188670	186214	116699	338702	424643	586805	157805	282017	188827	440704	104368	245462	363055	138654	194654	284124	267388	772255	121159	213890	140017	141042	136047	235560	273247	316719	52332.4	232829	95838.5	95425	141320	390264	15581	135691	454909	414134	472855	615921	65344.2	194091
P05155	H9KV48;E9PGN7;H0YCA1;P05155	IC1_HUMAN	SERPING1	Plasma protease C1 inhibitor	589319000	544065000	537585000	636618000	373319000	448186000	335208000	441438000	683143000	572056000	509251000	532345000	577642000	643839000	512077000	602093000	610006000	588475000	553935000	616285000	636677000	597500000	588407000	499357000	558142000	658073000	619446000	533695000	665811000	551774000	529796000	490015000	565599000	719120000	514013000	488841000	541180000	547110000	616121000	656809000	712504000	718583000	730597000	648586000	665639000
P06733;P13929	E5RG95;A0A2R8Y798;F5H1C3;E5RI09;F5H0C8;A0A2R8Y879;K7EM90;K7ERS8;A0A2R8YEG5;K7EKN2;E5RGZ4;A0A2R8Y6G6;K7EPM1;A0A2R8YEM5;P09104;P13929;P06733	ENOA_HUMAN;ENOB_HUMAN	ENO1;ENO3	Alpha-enolase	196808	95517.5	143957	74368.4		805733	311919	244954	729327	910136	103165	812225	247880	266618	499911	234161	174765	364659	112197	440887	56129.3	68253.8		1143050	425354	58513.3	501807	114924	35912.4	218468	53817.9	203219	138030	379243	184526	1856060	136508	114480	52211.5	94804.2	312968	51520.7	213093	70653.9	166689
P61916	P61916;J3KMY5;H0YIZ1;E7EMS2;G3V2V8;G3V3E8;G3V3D1	NPC2_HUMAN	NPC2	NPC intracellular cholesterol transporter 2	185303	394543	119687	235110	298810	353991	232784	309129	301715	447225	478170	273488	290897	283200	208770	551284	305334	169458	426461	254685	206101	367253	445841	324573	228485	144635	153673	451860	318213	144010	350189	484131	452759	243311	493640	481570	219622	431297	225908	267856	214460	212018	465798	499123	357029
A0A0C4DH25;P01619	P01619;A0A0C4DH25	KV320_HUMAN;KVD20_HUMAN	IGKV3-20;IGKV3D-20	Immunoglobulin kappa variable 3D-20	1202260	2872220	2185850	759693	666313	2125430	1145420	2071830	1528980	1492710	280171	1256130	2160710	2397480	3662410	2754770	3782450	1438820	2988560	2750820	922473	2193920	2274520	2586600	4807600	3218830	3418780	2651080	2715340	394271	1911820	2017820	2343490	1876210	2038690	1454270	1123830	1264820	7293170	929882	1986410	1139030	1188810	776130	1397470
P43251	C9JSN9;A0A5F9ZH57;A0A5F9ZHF5;A0A2R8Y5J9;A0A5F9ZHE9;P43251;A0A5F9ZH97;A0A5F9ZHR1;A0A5F9ZH15;A0A5F9ZH80	BTD_HUMAN	BTD	Biotinidase	21513000	19020100	17737300	17488800	15942600	15689300	15227200	18602900	21946700	20156300	16080900	26347900	19061700	20363900	13385000	20369100	20827000	13803400	22871300	17327300	16162500	19767800	16786600	13879800	24230700	22686600	16061600	15378900	18061200	18415200	21096900	25796900	21082800	23059800	15279600	13542900	18229700	16052300	18879400	13918700	17797300	20173800	15566700	19295600	17544700
Q12805	A0A0U1RQV3;Q12805	FBLN3_HUMAN	EFEMP1	EGF-containing fibulin-like extracellular matrix protein 1	1177710	1827950	1076760	942181	610559	4330350	1740160	1640220	1859160	3319500	2707920	1386290	1217650	1763410	3188740	3492650	2293530	1775720	1726260	1828480	1929210	2810420	2509670	1004360	1836290	1693900	1067040	3093540	2486130	1483630	3028410	280943	2271200	1870960	1431720	2928480	1882630	1959250	2022750	2159720	3031660	2155310	4827760	1543700	2803370
O00602	A0A087WVE2;O00602	FCN1_HUMAN	FCN1	Ficolin-1	252134	178606						91325.7	158592	105656	268174			343489	138772		318241	156272	36166.4	143009		364582	123976	220102		173843	40693.1	96010.1	92780.2	227059	106324	42137.3	162139	293325	206238	324548	235827	242673		214260	147118		180636	391655	312574
P00746	K7ERG9;P00746	CFAD_HUMAN	CFD	Complement factor D	6186750	9049040	6937560	10330800	6416770	9577620	7469320	10889200	13009600	11675300	11135100	4881330	9343430	9355420	6259230	11956500	10939400	9977780	8713770	12915800	9137330	6466060	12728000	11297200	9880980	7806320	7443270	7654430	9950840	6839860	8691990	3779960	10843600	9730410	9551810	12783400	9488600	7390610	11593200	8861510	8416900	6764960	9534620	8966430	11008000
P20774	Q5TBF5;P20774	MIME_HUMAN	OGN	Mimecan	294400	306192	88832.5	282599	332595	320678	279035	221867	208226	333954	269958	262425	283309	337565	347537	372242	192302	340412	264939	213782	123480	297249	163920	240135	337486	163677	357551	281690	351491	302640	397237	91726.7	258697	208070	386739	409140	338995	286229	318143	418201	169048	203119	521275	345223	378703
Q02985;Q92496	A0A0C4DH21;Q02985;Q92496	FHR3_HUMAN;FHR4_HUMAN	CFHR3;CFHR4	Complement factor H-related protein 3	4091940	2942720	4283940	2063270	5593080	5996370	1170530	2794880	4039080	6213930	3593760	3619860	4437040	5574920	1628130	6367070	7278620	3051030	2038730	6116620	3482760	6917830	3248630	9597310	4099950	3706790	5139630	11133400	7685120	2672350	4100800	5601470	7669360	1075550	2875550	4123280	3076890	8476200	5658950	15984100	13286300	3940110	9672010	4264270	4970810
P78417	P78417	GSTO1_HUMAN	GSTO1	Glutathione S-transferase omega-1	589871	603057		506674	434487	714307	904280	399003	1424280	972478	307420	1386020	331349	338957	627413	254854	759206	696348	378079	791928	362687	211356	345185	2344900	265027	274225	747708	435684	367413	338961	309766	367425		2288130	1193950	2205360	265635	228163	673997	300114	347260	148852	477482	367540	255586
P00491	G3V5M2;G3V2H3;P00491	PNPH_HUMAN	PNP	Purine nucleoside phosphorylase	79938.3	95979.1	101229	91139.1		598934	345731	102598	443211	345146	135637	795477		198116	201720	47507.8	243600	166326	69604.2	165317	79367.1			778267	153045		318232	105306	86272.6	189707	49543.4	152247	75553.3	145727		765909	50252.3	75596.6	185949	30204.1	26114.4		140667	35159.8	94876.7
P19320	P19320	VCAM1_HUMAN	VCAM1	Vascular cell adhesion protein 1	1700860	1684860	1200390	2407780	1661700	1839310	1508740	1294120	1971940	1031060	2946330	825357	1257240	1359020	1713300	2706030	1248300	2779120	1128020	2041100	1338760	1146220	1758430	1797750	917177	2141660	1934320	1207780	2398220	1404960	1442700	1960940	2059950	3281920	1855690	1476710	1523400	1589680	1919070	2268030	1878130	1343630	2479340	1634100	3190510
P04070	H7BYX9;E7END6;P04070	PROC_HUMAN	PROC	Vitamin K-dependent protein C	8511410	6023380	5868500	4756840	6729630	5515610	4364200	6669850	5843180	6545740	5473840	7441980	5245800	4580390	3964940	7378410	6200780	5779200	6113290	6138590	4091800	4958450	5187460	4514620	6238590	5371760	6685400	4917170	5300450	7406980	6140790	6299760	4592900	4605940	5711530	5341060	6678120	6130750	4957010	5515160	5179310	5980380	4228730	6873710	4013050
P07998	P07998	RNAS1_HUMAN	RNASE1	Ribonuclease pancreatic	1477510	1679450	1158710	1689720	1324980	1890650	2010910	1403970	2611520	2471800	2686650	1239070	1444810	830309	1462220	2476940	1188360	2069200	1048700	2676090	2242270	684579	1776110	2065160	1912520	1442410	1880690	2027760	1469220	981561	1695950	1190170	2182830	2275700	1824790	2848550	1505080	2108500	2163600	1327200	1593660	939839	1760540	2162750	2361650
P00918	P00918	CAH2_HUMAN	CA2	Carbonic anhydrase 2	858768	156975	721121	1018260	570421	3503040	1808920	593456	1286970	2367810	936128	6879300	495422	690688	1019580	1031890	1451490	1221830	827178	456087	313725		545306	1419350	798826	56445.8	2989070	936851	276162	1296430	443994	1120090	803540	464138	163523	997918	231940	114756	2553630	137378	162220	94822	761215	509777	1022500
P26447	P26447	S10A4_HUMAN	S100A4	Protein S100-A4	238961	144751	200334	213092	105677	1210730	579096	227232	647795	1378190	105811	1528500	108317	173317	572394	186800	177789	456895	123479	341133	109868	57609.3	106448	1029880	286702	53997.2	560122	207502	99679.1	139832	86787.9	260352	201096	221889	134418	2282300	45661.1	88768.9	430230	33850.8	82610.2	45065	144441	111819	294036
P06744	A0A0J9YX90;A0A2R8Y6C7;A0A0J9YXH9;K7ERC6;A0A2R8YF08;K7EIL4;A0A0J9YYH3;A0A0J9YYI8;A0A0J9YXM3;K7EQ48;K7ELR7;K7ENA0;A0A0J9YXP8;K7EP41;K7EPY4;A0A2U3TZU2;K7ERK8;P06744	G6PI_HUMAN	GPI	Glucose-6-phosphate isomerase	47783.1		154259			331441			237994	697594		503915						99580.9		217868				411519		98785					70575.1	117669		549160		507191		162592	85020.1	54462.8	296343		121597		104939
P01780	P01780	HV307_HUMAN	IGHV3-7	Immunoglobulin heavy variable 3-7	1179470	2744020	3558310	1563950	2250130	4812210	1630550	2916390	2331930	2553160	4187680	1994310	1764270	2481980	1933410	2425710	5063860	822273	2213760	2408720	955277	2858570	2745820	2053210	3507800	2892040	3397750	2448230	4060740	5359070	3413110	3375780	2515650	2518880	2599910	1869420	2499290	2153340	4402140	881360	1789150	1539770	1299410	1684110	2992650
P01033	Q5H9A7;P01033	TIMP1_HUMAN	TIMP1	Metalloproteinase inhibitor 1	382602	330706	280913	416343	443466	1178770	503182	962166	660094	952055	540999	822080	358411	334030	509846	294595	415222	211508	233750	488268	410314	335711	436784	518548	357053	497628	678373	348117	311736	394926	311757	384201	402409	1212640	400053	735902	459421	697724	355348	505310	621778	306504	900290	552550	628642
Q92496	Q92496	FHR4_HUMAN	CFHR4	Complement factor H-related protein 4	2981620	3206330	4745230	6340130	5856460	8893510	3536110	6212440	3159600	6473340	2707230	4183710	3253030	7002630	1580250	3632800	4818620	4889610	4348850	5103260	2635100	8276990	3781420	5995300	2810760	4940570	3465880	2746020	3274530	5799340	4304830	4203130	6774410	672376	2930010	4129540	3121530	17439600	7802370	16987900	8426910	3660320	8560150	7160660	4300690
P02786	G3V0E5;H7C3V5;P02786	TFR1_HUMAN	TFRC	Transferrin receptor protein 1	6065500	5425000	3437910	7553720	4609890	6569610	9458410	5722180	5762890	5187650	6174030	4479190	7265870	3554020	4767270	7592030	5954870	6774670	4741410	5873340	7981420	5553010	5403460	6229480	5652050	6526620	7474240	4631060	10960300	8478490	7208860	11017100	9646210	5094080	7625410	7272630	8295050	20856200	8801160	7694890	7361220	8257330	3213900	7100680	7871070
O75368	O75368	SH3L1_HUMAN	SH3BGRL	SH3 domain-binding glutamic acid-rich-like protein				28351.2		152542	230919	28281.4	145336	300729		254495						17954.5		157045				457800	61068.9		99348	32611.1		53519.2		44462.8		14813.6		437893		28353.1	27681				10396.2
P00748	P00748	FA12_HUMAN	F12	Coagulation factor XII	37240900	54856800	65289200	52799800	74318300	89221300	26351600	74047600	64106200	73435700	69229800	68262600	32859700	30825400	63983600	67418500	95251900	63407500	112409000	34613000	31310500	70066200	31679700	67305600	41967900	64278500	65638600	62370700	28495500	64302000	37754200	28064300	60431600	45609400	66100400	30875400	33722100	32106700	94450300	24577100	33437400	28936600	27303800	76226400	50990800
P05451	P05451	REG1A_HUMAN	REG1A	Lithostathine-1-alpha	316116	285242	60072.5	229040	6498.55	97644.1	358449	19063.1	143237	77006.5	410233	639407	167247	129639		178132		125257	74698	259942	392849	29891.3	269029	560909	70412.3	70874.7	319936	34942.5	89490.8	127603	131844	13453.7	335893	391691	79294.3	98478.6	57080.4	125911	460346	335712	142296	159818	189540	201604	264804
P02654	K7ERI9;P02654	APOC1_HUMAN	APOC1	Apolipoprotein C-I	190747000	101281000	113647000	69585200	116113000	93793300	70679900	137210000	76001900	68382400	60732200	84582700	150092000	94057100	49996200	122049000	75202100	103702000	119821000	82421000	59286600	76505600	104582000	94666800	84209200	131840000	62706000	48289800	77192400	81783300	117409000	84046500	57614900	100583000	81013000	79715200	75560900	72620100	63058300	58784400	62809300	81843500	92552500	128597000	58477100
P00533	C9JYS6;E9PFD7;Q504U8;P00533	EGFR_HUMAN	EGFR	Epidermal growth factor receptor	166658	181734	188622	253417		83086		218207	65096.2	147165	130653	208555	121842	158344	164852	178071	123661	140283	123643	60200.2	111210	249757	168301	78970.7	173325	123648	159718		105893	147417	202415	212813	107370	172346	167716	87303.2	212481	142845	116396	104536	78107.8	209408	61733.2	80037	112044
P29401	A0A0B4J1R6;P29401	TKT_HUMAN	TKT	Transketolase	232838	156699	75831.5	92934.8	192730	529552	162773	431161	344798	1092800	123747	790518	123776	161045	116588	109470	131771	158128	130169	214972	101838	140572	164721	235726	69295.2	109140	267823	102911	147704	166915	68650	122315	150274	536952	144503	656345	114663	147108	146132	84077.3	272614	80836.6	107755	157345	127942
P22692	P22692	IBP4_HUMAN	IGFBP4	Insulin-like growth factor-binding protein 4	970707	945926	678776	733170	453120	1023180	464640	753426	1047370	1116830	1037830	873055	834812	798541	595597	1267340	685230	873637	829258	1141420	1014460	704609	985669	858408	947183	937089	813930	1040780	662859	798293	919618	617771	967000	776736	724835	996764	813787	1389470	844934	975939	852656	759478	1117510	1453030	879489
Q15166	F8WD41;Q15166	PON3_HUMAN	PON3	Serum paraoxonase/lactonase 3	22703500	47566700	31094400	39681700	22845300	21982400	13808500	21166700	29283800	24392200	32310700	26265700	21830800	22375800	36253200	22130600	24542200	24204400	35119900	18400000	24818700	42328000	29744200	20992800	23588800	25718900	30755400	23160800	29401200	32490500	23512000	22226800	33715900	32782800	25301800	19243700	38129500	16837700	20126100	20960000	20186500	57664200	29413900	21965500	30859600
P55103	P55103	INHBC_HUMAN	INHBC	Inhibin beta C chain	1579730	1029830	1005690	475987	477553	1072350	726666	959034	305841	1161150	804207	1258090	863021	931071	324322	783984	685983	359327	588220	691138	665902	566818	686362	228078	641684	747886	450950	853749	274308	733524	630670	486702	634547	750806	655173	614263	1257850	1242550	1118290	998105	547275	877764	778025	1022570	415660
Q86YZ3	Q86YZ3	HORN_HUMAN	HRNR	Hornerin	265376	440639	315610	121092	88338.4	880062	517667	871017	359630	295344	374572	374382	224699	759758	330784	314696	77080.6	53982.1	314135	344535	212477	322544	388605	471735	159823	85299.8	723461	200666	158241	279948	389762	310190	457913	378671	522328	564673	423558	63226.8		105216	354298	107707	22105.9	655056	15161.3
P02452	I3L3H7;P02452	CO1A1_HUMAN	COL1A1	Collagen alpha-1(I) chain	246308	221403	137611	380969	170228	100867	231865	91059.4	397605	300659	326114	94909.8	99506.8	236171	141484		201682	219105		191533	154229	241119	264259	132382	198916	226337	401681	130807	297538	210587	306997	75822.1	223671	115637	160248	304337	310107	174837	189767	338722	258205	174443	420999	245768	355408
P06727	P06727	APOA4_HUMAN	APOA4	Apolipoprotein A-IV	531273000	374285000	284796000	561771000	353657000	265784000	435989000	247946000	517256000	513414000	418955000	458901000	340623000	510263000	264307000	589792000	385028000	295518000	422809000	308489000	616476000	317571000	641265000	367620000	440611000	333636000	337899000	449986000	372835000	189196000	357239000	252068000	265134000	278303000	310799000	437732000	332784000	333829000	363855000	202740000	230785000	351654000	465480000	300437000	362425000
P07307	P07307	ASGR2_HUMAN	ASGR2	Asialoglycoprotein receptor 2	160184	87694.8	182400	134691		156046	183129	107755	163280	141137	159858	173974	174674	101238	114864	238923	218271	222563	80598.9	165679	271904	137911	126484	155570	255980	143490	113715	172944	123876	85030.1	118339	145626	131601	290505	251740	136844	72392.9	188456	235600	267791	62921.6	116407	397661	345024	220666
Q9H5V7	Q9H5V7	IKZF5_HUMAN	IKZF5	Zinc finger protein Pegasus	2212030	3583830	3749740	4343380	2945160	1452450	1648700	1719730	2484500	1299490	63545.3	296400	1952990	1410320	2097200	3220230	3158250	1314010	2904550	3215020	2317750	4176150	837583	3772750	2600570	2720130	1561190	2044670	4215540	20971.3	480207	1830570	3170120	2307080	1294030	193999	3634740	2288110	3285150	4043380	2480850	4232590	2363710	560158	4610550
P04406	E7EUT5;P04406	G3P_HUMAN	GAPDH	Glyceraldehyde-3-phosphate dehydrogenase	1171740	1468080	1533540	1583730	1399420	7671770	2862600	3180530	5411810	10836900	1232760	7921260	668334	2561710	2481370	1138460	2090370	2041850	1516030	3342270	755035	818345	1237360	9691690	2195050	468455	6093830	1208810	875491	1341260	1055950	2172250	1181500	2334570	1282310	11258600	1296570	1849880	1954730	1333240	1161520	470210	1398150	1469370	1524010
P37837	F2Z393;P37837	TALDO_HUMAN	TALDO1	Transaldolase	233805	152349	126221	129554		618520	103555	220764	400173	1227690	79365.3	854825	105883	131937	193312	155722	202161	237856	115353	207193	153135	110697	117807	517137	172002	95126.4	333867	97778.4	59212.7	176811	134658	211815	124596	374501	214534	650063	68737.1	56804.2	56935.8	109568	231595		157418	117754	190317
P05019	P05019	IGF1_HUMAN	IGF1	Insulin-like growth factor I	728582	1166830	1501140	2789650	813042	1966750	1610860	2466050	1852240	1594960	337993	2351330	2872980	2344740	2597720	3036130	5865460	4138090	2661750	2231730	3826720	3735950	2346150	2324970	2799740	3087510	1822740	1743220	1913330	2826980	3022340	2135870	2724230	1818110	2794730	2664800	1886260	2186550	2398550	795833	2440830	3218550	926801	3736950	2069660
P00742	P00742	FA10_HUMAN	F10	Coagulation factor X	37166200	22129500	24964100	21427900	19273900	26158000	24208500	31263100	20009200	19576300	19647700	29009100	25899000	22195000	18716500	30359200	23307300	24035900	23449700	23662000	29634700	26409700	21722600	26208500	31062500	28284800	22409500	19021500	25932200	29719400	27259600	23762900	24896700	31869800	27078800	21677700	24450600	28681100	27089700	22891900	27146200	21802200	21391900	31305600	22343700
P10643	P10643	CO7_HUMAN	C7	Complement component C7	35565500	49806400	32228200	33612300	49010900	42325100	35156400	28192700	49567000	48827100	71666200	39576800	38412200	45855000	50298100	52711300	46862000	59530600	31880200	46831700	40234900	54038200	43992300	40997600	47163500	47689100	42189400	33763000	50651500	48485600	42373700	42728100	53762900	79339100	51233200	50236200	27576400	61746900	61440100	52901500	46187300	51752800	50029300	28168300	42212700
Q92859	Q59FP8;Q92859	NEO1_HUMAN	NEO1	Neogenin	331177	329921	81057.1	369284	272275	464098	391191	360871	320717	341690	736230	351086	282687	243608	393993	208485	302700	398934	320454	265008	268203	465370	411652	333847	416470	444346	441456	220951	358055	228823	247780	341361	341991	538827	231904	307715	376271	170239	211853	117862	204681	261653	312996	234651	350912
P10153	P10153	RNAS2_HUMAN	RNASE2	Non-secretory ribonuclease	279599	493536	302234	196103	185023	298526		106163	447344	641557	315924	240037	388944	98893.3	312454	256926	170736	123129	193041	126588	232136		342282	189902	79908	104525	148212	270081	340545	168537	390758	279352	143391	211515	565396	516213	263027	770655	275157	158236	479789	255458	471467	198400	423274
P39060	H7BXV5;P39060	COIA1_HUMAN	COL18A1	Collagen alpha-1(XVIII) chain	580910	672468	623590	767212	422922	706376	752548	649555	963865	888890	746767	613688	588299	749122	457987	1099290	440632	728834	766336	894938	781884	690872	684668	938563	765013	864516	583946	697469	766078	663773	558164	454952	680885	951853	756195	736728	663774	953703	519944	610932	1073560	650905	913535	1071770	881629
P24592	F8VYK9;A0A3B3IUE0;P24592	IBP6_HUMAN	IGFBP6	Insulin-like growth factor-binding protein 6	690228	517302	340332	1270160	593751	701215	1205070	853024	1669460	1165170	958850	410623	1079430	1324670	762780	1196460	691752	1075210	826569	922561	1492450	1039690	1108280	1440650	1164330	1048600	742242	949868	548027	645904	924599	324332	1156520	325178	856766	1617420	898890	902502	1293490	951179	743203	795424	1063460	992211	1120290
P26038	P26038	MOES_HUMAN	MSN	Moesin	350261	348437	230634	357467	353035	644666	472886	411344	942027	1365750	277076	668768	284674	406961	572732	237341	319837	371743	284261	501494	242972	414217	369066	931949	329047	222359	508643	332673	191602	256458	206971	259798	250509	523612	255722	1609680	452992	337214	264381	141530	340532	199677	295648	210746	363824
P60174	U3KPZ0;U3KQF3;P60174	TPIS_HUMAN	TPI1	Triosephosphate isomerase	134370	125866	116729	254272	227024	647020	327009	160304	941578	789791	143431	947797	138352	220538	444170	180131	258168	258002	168882	487343	89239.6	72349.5	164969	1179080	260801	123111	575154	87386.2	110773	167431	66811.7	195892	102091	302003	89025.5	1537900	79562.4	227362	215752	129462	142188	84158.6	94000.8	81782.8	230186
P00558	P00558;P07205	PGK1_HUMAN	PGK1	Phosphoglycerate kinase 1	77813.7	90230.5	103327	172533	200793	957661	351163	234420	808659	1482590	157850	1069520	69935	191405	326179	138800	250349	174557	151218	331302	85229.7	71733.4	134723	1178170	192223	51656.8	525804	107322	60839.4	192750	111618	213444	42159	209513	139096	1796930	89304.7	178577	177270	106353	111841	47955.6	161190	101772	189890
O15055	O15055	PER2_HUMAN	PER2	Period circadian protein homolog 2	283886	226630	211208	152559	140115	205679	215620	279579	154847	215926	233377	195383	152531	224886	83208.3	185320	100777	119381	177120	122316	174689	164943	118520	127237	191539	149952	117651	187922	86389.1	186193	153724	89180.2	137235	83936.6	136853	115580	220003	217001	264712	198453	185755	330089	239179	219152	184749
P14618	H3BUW1;H3BU13;H3BTN5;H3BQ34;H3BT25;B4DNK4;H3BTJ2;P14618	KPYM_HUMAN	PKM	Pyruvate kinase PKM	363974	498229	322305	287633	590108	926091	942036	546187	1213800	1429700	324235	1281860	238411	602909	773140	320740	505642	374351	383191	580827	192202	361021	344793	1832840	512306	164969	619445	381255	366220	361448	412362	503482	354180	566638	495726	3101190	343672	340635	296448	244347	195003	384992	399389	300288	360201
Q08830	Q08830	FGL1_HUMAN	FGL1	Fibrinogen-like protein 1	112231	144976	253815	134850	195836	70965.5	19879.7	110060	466474	55662.2	452834	129662	151023	234250		137013	103109	175396	36995.8	482666	389298	213234	85465.8		126178		619037	170121	344234	125074	154571	47479.8	153840	368511	249956	285240	85099.1	335188		1839860	612119	479243	626607	1007320	55759.4
P30041	P30041	PRDX6_HUMAN	PRDX6	Peroxiredoxin-6	173347	150430	200021	246827	246596	823773	363327	202462	619140	629666	155407	2190770	55842.3	314737	349308	255560	390886	418905	238080	318980		53720.8	201474	1161650	265876	150269	446926	224698		173255	54727.3	244083	102654	116114	78644.2	878637		84223.2	392506	61618.2	127833	134983	218802	115350	296405
P0C0L5	F5GXS0;A0A3B3ISA6;P0C0L5	CO4B_HUMAN	C4B	Complement C4-B	149437000	187940000	191879000	181845000	66295000	173184000	52432500	129558000	108237000	177630000	157250000	126667000	78914600	180728000	143642000	183456000	195776000	97606100	173253000	288843000	138619000	174958000	58093900	207044000	124314000	132898000	105944000	195836000	119574000	157854000	66626600	156210000	389984000	93159600	95834900	142854000	257626000	127825000	178424000	213390000	148045000	179734000	273595000	178479000	200635000
O14960	D6RD58;O14960	LECT2_HUMAN	LECT2	Leukocyte cell-derived chemotaxin-2	347669	310587	454581	397354	395041	468332	518486	442533	264986	646342	364698	138285	480611	386137	417244	782260	387283	406712	521802	455768	390767	825379	543473	478032	532334	519977	491916	488764	258980	462512	469572	193337	238406	381814	446026	215351	415977	465370	206614	211657	363882	318341	168944	163910	399486
Q9UBP4	F6SYF8;Q9UBP4	DKK3_HUMAN	DKK3	Dickkopf-related protein 3	385399	213437	192965	574781	521265	302418	385956	518351	641547	564858	748256	299401	419437	240267	269872	248760	442125	315896	149498	365440	611967	422396	841442	140733	359882	379930	335150	224794	455753	204936	392405	187118	322846	259879	278691	339995	454365	325897	472934	403811	238461	535212	683070	311975	265319
P00441	P00441	SODC_HUMAN	SOD1	Superoxide dismutase [Cu-Zn]	272630	14085.4	90776.4	194046		795230	492100	241681	482514	600466	151950	1148500	85771.6	135595	105170	48451.7	234413	279288	159250	75786.5	163813		203374	584307	195678	54611.2	507084	183171	110518	289252	123727	197849	194715	163445	32976.2	439437	73093.1	81493.5	387726	26574	51521.1	118328	180976	124845	185629
O75636	O75636	FCN3_HUMAN	FCN3	Ficolin-3	55924900	19719500	64942500	63545400	41261700	51027400	38103500	40769900	21656800	7103970	43838500	41389800	74025700	54227800	48217600	57675400	60837200	12230100	76342500	93046800	12319400	36453700	42817500	60446900	61613900	83099100	48363300	67864700	39473200	60281000	75205500	74962900	75280900	145969000	87941100	56372600	51878800	45606200	40958100	42691900	32604500	64152300	64180900	55227200	58658500
O75594	O75594	PGRP1_HUMAN	PGLYRP1	Peptidoglycan recognition protein 1	101609	181250	382606	85877.2	163710	85961.1	271710	99072.1	203968	205458	282456	83375.3	76483.7	112817	168585	147105	90586.1	178715	79802.5	150296	111574	103067	103355	95999.4	46499.4	104242	62468.4	252338	67732.9	229240	79281.3	247971	188990	181455	128579	183016	191704	278450	141696	106837	220845	85163.9	377407	464074	447952
P18428	P18428	LBP_HUMAN	LBP	Lipopolysaccharide-binding protein	5283910	2879520	3742780	1855890	2974650	6371690	2350850	3349850	5316870	2396290	3118450	4158410	3774470	3845980	2987530	5543110	4491160	3220890	5470960	6421500	1990850	947341	3511400	3691800	1418040	2936650	3946930	5383320	3093600	3338250	4681350	4696210	4399750	7643920	2437130	3322060	3280810	6252000	3604010	8227330	2904850	970786	4968160	5088130	2619230
P30043	A0A2R8YEP4;P30043	BLVRB_HUMAN	BLVRB	Flavin reductase (NADPH)	1330040	164346	833602	1176520	660251	2980830	2102060	494337	816235	2215610	1039950	4829550	322798	481684	815201	964846	1227980	819598	696764	356935	253194		729985	1293640	1189090	84973.6	3379490	980880	285330	1334040	401828	1456490	716993	438931	230076	841532	168547		2865790	214547	439372	258526	600838	339411	955879
Q8IYS5	A0A0A0MRF2;A0A087X1R2;A0A0A0MR14;A0A087X0P3;A0A087WV17;A0A0G2JMM7;Q8IYS5	OSCAR_HUMAN	OSCAR	Osteoclast-associated immunoglobulin-like receptor	22327.8	23715				11281.6	43852.3	58572.7	91354	36509.7	80847.8			26270.9	40226.9			46470.4	17636.5	82379.7	56223.7			4478.24	25967.7	43141.8	24101.2	49335.2				48519.8	75099.4	73896.6	13286	9812.01	63143.9		41264.1	83989.4	52951.8		96289.3	108743	35010.8
P13473	H0YCG2;P13473	LAMP2_HUMAN	LAMP2	Lysosome-associated membrane glycoprotein 2	9595080	7586840	8133930	7346280	8987930	6481340	5717590	5077690	7195790	8474400	5930840	7017720	5989610	5001180	10528700	9936020	5693470	7648240	3224140	5486570	7909820	8780080	6613280	10741200	5541220	8459760	8940990	6717720	4878590	7460700	6879760	6182480	3850700	7819270	7828430	4494980	6410310	5441890	10548800	6354020	4034130	7533290	3138600	7094540	4471090
P02656	B0YIW2;P02656	APOC3_HUMAN	APOC3	Apolipoprotein C-III	742126000	198484000	335684000	109874000	168399000	217987000	245268000	507132000	116742000	209617000	74547700	215201000	284448000	224563000	105430000	440357000	203829000	271728000	304657000	188101000	173402000	164067000	305950000	329432000	252918000	296542000	129798000	150689000	188747000	256214000	419942000	512792000	178829000	236319000	154956000	448368000	152330000	311175000	129826000	112613000	103657000	162174000	177379000	799414000	150638000
P06733	A0A2R8Y6G6;P06733	ENOA_HUMAN	ENO1	Alpha-enolase	156016	174026	198310	207741	286263	907904	331753	395984	908289	1565120	137396	1060910	87939.4	340951	486946	170519	275465	293967	129734	424623	130775	140805	155898	1309990	227890	92500.9	383626	139719	82831.3	145711	88073.7	163193	109406	349602	219072	2208240	143469	335562	126363	141374	366641	80914.7	219650	160774	229313
Q9BUN1	Q9BUN1	MENT_HUMAN	MENT	Protein MENT	779757	1092990	1133130	1153020	1829320	1002290	516330	1007440	995814	795720	790469	706091	880998	187886	1109950	1114630	673427	560437	682950	950686	922609	1136140	1146650	552056	875116	777623	972924	993520	1037700	2181190	520851	399430	399243	754183	376278	568653	1113730	585440	818411	1041930	578224	1418780	431062	190796	927174
P08603	P08603	CFAH_HUMAN	CFH	Complement factor H	783980000	765394000	673986000	699259000	562311000	826371000	724667000	788773000	771536000	749426000	760837000	798679000	784204000	845589000	645427000	665211000	712323000	591481000	875961000	760348000	720613000	686749000	705553000	801446000	653592000	787657000	593240000	788453000	692315000	792746000	694788000	689401000	727864000	502571000	649748000	648476000	722952000	863107000	756863000	786087000	781794000	609087000	598026000	742366000	731450000
Q06141	Q06141	REG3A_HUMAN	REG3A	Regenerating islet-derived protein 3-alpha								30416.6	35544.9		74757																23239.1	11832		30509				28065.4		16229.8			20492.3	62726.1			46194.6	84503.5
Q12913	A0A087WTK0;A0A087WVC6;Q12913	PTPRJ_HUMAN	PTPRJ	Receptor-type tyrosine-protein phosphatase eta	845948	784816	736445	754099	702820	784427	723952	806161	815082	747590	941250	853284	593014	504215	583183	576173	680629	498861	642929	628941	486519	838689	666135	717783	502563	819440	920150	538097	785210	670637	761698	642180	523741	890631	596379	590806	662763	563369	751533	423363	426999	671281	479333	898344	720226
P52209	K7EM49;K7EPF6;P52209	6PGD_HUMAN	PGD	6-phosphogluconate dehydrogenase, decarboxylating	154679	158460	103078	138980	127658	787813	225572	221422	405760	1596160	49957.7	1091010	27650.2	172927	200739	139431	159521	197733	125286	95150	58236.8		95271.6	639326	161974	73141.2	403552	86228.9	123488	158777	31949.5	184198	148919	126437	146906	562869	60415.9	141016	130679	16069.9	164696	57758.9	74567.1	42803.9	92587.3
P10646	P10646	TFPI1_HUMAN	TFPI	Tissue factor pathway inhibitor	893096	1067430	653155	715665	1143010	792331	552806	736501	1205130	487994	908765	703977	1472800	871393	358469	680698	678813	832525	737185	902996	1122670	700067	888593	518680	588012	724162	657722	434976	715549	889576	1277760	640210	784337	1062300	873725	607801	600039	994309	554186	911880	998655	676179	1094750	726530	1158840
A0A0C4DH72	A0A0C4DH73;P04432;P01611;P01597;A0A0C4DH72	KV106_HUMAN	IGKV1-6	Immunoglobulin kappa variable 1-6	598169	434417	402108	249930		462903		744503	584569	922819	747349	746631	536402	95276.3	662064	740087	382010	842844	578272	1150470	858760	719413	1105000	834597	1296170	607049	1140730	1035280	1019330	1224160	1140700	899210	118499	318417	796179	911751	441904	745318	1182120	127167	874707	229450	717967	766149	398035
Q03591;Q9BXR6	B1AKG0;Q9BXR6;Q03591	FHR1_HUMAN;FHR5_HUMAN	CFHR1;CFHR5	Complement factor H-related protein 1	14748100	15080100	13318600	12544200	29180300	7095210	15469800	5835900	16070900	14645200	12151300	5768900	12480100	14384800	10261200	14770100	16919300	9750330	5175580	13608500	12282500	12808600	13262200	16124400	14422800	6722340	14686800	6956730	25488200	5095680	14663700	12926200	12777400	9583910	10989400	11937600	22293100	18929800	14961400	29546500	19904800	17650700	12896600	7006130	14478400
P16671	E7EU05;E9PLT1;P16671	CD36_HUMAN	CD36	Platelet glycoprotein 4						61851.8			75435	302473		214764			54374.1																					294320
Q08380	Q08380	LG3BP_HUMAN	LGALS3BP	Galectin-3-binding protein	9457640	13202400	10965400	10717600	9102930	43831600	8285700	14271200	5842910	13235100	36423600	13026300	16067400	28795500	17627100	21529700	18609200	11627200	13617800	21442900	15562500	19002900	10945500	10140700	9288000	23245200	9995550	41178400	14727700	11987700	18405200	8403170	16391200	29056100	18247900	10052000	13638400	39630600	16366600	33232700	11797200	13328200	10572100	17473600	16440800
P02652	V9GYS1;V9GYG9;V9GYC1;V9GYE3;V9GYM3;P02652	APOA2_HUMAN	APOA2	Apolipoprotein A-II	609620000	563391000	493921000	613430000	494054000	525128000	415578000	404578000	536251000	601931000	252281000	504213000	517479000	427995000	425547000	480036000	622617000	429703000	518846000	496151000	586455000	521425000	576269000	317446000	399576000	482332000	385650000	404002000	480614000	270244000	380972000	281263000	351979000	675179000	368964000	363852000	552790000	289292000	306243000	325799000	283803000	470821000	260892000	359414000	430694000
M0R009	M0R009	M0R009_HUMAN	A1BG	Alpha-1B-glycoprotein (Fragment)	1986850	1427750	1230570	1546760	1876640	1311460	621130	1200120	1453480	1010300	1304390	729957	552993	1830930	740928	1139950	565130	1286250	830245	781053	1123270	921328	756095	929745	1137570	1013950	1169300	587614	1762710	884128	1165090	918765	1063170	1201760	1139240	946304	1137040	941708	723162	1440020	1251220	1520530	1764100	593652	1623070
Q14520	Q14520	HABP2_HUMAN	HABP2	Hyaluronan-binding protein 2	38342800	30981900	31312600	25427900	26684400	35720400	25628500	26410500	25582700	30810600	24523500	29548400	26902900	29465600	28042000	44195200	30655500	26848000	25832800	35338300	32872000	30102800	35480000	24827800	28746200	34454300	34190900	35204600	37453200	27972100	31718700	30894700	27579300	33945000	24034500	29628800	30307000	35805100	27284600	29225300	33254900	31822000	23670000	29411000	21751000
P50552	K7EIG8;K7ENL7;K7ENR7;P50552	VASP_HUMAN	VASP	Vasodilator-stimulated phosphoprotein			70813.5			60793.7			172070	111785		74656.4			210776		86734.4	127107		138312				518228										36333.6	44810.1	165615		92769.4						15818.1
Q86VB7	C9JHR8;F5GZZ9;Q86VB7	C163A_HUMAN	CD163	Scavenger receptor cysteine-rich type 1 protein M130	3211020	2171950	1670880	2220480	4442560	3766460	2048060	1344490	2371910	1540010	3212250	844508	985548	1619090	1414770	3136980	1542280	2476640	1337590	2689650	2799630	923388	1795260	2416140	1196080	3146810	1914230	2137740	3263680	1769070	1025780	1522260	2340020	6752690	2742110	2025350	2412180	1738920	2474430	2753520	1346760	1610990	2724170	2675300	6663480
P35527	K7EQQ3;P35527	K1C9_HUMAN	KRT9	Keratin, type I cytoskeletal 9	27032900	61370600	39746000	24018700	37830000	124194000	39465400	100775000	38738000	31881400	36743400	67861200	31809600	92115400	55833200	49349800	8357990	9140150	37081500	56618500	25770000	53544500	40624000	84273500	26632600	11027500	97421000	28130200	30472200	19422000	43877800	53745800	49711400	38013600	62573500	73628700	72002300	13960900	9056660	44966200	47397400	15253900	11904000	129299000	25396300
P08493	P08493	MGP_HUMAN	MGP	Matrix Gla protein	572878	901101	654326	869917	451280	769347	879300	812687	1043460	404376	472857	630459	981188	843095	410591	1189100	560538	969807	1136350	1388340	917504	1137320	858500	975893	1709970	720345	522172	649163	412145	713754	459835	439198	953130	1094030	890351	610223	1164830	539914	1090630	703321	920477	640802	754589	685195	459222
Q8IUH2	Q8IUH2	CREG2_HUMAN	CREG2	Protein CREG2	1552640	977017	1388860	976216	1222200	1564610	1020510	1221830	1026680	1358510	780339	1545500	899998	1202510	764865	1129590	1317880	1097060	1444750	1058670	1671320	1471050	1322580	1305990	1476540	1626960	1729410	1805800	1583250	415740	1371660	1209160	1745640	655021	1179810	270830	1698640	1829390	1544020	1375610	1302430	1122650	1128240	1844160	1057490
P00738;P00739	H3BS21;A0A0C4DGL8;A0A087WU08;J3QR68;H0Y300;J3QLC9;A0A0A0MRD9;P00738;P00739	HPTR_HUMAN;HPT_HUMAN	HP;HPR	Haptoglobin	13655100	5677280	14780000	31186900	7789870	30018900	6744030	16224200	25191300	16692100	13289800	24334900	8246730	21680400	15153500	6368330	47627800	11517200	9187660	23688800	27679900	10085400	10191600	19650900	3220930	35301000	26085400	26328300	24908700	28487300	12863800	9282770	12345300	23703000	14571700	14160400	21575600	37820500	29311200	27354100	12202200	15017800	9722180	21577300	10653800
A0A0C4DH25	A0A0C4DH25	KVD20_HUMAN	IGKV3D-20	Immunoglobulin kappa variable 3D-20	372077	957333	798095	663337	268714	801530	591085	747238	486554	825958	509523	876399	1430600	973005	706192	673153	1211300	539393	881862	1025740	171964	876081	768018	372576	833381	904827	1020460	804080	504165	1548680	1552820	628727	1442550	613565	651229	1038600	543925	913002	1959470	246519	601185	334943	525719	438865	532881
Q9UJJ9	Q9UJJ9	GNPTG_HUMAN	GNPTG	N-acetylglucosamine-1-phosphotransferase subunit gamma	443183	341013	367403	388321	395044	519969	294450	431610	359793	700875	595136	263379	323312	271517	380690	317931	297507	358489	198799	366117	447736	408478	102347	266142	457641	440847	380211	441464	310508	411340	467626	288993	236053	1002100	409538	456560	306797	486162	281207	389507	360649	322666	628886	405430	349242
P06703	R4GN98;P06703	S10A6_HUMAN	S100A6	Protein S100-A6	453519		212569	241042		1901060	46655.4	197616	368982	2415790	433026	2742380	139077	359392	207594	321816	308365	550486	298349	289556	142079			475978	182084	34147.3	1064360	294933	114231	376699	164204	425394	227139	284811	71929.8	562131	127587	93597.4	421859	60659.9	192384		117786	245852	342504
Q96FE7	C9JMK5;Q96FE7	P3IP1_HUMAN	PIK3IP1	Phosphoinositide-3-kinase-interacting protein 1	98558.5					24106.5		76988.7	144467	127149	156607			108473		100811	15893.6								85351.7		56092.5	34047.5	147456	32886.7	93475.5	60697.9				152598	50121.6				100547		239418	111906
P14543	P14543	NID1_HUMAN	NID1	Nidogen-1	148019	177198	175673	231119	177032	370242	156054	427374	255504	332926	112173	195758	224672	254880	332116	93998.8	205560	220060	172340	205354	229610	177613	158096	187745	84440.9	186968	203018	209611	210526	208130	141005	173617	229255	292152	162302	238302	246019	233925	150719	167730	255002	264290	306496	123774	175663
Q9BXR6	Q9BXR6	FHR5_HUMAN	CFHR5	Complement factor H-related protein 5	5092850	4572990	4084570	6043590	5236680	6347150	4846680	8198640	7933470	5410510	3915120	6446650	5618060	8015560	4224150	5012350	5706030	3637090	7236030	5771650	7566210	5926900	5615760	6108820	3919690	4946420	4473500	6300600	4818370	4357520	5397290	6334760	6132140	2942190	4900670	5648350	6054800	7236420	4396030	8725600	10382700	5730840	6883710	6604490	4778120
Q6UXB8	Q6UXB8	PI16_HUMAN	PI16	Peptidase inhibitor 16	5680050	5192360	1241590	4390010	2902010	5766770	4430740	3794190	6701100	9884010	7102300	3317120	3268670	3089410	3562650	5223600	2754400	4430680	3131490	4533630	4174970	4903900	6911930	1915670	4677880	4118350	3603730	5623000	5394790	3828080	3726920	872090	3276300	1612140	2398000	6558410	2533850	2355430	4253180	3494570	2271720	2429230	4117290	3901600	4866980
P07602	C9JIZ6;A0A0J9YXB8;P07602	SAP_HUMAN	PSAP	Prosaposin	4086980	3006140	1715140	2503560		3359940	311157	2545110	3328500	2180500	3466620	2174720	2001090	2747580	2640140	3137930	2225990	2533390	1852670	1822970	2865590	2465230	2387880	2705530	2210660	1774650	2533500	2649810	3263200	1576310	817038	1186440	2650430	3475800	2664450	2241400	2065540	1922990	3206220	2343520	2927360	3037900	2206510	1779730	2389460
P04264;P35908;Q7Z794	Q7Z794;P35908;P04264	K22E_HUMAN;K2C1B_HUMAN;K2C1_HUMAN	KRT1;KRT2;KRT77	Keratin, type II cytoskeletal 1	10501400	52452500	39555400	25612100	33160400	79516700	42658000	56125500	28984600	22555600	21966600	34565700	36488000	82590000	36970400	26773500	3744480	3069900	31190000	45871800	10334300	37146300	22824400	53298400	16956800	8918810	80404700	11037200	13813700	6564540	19400100	26444900	30591600	36875800	50837100	36648200	55128300	14173600	8871590	29940300	43727500	10102700	6437470	52064300	18419100
P11142;P34931	E9PK54;E9PPY6;E9PI65;E9PNE6;E9PKE3;A0A0G2JIW1;E9PLF4;E9PQK7;E9PN25;Q53FA3;E9PQQ4;P0DMV8;P34931;P48741;P54652;P11142;P17066;P0DMV9	HS71L_HUMAN;HSP7C_HUMAN	HSPA1L;HSPA8	Heat shock cognate 71 kDa protein	229334	121644	237727	218523	317567	918759	388454	253333	930731	1072730	215126	1048950	55717	422789	605664	57721.1	461526	344815	294167	625200	199883	99960.6	196467	1859700	373073	94006.9	599817	244157	150648	210068	93659.5	290891	119465	444901	188548	1882210	110076	277559	258331	154557	175063	11224.6	206754	156359	320355
Q9HCN6	Q9HCN6	GPVI_HUMAN	GP6	Platelet glycoprotein VI			16266.6	177778		910859		510167	434614	1026580	103366	597815		134828	207333			103645		122290	38131.7		153382	387768						72269		219501		76974.6		591579	64574	311156	52367.3	156709	88693.4		109566		274032
P01857;P01861	A0A286YFJ8;A0A0A0MS07;A0A0A0MS08;P01857;P01861	IGHG1_HUMAN;IGHG4_HUMAN	IGHG1;IGHG4	Immunoglobulin heavy constant gamma 1	1670710	4281730	2968470	2616120	672546	2556140	2425260		2090980	2253940	2751190	2853290	3206440	4144040			6241360	1818430	4340830	3899910			2204110	2916850	4830910	5424350		4292500	3653230		3568700	4963960	4182850	2687590		2406800	2038410	2611730	6766960		2545080	1345570	1975660	2051220	2571800
P48740	P48740	MASP1_HUMAN	MASP1	Mannan-binding lectin serine protease 1	13486700	7942990	11185900	13102400	6811920	11238200	8003880	10082800	8044900	6722130	10589100	9072230	13597000	12604400	11081500	11264400	11331300	8132130	13763000	16004500	9163510	8946920	12596700	9510300	12590800	13314700	11115300	12208800	10953200	9780860	14709700	9188750	12096900	23870000	11039900	11781600	8495650	10676200	9971680	8383730	7076830	12558700	9224370	10186100	10889400
A0A2Q2TTZ9	A0A2Q2TTZ9	A0A2Q2TTZ9_HUMAN	IGKV1D-33	Immunoglobulin kappa variable 1-33	5142340	13760500	6764980	5638700	168819	7814060	917872	9718560	7905750	9041580	4668820	7746380	12852300	8498080	11082000	7990400	21764700	5604050	9421800	11070700	6198550	7077360	9072590	6965640	18088000	12212000	12543500	12049800	8600150	12539400	12430000	8950650	10360100	8081450	7041280	8207920	6316840	9691000	23835200	4874790	6784160	6281610	5018320	4450590	5284430
P12821	J3KTH9;A0A0A0MSN4;P12821	ACE_HUMAN	ACE	Angiotensin-converting enzyme	206189	93865.5		148402	363243	211085	193741	102988	150507	259154	373528	172890	244201	141003	125508	169826	75101.1		183612	128149	71352.1	215605	204145	127637	109439	179892	162012	121497	148214	61083.8	257286		90330.4	266686	179081	201970	128850	68147.2	89008.7	112865	88259.8	155135	201869
P00738	H3BS21;A0A0C4DGL8;A0A087WU08;J3QR68;H0Y300;J3QLC9;P00738	HPT_HUMAN	HP	Haptoglobin	20241700	9117950	19888500	48966700	11724400	59684600	6610030	30375300	50882500	33264700	28250400	47991200	12380900	44441800	28095100	7244170	101619000	22399500	14436500	44003800	54909000	17239900	17690700	30482400	4847300	53406500	47018200	55910500	41893300	52998400	22521400	13747400	22529700	43424000	24723300	29984200	40665600	64045400	54414200	45686300	19670200	23723300	15623100	39148700	15666400
D6RE86	D6RE86	D6RE86_HUMAN	CP	Ceruloplasmin (Fragment)	201613	213176	187767	98055.8		369479	193179	260355	210032	188421	119725	209477	292380	246932	97003.4	164980	135600	222815	214098	190276	236927	322499	72284.1	94384.2	44331.6	224989	218431	183884	160081	174809	242806	390812	266406	100141	170581	200265	291005	317862	212595	451381	252227	206407	251907	231140	173406
Q14623	Q14623	IHH_HUMAN	IHH	Indian hedgehog protein	325869		47846.9	217777	214594	186674	133344	83916.7			89037.4	172037	97407	146936		80239	52377.6	58046	140097		40994.1	120096	120991		73324.1	75870.1			111626	79886.5	94737	143066	107933	175332			68018.1		141761	29722.4		53805.3	92829.4	62895.4
Q16610	Q16610	ECM1_HUMAN	ECM1	Extracellular matrix protein 1	21973100	25600400	25523000	29782100	28555500	18102800	22367900	22250700	20627700	30741300	27302200	15200600	20086600	26566800	21872600	18901400	17192900	12302600	14431200	17690500	13724600	21216600	19648900	19212700	19368900	18905500	22394000	27566900	21148300	26386700	21549900	17919200	37506000	24289300	18181800	21898200	24462100	17956200	21046100	13950400	17598500	20100100	18387000	13100600	22231600
P14174	P14174	MIF_HUMAN	MIF	Macrophage migration inhibitory factor				75682.3		336459		85439	404785	1129080	21517	290182		71617.7	206489		102734		69028	137324	26582.4			765068	137634		182660	58781.7		68875.6		141428		84673.7		1264150		33297.1		17454.6	13483.5		123016		150643
P01034	P01034	CYTC_HUMAN	CST3	Cystatin-C	3492240	5514410	3870710	5099990	324793	5282770	845725	5491520	6708690	6879180	5626350	3680750	4435640	3783970	4114090	8147790	5123900	9724330	7644050	8210700	8303520	5291960	7416050	6965410	7371850	5340160	6753430	7275380	6319480	4253900	5947040	4974210	6948220	5804680	6285620	8584480	4291840	5672620	6324340	5224900	7415030	4252210	6454060	8359140	5821660
P35908	P35908	K22E_HUMAN	KRT2	Keratin, type II cytoskeletal 2 epidermal	5485200	11730800	6622010	3436940	7712610	29675700	6763530	15972700	6452970	8592570	7752760	12233900	6139780	22806400	11572600	7150400	1525920	2791120	7316070	13030500	3600060	6179700	8152820	14687300	4261060	3198790	14276500	2722810	5671010	2093570	6606280	12038200	5677400	9413400	8703560	14640700	13933200	3266630	1649710	7191510	19128000	1733900	2392510	7800830	4370420
Q13228	H0Y532;Q13228	SBP1_HUMAN	SELENBP1	Methanethiol oxidase	318025	143951	212593	461535	113817	1376290	712818	306197	316996	735707	337418	1603700	279122	280766	216091	273324	433884	345756	309786	209394	229958	139478	177284	236204	130724	319990	650031	286271	199623	480740	308469	367644	225303	339552	205020	223788	357244	12245.4	618717	150943	162394	80239.8	398387	257957	479496
P69905	A0A2R8Y7C0;G3V1N2;P69905;P02008	HBA_HUMAN	HBA1	Hemoglobin subunit alpha	682579	284674	629411	912250	1693120	4620510	640287	1398440	460115	26275400	335252	21584700	369928	316597	430752	515726	1921220	583780	579062	556695	140527	971199	438439	588647	18441900	293318	2247120	483548	188988	866438	252163	846585	377095	454590	3427050	313678	168509	401854	1712190	171944	468456	349258	430075	145989	1043980
P62328	P62328	TYB4_HUMAN	TMSB4X	Thymosin beta-4			41955.9			390069		279654	609557	1895470	55230.6	592490		232345	815176		171274	1124080	221518	517713	232202		208692	476794	84288.2		240443	90780		138813		41633.7			195987	2312410		46553						62771.8
Q01518	Q5T0R2;Q5T0R3;Q5T0R7;Q5T0R5;Q5T0R6;Q5T0R1;Q5T0R4;Q5T0R9;Q01518	CAP1_HUMAN	CAP1	Adenylyl cyclase-associated protein 1			39225.6			269351	37723.8	23753.4	376444	565784		299498		88384.9	226946			116872		226879				971544	91020.6		54179.6			40403.4		51630		35668.6	59161.9	888563		106276					70156.8
P54289	E7ERK3;P54289	CA2D1_HUMAN	CACNA2D1	Voltage-dependent calcium channel subunit alpha-2/delta-1	707175	644924	407554	469212	500620	598111	664971	573497	381001	412959	1089820	658868	387378	454331	703988	546136	402897	758143	576073	388733	361527	1056180	579151	528759	431362	706844	404392	313278	278017	988580	372540	1211510	803366	446028	653765	1127400	597050	263701	335491	386037	363959	765936	191028	488441	459159
P22105;Q16473	A0A140TA33;A0A140T9C0;A0A140T8Y3;A0A140TA52;A0A140TA41;A0A3B3ISX9;A0A140T9L7;A0A087X0I0;A0A140T8Z8;A0A140T902;Q16473;P22105	TENXA_HUMAN;TENX_HUMAN	TNXA;TNXB	Tenascin-X	1609980	1997000	521097	2392210	1347510	2426000	1784920	1528290	3201190	2854020	2499900	1704660	1819360	1520960	2109960	1406910	2193390	1865090	2137980	1582290	1548170	2682950	3674200	1585520	1975250	1782170	1765930	1911960	1866830	2236120	2189340	1338370	2889700	1465190	2166480	2301770	2229530	961128	1908610	1245790	1060040	1401090	1862590	1382040	2193390
C9IZP8	C9IZP8	C9IZP8_HUMAN	C1S	Complement C1s subcomponent (Fragment)	4885350	4032480	4335650	6629920	1557420	4706580	3496480	4636100	6886890	3487090	5758940	5179100	7044720	6501220	3297060	3545140	4477790	4940900	3593780	3567920	5010180	4159690	4582860	3688400	2666380	3711830	3136170	3264360	2719530	3301110	3251300	1934950	4228460	5105710	2861280	2775280	5384480	4232660	2636500	3912370	3661750	3717170	2891670	4561650	2516470
P04264	P04264	K2C1_HUMAN	KRT1	Keratin, type II cytoskeletal 1	20139300	45569300	31655100	17592300	33167200	87053200	35158300	69198900	29546900	23434300	30007900	51794700	28173000	77434100	41007400	33861900	6889320	6420600	26094100	41045900	13285800	29255200	31711900	50960900	18640400	8280920	64662800	16607400	19477000	10194400	27508900	34121700	34164100	27955000	43834000	47171600	50896500	11266800	6367660	31670200	45012200	8676740	7447090	76708700	19481000
P22792	P22792	CPN2_HUMAN	CPN2	Carboxypeptidase N subunit 2	60856500	61999100	54281500	49384800	23940900	56790800	49425800	61468500	52503900	42864400	41817900	50417400	52661500	50454000	35621200	40009600	40599600	43656500	45995200	53897100	49160200	50411600	45856100	46757100	49625900	45050500	56045700	46010100	45895900	43776700	57231200	28217900	46838500	32523700	36901800	33456100	61900200	46747700	52620600	55735500	45169100	42768100	24342800	44360600	42244300
P35443	E7ES19;Q2HIZ1;F5H4Z8;P49746;P35443	TSP4_HUMAN	THBS4	Thrombospondin-4	1892360	1350070	531648	1181670	1135670	1713690	1076950	1362930	688617	2488990	2224720	1552460	942983	1511510	1238870	958655	1172180	653613	1151890	1024870	446692	1490140	1238280	1051510	1396250	974593	944363	1374850	1197450	1511230	961777	856583	1481510	1644600	1055440	2064480	1373570	662959	1198630	609597	456194	811596	615205	481066	1875980
Q9H4G4	Q5VZR0;Q9H4G4	GAPR1_HUMAN	GLIPR2	Golgi-associated plant pathogenesis-related protein 1	485021	499331	240597	222825	305438	453597	480915	486430	523422	733802	574659	587882	409763	434273	447435	373569	396377	588509	543840	454010	559329	613118	558694	272703	365969	453633	372906	611180	462085	478002	506151	408671	411737	400949	403071	569904	511820	140892	350693	412533	400048	498889	367077	311759	340760
P68871	A0A2R8Y7R2;F8W6P5;P68871	HBB_HUMAN	HBB	Hemoglobin subunit beta	9280760	2148010	4606820	6333800	5684200	54006700	12001900	15673000	5409470	273115000	5205040	348448000	3408940	3927830	4139820	5095370	18280300	6499680	4961920	3310710	3329450	5577010	4697000	6691240	185973000	1135490	18508800	6199720	2186450	10315400	4912830	8401730	4778010	4179820	7709690	4353740	1288700	225875	13421000	757352	2927500	2104180	5825380	2654330	5405530
A0A2R8Y7C0	A0A2R8Y7C0;P69905	A0A2R8Y7C0_HUMAN	HBA2	Hemoglobin subunit alpha (Fragment)	5706880	1256970	2416820	3144930	1550980	28147200	7562080	8674140	2766410	135200000	3028370	178805000	1599490	2570990	1774580	3641350	8091840	3535000	2602090	1391710	1881900	2732330	2332560	3389800	95318200	762491	11030800	2947740	1167140	6669920	2920810	4994040	3271930	1868540	2952700	2483350	761145	140629	6834860	332200	1786940	1014550	3487170	1500390	3024190
P01857;P01859	A0A0A0MS07;A0A286YEY4;A0A0A0MS08;P01859;P01857	IGHG1_HUMAN;IGHG2_HUMAN	IGHG1;IGHG2	Immunoglobulin heavy constant gamma 1	826897	4361890	3048060	2454960		1497570	892560	3351560	2389670	3044520	2530880	2182180	1597160	3536670	3357850	1882670	6426940	1704260	2898960	3101610	1040110	2905500	3005290	2566220	5624830	3368460	1395580	4093270	5471110	5095560	3030670	4281640	3931270	2303590	2733750	1791120	2026340	2603400	3393470	1895450	2522270	2511840	1941950	2046240	2529290
P20851	P20851	C4BPB_HUMAN	C4BPB	C4b-binding protein beta chain	38490300	35032700	42937700	31205000	31199000	38009500	22815100	45008000	34674900	38029400	32187200	39715500	36425800	39266200	25398800	37515700	32119500	35647800	36899200	39128900	37349800	36949800	26049900	25757800	34130800	36622000	29131700	38348300	28070900	32427300	37809600	33000300	34038500	16115600	30660800	22733800	42296200	38708100	44162300	38383800	37852300	45936300	32649200	40642200	25223000
P30086	P30086	PEBP1_HUMAN	PEBP1	Phosphatidylethanolamine-binding protein 1	181413	68754.8	106648	71598	196856	475708	314688	211043	366987	586320	91404.9	676619	80974.9	77570.1	40357.8	149709	138075	148164	43949.4	126340	65249.2	88728.1	167425	482140	163235		271770	49581.3	110193	78433.3	94803.5	91762.2	116003	367774		455261		92435.4	217716	61676.2	67859.8	30949.2	139172	125641	192620
Q8IZF2	Q8IZF2	AGRF5_HUMAN	ADGRF5	Adhesion G protein-coupled receptor F5	510558	225221	328527	480545	595020	534484	292379	454640	445225	365936	460263	657530	401690	469523	358592	506975	380598	485673	427790	464409	303067	166958	329250	382683	311650	510322	287908	263081	214912	271840	331598	364951	525377	582664	356451	279429	296703	249734	396707	186156	162670	546698	287774	203329	287729
P06681	E9PDZ0;A0A0G2JK28;A0A0G2JL69;H0Y868;B4DQI1;P06681	CO2_HUMAN	C2	Complement C2	28563700	26832300	26414800	27692700	20374200	22741400	18868600	23280700	28693800	22608100	27284100	25795300	24945800	27133200	23997700	30074400	24425700	26626400	14388600	31992900	26658500	26432300	24334600	26926300	24652900	25898300	23389600	17015300	27222100	24799500	24214100	40806500	28938200	23586200	25902000	20895200	23646200	29833300	25813900	30963900	30872200	26211400	23796800	23393300	31311200
P40925	C9JF79;B9A041;A0A5K1VW95;C9JRL4;P40925	MDHC_HUMAN	MDH1	Malate dehydrogenase, cytoplasmic	72664.9	29282.9	38872.7	52349.2		217535	104331	25711.9	143584	252658	72464.1	341969		71770.1	91931.4	46626.4	77585.2	76344.7	30268.4			34904.6	63107	214063	80796.5	47546.4	141916	43551.4		79603.7	42788.5	54628.6	16266.8	82007.8	39940.1	214513	22882.3	37249.2	115274	11126.8	47281.8		32757.9	36368.1	95144.6
A0A2R8Y7C0;G3V1N2	A0A2R8Y7C0;G3V1N2;P69905	A0A2R8Y7C0_HUMAN;G3V1N2_HUMAN	HBA2	Hemoglobin subunit alpha (Fragment)	7167170	1700330	2990790	4634650	1659150	42820500	8951570	12527300	4161760	235707000	3857130	289994000	2447780	3080410	2696140	3522160	15104800	4583440	3572490	1366270	1571470	4021010	3078340	5318270	156430000	486268	16446600	4055680	1276980	7941120	3624350	7008680	4199320	2805360	2123100	2541290	690215	287671	8826250	344587	1760120	913652	4607760	1576920	3389540
P07737	K7EJ44;P07737	PROF1_HUMAN	PFN1	Profilin-1	274687	795478	1127170	824566	658112	3194700	993342	1170170	4568510	5700230	702259	3212800	104834	1430160	4722230	377473	1412700	2257710	1086390	3497450	886595	399135	654545	12198200	1819250	323622	2137020	677403	537888	1086550	434211	1322680	678974	1530090	1162300	10684500	576868	1669880	392404	599263	580043	366035	959090	697199	1141740
P23528	G3V1A4;E9PK25;E9PLJ3;E9PQB7;E9PP50;P23528;Q9Y281	COF1_HUMAN	CFL1	Cofilin-1	177305	252885	451636	368501	272328	983946	702230	335104	2205830	2556650	336944	1653640	119526	481412	936680	375481	312873	745863	547482	1019500	375108	393395	296911	3334780	582359	359574	956623	217550	268612	427205	202173	768271	231596	639192	351740	4599590	281339	374322	267287	224277	239785	277476	466488	328541	322741
Q9UBQ6	F5GZK1;C9IYF5;C9JEG3;Q9UBQ6	EXTL2_HUMAN	EXTL2	Exostosin-like 2	247491	318286	230870	432089	395112	422127	277019	437252	300305	245612	436833	215218	313655	206978	200748	281577	300361	99824.4	198702	233154	155914	355552	316966	109497	301562	143385	215481	210660	163733	194095	225043	165805	223871	322229	305257	159310	278933	240670	308371	100134	171507	279141	168278	125402	264223
Q13790	Q13790	APOF_HUMAN	APOF	Apolipoprotein F	6250320	10149100	8655060	8397310	11936900	12113300	8912060	7690910	8771350	4925100	7180770	10393700	8636890	9443360	9670930	7441150	9687040	11610900	8973990	6794560	9754610	11305700	11965000	6522770	7194680	6924270	13628100	6057860	5955040	9943170	10292400	9560800	9446670	5560310	8385750	8740870	11111700	8593270	6517430	10012100	12254500	14104100	9955890	5378920	8919420
A0A0D9SGA5	A0A0D9SGA5;A0A0D9SGD0	A0A0D9SGA5_HUMAN	SLC12A5	Solute carrier family 12 member 5 (Fragment)	1152780	2151200	1001140	430816	978568	3728960	1742130	3213040	906561	931957	1515040	2789100	961358	4352380	1192630	1239280	218806	344788	1129560	932351	786453	1213910	853488	1560940	684097	275469	2118890	933142	851299	901949	1291280	1878360	2276050	915036	1245090	3054720	1334100	315529	135614	941350	1126390	435925	381195	5667280	590395
O95678;P02538;P04259;P13647;P35908;P48668	H0YIN9;H0YI76;P48668;O95678;P35908;P02538;Q5XKE5;P13647;P04259	K22E_HUMAN;K2C5_HUMAN;K2C6A_HUMAN;K2C6B_HUMAN;K2C6C_HUMAN;K2C75_HUMAN	KRT2;KRT5;KRT6A;KRT6B;KRT6C;KRT75	Keratin, type II cytoskeletal 75	3946400	9231140	4765000	3231360	7913000	9575870	4023560	9960560	5073710	4611270	5382370	9926230	4547250	14928100	5854990	3525290	1376380	1567680	5148360	8539010	2555680	3943720	5947350	6266560	2406920	1858930	16012200	2533380	3398860	1719390	4733650	4694170	5091990	5768770	5183510	11717100	9222350	2669980	1098610	4966790	12497900	1426260	1676390	12362800	3369320
Q9NZP8	H0YFL7;Q9NZP8	C1RL_HUMAN	C1RL	Complement C1r subcomponent-like protein	8339690	8946760	9564690	9174300	7945020	10359800	5973300	9518600	11234800	8179100	10625900	9194170	8622070	8297970	8413760	8651830	8446330	9307030	8073200	10595600	8843100	7731040	8899830	10855500	8523730	7548540	10989400	10789500	8340900	8517740	9095370	10210400	11627800	7281070	11401300	8100030	9608750	10427900	9850290	10044000	9923080	9376510	8985000	8020240	10163400
O95678;P02538;P04259;P05787;P12035;P13647;P19013;P35908;P48668;Q3SY84;Q7Z794	F8W0C6;H0YHD9;F8VUG2;F8W1S1;F8VS61;F8W1U3;P48668;Q9NSB2;Q3SY84;P08729;P05787;Q7Z794;Q01546;O95678;P35908;Q14CN4;P02538;Q5XKE5;P19013;Q86Y46;P13647;P04259;P12035;Q7RTS7	K22E_HUMAN;K2C1B_HUMAN;K2C3_HUMAN;K2C4_HUMAN;K2C5_HUMAN;K2C6A_HUMAN;K2C6B_HUMAN;K2C6C_HUMAN;K2C71_HUMAN;K2C75_HUMAN;K2C8_HUMAN	KRT2;KRT3;KRT4;KRT5;KRT6A;KRT6B;KRT6C;KRT71;KRT75;KRT77;KRT8	Keratin, type II cytoskeletal 75	4089110	9331410	5302040	3872250	8268330	17677000	5668280	10856300	5307900	4394060	5667230	7664310	4809180	15093600	7592860	5625980	1279920	1257890	6044150	8367450	2333710	4695540	5194090	9768360	3846050	2109220	21054200	3453340	4407670	1652660	4581780	6343070	3969660	7356340	6588630	8435150	8889790	2357520	1596790	6119260	9240260	1222650	1497220	17377000	3803880
P14780	P14780	MMP9_HUMAN	MMP9	Matrix metalloproteinase-9	472893	265094	1065730	76149.6	330288	77429.9	382862	63603.6	377094	339018	461105	69209.3	87591.7	265883	198191	117976	637930	505717	89753.2	218312	277236	312797	178836	243502		350455	84087.3	413649		847845	84204.9	682976	441877	462528	227282	515681	579493	1012440	266951	608061	566970	122381	933070	1339480	1040450
P02538;P04259;P13647;P35908;P48668	H0YIN9;H0YI76;P48668;O95678;P35908;P02538;Q5XKE5;P13647;P04259	K22E_HUMAN;K2C5_HUMAN;K2C6A_HUMAN;K2C6B_HUMAN;K2C6C_HUMAN	KRT2;KRT5;KRT6A;KRT6B;KRT6C	Keratin, type II cytoskeletal 6A	66076.7	110080	269509	180296	341017	436966	204749	380453	210002	12593.9	80708	301982	172277	494479	146618	159973			163697	211284	41299.5	139269	138686	315133	108421	105290	700480	45338.3	49245.1	8763.37	113622	145964	152861	240451	128969	275786	326611		49765	110054	469673	26198.7	20347.2	258500	73817.5
P02042;P68871	P68871;P02042	HBB_HUMAN;HBD_HUMAN	HBB;HBD	Hemoglobin subunit delta	2210320	394864	875125	1306830	832652	16235700	3342920	3931790	1050680	79112300	1274300	110078000	506929	974828	681548	979873	4675750	1327920	1037030	241533	503287	1128230	827173	1427250	59898300	239423	5438740	1463640	259644	2626800	1063340	2336350	1126330	995106	1619870	817429	235994		2670180	149480	324731	312394	1514780	496125	1266050
P80188	X6R8F3;P80188	NGAL_HUMAN	LCN2	Neutrophil gelatinase-associated lipocalin	281719	229254	615643	207217	388517	215336	325936	185573	420159	734654	514134	201379	306642	399985	323223	338081	452812	447804	125739	442169	332287	297529	488552	373081	154399	295479	509049	468558	128327	693650	205676	856577	439709	274199	329387	264812	355953	842837	345407	291478	301034	208244	800559	1381420	1161580
P31146	H3BNA2;H3BTU6;H3BRY3;H3BRJ0;H3BSL1;H3BU76;P31146	COR1A_HUMAN	CORO1A	Coronin-1A	95222.2	140031	99177.8	87290.1	73109.9	643608	88556.9	231976	521026	1708360	126505	1064470		165979	261649	45438.1	91731	192645	71225.9	202713	52341.3	58878.2	48442.5	746681	168022	45266.2	243569	57553.5	43669.9	129749	83650.7	202535	92272.9	93535.7	54519.7	1485840	85196.6	183956	21180.8	66945.2	57287.5	42468.1	120786	81277.1	133021
P02042;P68871;P69891	A0A2R8Y7R2;E9PFT6;E9PEW8;F8W6P5;A0A2R8Y7X9;P69892;P02100;P69891;P68871;P02042	HBB_HUMAN;HBD_HUMAN;HBG1_HUMAN	HBB;HBD;HBG1	Hemoglobin subunit delta	9971310	2922530	5264150	7731930	6795700	69786300	15363700	16736400	6020290	357623000	6503670	435701000	4516320	5096070	5096580	8964430	23848700	7172480	5857740	4607590	4369730	6532200	6484810	6109770	220334000	1334720	21544100	6925860	2090590	11291700	5973480	9514160	6793580	5338420	11841000	4510120	1660520	756515	17621800	1288690	3414250	2595970	7149240	2882110	7157250
P03952	E9PBC5;H0YAC1;P03952	KLKB1_HUMAN	KLKB1	Plasma kallikrein	92762100	83036200	87753900	70841200	76034200	80320200	80758100	107579000	87064100	85203200	74793900	104177000	86405200	63641700	74873100	84241100	83732600	78816000	85534900	66727500	96463600	84226300	81597400	87487800	73157700	65671400	92045500	83438000	95987800	65771600	93280500	100843000	64402200	57833100	56805900	58891700	98348100	91890900	80550600	69543100	65287600	77487100	67711200	82176000	68045800
Q5T0I0	Q5T0I0	Q5T0I0_HUMAN	GSN	Actin-depolymerizing factor (Fragment)	182963	143409	82360.2	171194		157034	217139	99995.3	368513	304113	165130	219912	72949.4	194389	188141	16131.2	133220	171591	128726	194080	100639	85972.4	131958	613812	88181.8	32353.4	86355.5	150171	33211.2	78131.6	67169.9	85779.3	98092.6	41621	169014	433369	115268	96430.2	57716.1	111851	54130.5	70959	128307	17349.9	113603
Q14126	J3KSI6;Q14126	DSG2_HUMAN	DSG2	Desmoglein-2	734252	1117820	402872	1236070	1577670	1015430	1028130	751870	1318750	998754	1604260	1060930	960439	765365	839887	919604	1016920	842118	731508	875302	1081160	870740	1260750	508875	746771	818142	783559	677181	1016120	1013570	972591	510589	1202870	1099410	687316	928619	962344	841351	685046	1241480	859394	1385940	1131620	811037	1400430
P22105	A0A140TA33;A0A140T9C0;A0A140T8Y3;A0A140TA52;A0A140TA41;A0A3B3ISX9;A0A140T9L7;A0A087X0I0;A0A140T8Z8;A0A140T902;P22105	TENX_HUMAN	TNXB	Tenascin-X	1195480	1372830	376156	1623590	1523080	1818760	1466820	1142420	2528270	1968920	1755000	1216650	1261120	1032070	1403510	1181330	1261410	1134960	1449120	1122900	1139400	1796330	2805840	1154440	1380040	1472960	1351820	1526080	1325010	1554380	1573820	1049890	2040220	991906	1404250	1983580	1548680	707626	1430990	941782	792981	1064960	1384460	1077700	1467030
P00739	A0A0A0MRD9;P00739	HPTR_HUMAN	HPR	Haptoglobin-related protein	1652670	610258	795782	1471340	782897	1961710	647360	3139830	445027	964374	378019	1233620	1273050	1587280	802367	839473	2388370	107710	1088770	929913	1403320	1054410	796775	711012	480734	1048000	1369490	896980	1593730	1414370	1510400	1281080	1512340	3346380	936351	1207340	779212	1225510	722254	786465	1023380	830426	650219	409554	474491
P10599	P10599	THIO_HUMAN	TXN	Thioredoxin	284528	407207	367295	362096		1079340	603110	491855	641553	725553	225064	1102450	216204	408973	267480	343244	244211	221027	241398	372332	24274.6	208808	312831	1076490	373989	91842.5	883037	287181	294046	308988	216933	461729	260338	344321	124754	757271	394120	230946	460734	272028	548432	41521.5	249728	797706	411359
Q6UX71	Q6UX71	PXDC2_HUMAN	PLXDC2	Plexin domain-containing protein 2	483085	617876	414513	646877	877197	692802	789236	471222	497115	357037	927255	644316	559456	333609	507475	718872	449754	471162	580796	428763	490667	663986	461539	522868	613791	582311	389268	624367	978910	269313	352370	606674	518893	570173	594407	576358	695948	685932	944822	774615	488383	815815	632038	343173	1137670
P18669	Q8N0Y7;P15259;P18669	PGAM1_HUMAN	PGAM1	Phosphoglycerate mutase 1	50167.9					420390	194318	234336	246870	690715	166816	677014						57187.1						243696			381705	111565				109186		63115		686557	22323.5				136845		93951.4
P05067	H7C0V9;E9PG40;P05067	A4_HUMAN	APP	Amyloid-beta precursor protein		26946.1	38946.5			622588		611142	93114.5	388559	51642.1	580401			140293			42629			109102			49313.1			164956			61116.5	31145.5	36304.9		48778.6	55888.4	153310		46322.6	50833.3	28059.5	24530.1		142617		35982.5
P10619	X6R8A1;X6R5C5;Q5JZH0;P10619	PPGB_HUMAN	CTSA	Lysosomal protective protein	29902.5		32156.7			211652		122975		79470.1		188591		16235.8		16264.1							33247.8				73116.9					19904.6		132559		125008	2226.8	61018.3	36766.3						37739.6
Q92820	Q92820	GGH_HUMAN	GGH	Gamma-glutamyl hydrolase	1622470	1222670	1360640	1213220	866025	1980910	729378	1079890	1776350	1617800	1778350	1195540	1100790	1526690	990230	1071210	1377520	1102680	959269	1531090	1608240	2040020	1551590	808650	1461260	1530230	757720	1176700	1907760	1064160	1185520	564527	1065880	1261770	1322380	830486	1091530	1556450	1261280	1337760	1593340	1525060	1574760	1071240	1823370
O15204	O15204	ADEC1_HUMAN	ADAMDEC1	ADAM DEC1	172325	241928	92585.1	85930.9		77601.4			249209	175852	113120	128641	221761		72740.6	263025	118632		75095.4	165338	208852	238906	251935	133722	77877.6			119628	101698		116869	80404.3		202502			125320	305977		127763		175623	238813	190289	68201.1
Q16394	Q16394	EXT1_HUMAN	EXT1	Exostosin-1	60379.1	17919.8	42823			11895.5		47325.1	17286.6	20296.6	70542.6		35535	12431.1					40990.9	21653	19049.7	28506.8	27949.9		16663.8	13933.7		29740.3						19666.7		75070.8	59462.3	57754.1	46349.1	26246.6	30293.4		16533.3	19575.5	33479
P08567	P08567	PLEK_HUMAN	PLEK	Pleckstrin						552230			2387630	534186		419778		672212	799872		408097	327538		1278380				4814780												2993550		390450					221363
A0A0A0MRZ8;P04433	A0A0A0MRZ8;P04433	KV311_HUMAN;KVD11_HUMAN	IGKV3-11;IGKV3D-11	Immunoglobulin kappa variable 3D-11		2260530		2176020		2630650	2177550	1907760	1890440	2128960	1766760	1949100	4203810	1798720	3165270		8162670	1051380	3047760	1958880	1544330	1688270			9539990	2944350	3595870	2422910	2943840	3563700	5900910	3254890		3400100	2445780	3330460		3221440	7549590		2071710	913814	610963	875658	2656360
Q8N0S2	A0A0B4J1R9;Q8N0S2	SYCE1_HUMAN	SYCE1	Synaptonemal complex central element protein 1	53552.3	95724.3	125121	78869.5		206411		333847	180167	310638	229930	248344	130684	230753	105321		106686	390004	401126	186294	132358	277013	107403	87464.3	160265	172167	275842	288477		272993	232307	175056	169018	36604.1	294949	201346	28957.5	231009	92269.8	91946.6	150915	78552.4	59240.4	252929	23753.4
Q86YW5	Q86YW5	TRML1_HUMAN	TREML1	Trem-like transcript 1 protein			5424.91	57492.5	23592.9	2289450	115813	1671830	163471	1474650		1444230			304987			80892.1			34339.4		42240.3	287033	32843.3		96698	36335.2		37754.6	19976.6	90685		34967.4	34170.1	715731	87176.5	143988					217785		87098.4
P05543	P05543	THBG_HUMAN	SERPINA7	Thyroxine-binding globulin	18210300	23583100	22458500	18372200	31058600	22311000	32199500	14221500	27803300	22697100	31560400	18071100	22184000	16439300	18917900	23837800	18827700	23505800	19387000	22324600	27000000	22601000	24154600	23374100	25121700	27415700	23599000	26414600	29872300	26010400	20888100	14164300	27987800	16695000	27385900	21014100	27582900	21086700	23347500	28907400	23242500	35363100	39936000	25559900	31140700
P04259;P04264	P04259;P04264	K2C1_HUMAN;K2C6B_HUMAN	KRT1;KRT6B	Keratin, type II cytoskeletal 6B	27259000	62392400	45408700	26893000	44074100	111463000	37897700	91536300	30167000	25396700	30214100	55849300	25127800	97035800	28057600	41798200	8170730	10680600	24313800	59487100	17095900	37229000	26025300	76706800	33900800	11316400	103226000	17815400	31030500	15935600	33438700	56176100	37550100	21996900	61389700	83679900	64807100	11111800	7055700	38520500	78815300	5319550	7390160	122359000	26369600
Q5T749	Q5T749	KPRP_HUMAN	KPRP	Keratinocyte proline-rich protein	640454	1684740	757471	142399	1055730	4344780	1219610	2626980	1047870	547813	570796	1902760	722795	3215900	1248530	971840	47106.8	116118	522554	396215	277292	675152	393794	785338	391478	101160	3111010	442178	552141	176921	610325	775136	486984	527657	608089	1731800	1686790			174403	1383770	128019	70840.7	1912860	185386
Q9H299	Q5T123;Q9H299	SH3L3_HUMAN	SH3BGRL3	SH3 domain-binding glutamic acid-rich-like protein 3	91008.8	48225.5	260000	144627	127872	661252	329303	228811	1093100	704649	44352.9	558431		355785	272317		83361.6	88826.3		287390	69504			2778430	286636		194202		53447.3		53263	195755		108698		1461430	140429	147062	119986	186029	16426.7	65643	140571	97811.9	71709.9
P00338	P00338	LDHA_HUMAN	LDHA	L-lactate dehydrogenase A chain	301896	204161	244379	275085	474205	686028	469988	463959	762730	751698	227050	503213	261116	283658	464554	268054	444586	428362	302546	575842	305703	565220	292683	1168390	395067	268471	376020	299528	261705	307050	277435	226209	250682	705596	316984	1122560	296170	324773	414668	394434	1237240	190436	334328	237674	346274
P04003	F2Z2V7;A6PVY5;P04003	C4BPA_HUMAN	C4BPA	C4b-binding protein alpha chain	346231000	306669000	382175000	243169000	286250000	338935000	271342000	417066000	295492000	308436000	298897000	354715000	313161000	350539000	241003000	342686000	292762000	283114000	289040000	421779000	323708000	325535000	233073000	236288000	326823000	410979000	233446000	398178000	351809000	292645000	316780000	305771000	307867000	142873000	315022000	208800000	312878000	367597000	438091000	423254000	388258000	393800000	372805000	368258000	256085000
Q15582	S4R3C6;H0Y8L3;Q15582	BGH3_HUMAN	TGFBI	Transforming growth factor-beta-induced protein ig-h3	2912970	2230360	2131930	2204450	2074030	3097780	2099800	2733520	2715430	3583080	2829070	3251130	2755950	2367060	3096720	2377590	2500300	2992470	3537460	2944030	2618690	2475760	3310890	1569360	2664870	3127020	2625290	2204080	2470410	2334660	3071910	2352930	4221160	7256200	2144940	2340130	2445690	2378630	2295620	1929920	3222250	3698470	3380780	1560920	2894200
Q9NZK5	A0A087X0I3;B4E3Q4;Q9NZK5	ADA2_HUMAN	ADA2	Adenosine deaminase 2	481129	527135	282869	314467	300495	330812	490288	200270	404138	190761	1001500	214967	130138	222498	209047	537203	105633	372060	153885	625695	177383	410257	278355	290785	205032	215148	347303	239973	350152	222567	143422	733092	303272	666815	306495	304984	278190	513994	290669	414472	314009	226408	536845	250011	944815
P18564	E9PEE8;A0A087WXP3;P18564	ITB6_HUMAN	ITGB6	Integrin beta-6	322466		128064	348401					388870					220435	322605		190963	344522		339366											186766		285187	426128	306262	422236	282198			188583		277776			253422
P26927	G3XAK1;P26927	HGFL_HUMAN	MST1	Hepatocyte growth factor-like protein	12529300	13441400	12057400	8967360	8665800	11134300	10733300	11473300	13540800	14002600	16395100	10754200	11768000	14180700	14205000	12239100	11410300	12482500	13744900	9849280	12166700	13902100	12914200	14069900	15753300	12633800	13825300	13101900	12228300	14122600	12556300	13436700	12113500	17285700	12336700	11499000	12755900	9366980	12492200	12033200	11467800	12696100	12722500	12624800	14460600
P13645;P13646	K7ERE3;K7EMD9;P13646;P13645	K1C10_HUMAN;K1C13_HUMAN	KRT10;KRT13	Keratin, type I cytoskeletal 10	2842120	7333050	4693270	2378880	6479030	17437100	7502340	10583100	4054470	8841930	7176440	8828320	3875660	17262600	4828930	4815960	897744	1718600	5134290	9346510	1787330	3211780	6536090	6194840	2666450	1508640	8509710	2414620	2651720	1566740	4159540	6555060	5564490	4689050	5080210	7158660	7432650	1974760	1483980	3429390	14070100	1216270	1771410	5582980	2869010
P31150	G5E9U5;P31150	GDIA_HUMAN	GDI1	Rab GDP dissociation inhibitor alpha						94493.5			353236	126112		114662		127039	112083					148052				392786	91013		56667.6					17041.9			27105.7	379169			30115.9		44535.1		52969.5
P02776	P02776	PLF4_HUMAN	PF4	Platelet factor 4	2370370	2834380	4374830	4343950	4670970	35569100	6083270	32524400	7395270	27723000	4406210	36178300	4082920	5045370	23534400	2688460	5155360	13101700	2474130	8765880	6194380	3343360	8080140	12161700	4743830	6894780	15546800	2455950	3023030	4899190	5415480	5843070	3681210	9992660	8196510	15785600	3808200	8178680	6683990	2206230	4553960	4336970	12216700	2826840	9143590
A0A3B3ISR2;B4DPQ0;F5H2D0	F5H3A3;A0A3B3ISR2;F5H2D0;B4DPQ0	A0A3B3ISR2_HUMAN;B4DPQ0_HUMAN;F5H2D0_HUMAN	C1R	Complement subcomponent C1r	32755300	27517600	34973300	47040500	4950130	33459200	25976700	32143700	43561200	14987500	25758300	26501800	27367200	35499500	15487200	34179500	20577400	17244300	27307000	25908000	26093000	18984700	23272200	37633600	27389600	26079700	29084700	26293500	34993800	18674100	21220500	19703600	26703400	31812200	28828100	22244900	27558000	25080400	25344100	37952800	29145500	37114200	20945500	15517900	23026000
P01042	P01042	KNG1_HUMAN	KNG1	Kininogen-1	426892000	373601000	368415000	335698000	296523000	307009000	276481000	388602000	392049000	434595000	366737000	457019000	387543000	326862000	366145000	421218000	377507000	368766000	412193000	412181000	442123000	372688000	409648000	370586000	392721000	376268000	407037000	376205000	381347000	365262000	370899000	357452000	324653000	389709000	345030000	351711000	348234000	392349000	338671000	311726000	307131000	291666000	384240000	381210000	309021000
A0A075B6H7	A0A0C4DH90;P01624;A0A0C4DH55;A0A075B6H7	KV37_HUMAN	IGKV3-7	Probable non-functional immunoglobulin kappa variable 3-7	3742440	10732400	7146670	7418400	2244260	8099500	6557510	6518690	6959210	5067000	6610970	4382200	9927310	7491110	7992730	6486420	11398400	4148030	6249450	6584330	4046240	9894360	7152000	7032320	9245360	10506100	8639130	6737140	7042540	10188800	12312500	9370920	6731380	5284360	5668360	6089600	4385460	10127400	17019800	2572780	6658130	5757620	5342210	3263540	5517070
P28072	P28072	PSB6_HUMAN	PSMB6	Proteasome subunit beta type-6	130509	49679.1		19128.7		204828	111872	110176	65934.3	104083		137360	50793.8	69526.7		54128.2		64033.9	39470.4	61312.7	12874.6	72822.5	52760.6	103686			149919	72942.5		88317.1	31327.2	14013.8	70354.1	474073	29526.5	160725	50295.7	24937.2	111765	42907.2	260216	50963.4	55936.2	93449.3	63400.3
P16930	H0YLC7;P16930	FAAA_HUMAN	FAH	Fumarylacetoacetase	236052	109673	112974	91265.5		144692	283239	160714	126861	90056.3		152899	108268	99089.2		52836.5	94119.3	51148.5	236453	174698	92313.3	175139	66398.2	81285.6	125275	234190	67020.1		102448	80047.4	78617.1		120240	1241110	123281	126641	95415	69484.3	122111	73057.6		82411.5	126137	79230.3	88092.1
P16109	Q5R349;F6VVT6;Q5R341;Q5R345;P16109	LYAM3_HUMAN	SELP	P-selectin	561979	363803	347861	394222	213232	1877200	351833	1335720	634130	2079150	616811	1256920	467566	518146	401765		399050	646382	300325	396698	278141	342278	210408	1001510	305442	366708	316233	369975	388804	390252	386149	676597	425967	413741	513335	941465		226576	418044	147997	346935	287851	589903	316239	440236
P06312	P06312	KV401_HUMAN	IGKV4-1	Immunoglobulin kappa variable 4-1	1138790	1877760	1235800	1440050	950301	1993830	659686	2070380	2712120	1403060	990293	1585670	874017	1960020	1589470	1538280	2853580	625135	1718620	1699030	993328	1096310	2112210	1511690	3127850	1814880	2212770	1264890	1905480	2969520	2104510	2010470	1898380	1543740	1848030	940083	1356860	2029970	2980740	887482	1481710	1250130	1138280	1179600	1948990
P49913	J3KNB4;P49913	CAMP_HUMAN	CAMP	Cathelicidin antimicrobial peptide	452079	128179	227329			172623		386014	18617.4	178949	81798.6	236584	386192	334632	260141	284666	192114	492817	351268	274576	101793	142755	253187	188250	296864	249286	213478	161317	163368	451943	824007	583735	241080	240317	443033	331052	333712	399124	270857	267882	180783	108937	423026	329048	179308
P02760	S4R3Y4;P02760	AMBP_HUMAN	AMBP	Protein AMBP	282072000	305598000	287093000	327516000	234789000	235690000	193594000	280399000	322782000	359830000	284049000	263442000	288519000	321260000	306457000	385822000	304249000	285030000	280963000	286953000	293765000	253870000	286196000	358285000	327840000	288490000	327776000	350257000	315326000	291963000	282726000	273950000	335680000	199445000	284476000	331940000	307867000	366243000	300342000	337981000	333856000	309128000	313314000	321288000	308096000
P63241	C9J4W5;C9J7B5;I3L504;F8WCJ1;I3L397;P63241;Q6IS14;Q9GZV4	IF5A1_HUMAN	EIF5A	Eukaryotic translation initiation factor 5A-1				32772.9		162493	29858.3	10086.9	175648	202484	9632.8	251795		18056.8	24738		20555.4	63500.7	46976.1	59962.9				327105	25714.5		109748			37257.4		46642	10385.2	22225.8		314096			35045.7				20567.2
Q8NBP7	A0A669KBG0;Q8NBP7	PCSK9_HUMAN	PCSK9	Proprotein convertase subtilisin/kexin type 9	905204	600214	676442	541887	375540	497038	399136	368838	658175	795915	787820	1117770	522435	804304	475628	703532	424159	646054	682078	685698	867894	643471	642919	497403	705881	674448	574973	533809	551395	616149	623532	465020	347661	329570	474185	669943	583172	443917	353821	623235	606722	581524	555439	267484	386653
O00299	O00299	CLIC1_HUMAN	CLIC1	Chloride intracellular channel protein 1		278892	244022	299118		731152	453271	330359	1694110	832594	131543	560652		457606	854233		479456	435274	260145	738638	136021		59765.3	2750080	414357		568333	215872	238924	207252	114322	315396		505361	338350	2158890	186829	409113	182012	121100	161270		296277	127783	364036
Q9Y6Z7	Q9Y6Z7	COL10_HUMAN	COLEC10	Collectin-10	1344770	907740	682253	968102	1286830	1189660	1130480	821924	361309	1362700	1295460	1005170	877433	1279840	445270	1104030	841439	581263	537657	1414950	833207	867843	1009240	713535	755696	1085440	838571	860031	624454	655907	918282	1173080	712076	818264	721732	538828	1014250	1187960	1193390	727810	495672	1028710	692812	747080	725157
Q13201	E7EPG1;Q13201	MMRN1_HUMAN	MMRN1	Multimerin-1	253615	219507	258760	174528	316938	938734	263494	758502	370256	987406	245479	1069970	257018	214737	582153	360490	270120	370783	190347	293141	273732	211695	340106	511146	205780	336695	549666	226682	126975	204777	263764	280103	220374	362608	183578	818086	235412	661654	410448	331115	366063	276196	791714	223449	304247
A0A0A0MS15	A0A0A0MS15	HV349_HUMAN	IGHV3-49	Immunoglobulin heavy variable 3-49	449514	785769	839465	463252	170686	1593070	569966	1569030	870755	645150	789166	581345	682529	279740	486785	685759	1487610	181750	535458	743850	424253	433841	794575	143066	3818430	545040	800181	674654	297529	1722090	906255	1168440	548465	419256	278770	509992	541678	619267	1800220	273622	431732	192276	182454	427052	470940
P60709;P63261	I3L4N8;G5E9R0;I3L3R2;I3L1U9;E7EVS6;I3L3I0;K7EM38;J3KT65;A0A2R8Y793;A0A2R8YGF8;P63261;P60709	ACTB_HUMAN;ACTG_HUMAN	ACTB;ACTG1	Actin, cytoplasmic 1	3048260	6668830	5897400	5417640	4403240	14764500	2585070	6819090	29644400	21208300	4963340	15613000	2305080	10851900	22036300	2900440	9168050	11550200	8265550	20489600	4536960	2828490	4967630	77007900	12064600	2666640	10925300	6394120	4678140	5641530	4036580	7237750	4499420	11603500	9367120	88192000	4452890	9281030	3304570	4856130	4264660	1864940	5941510	2981520	7849380
P00751	H7C5H1;B4E1Z4;E7ETN3;P00751	CFAB_HUMAN	CFB	Complement factor B	431097000	402560000	553628000	472847000	294347000	385637000	375652000	399110000	419409000	441200000	429164000	451802000	526541000	621179000	387562000	418094000	411771000	352037000	634613000	723639000	446051000	659793000	439255000	472205000	446728000	392961000	378968000	428094000	463149000	392808000	533301000	500004000	428660000	432373000	455310000	369364000	295927000	430961000	425106000	567027000	602128000	344797000	442352000	370733000	603848000
Q12841	Q12841	FSTL1_HUMAN	FSTL1	Follistatin-related protein 1	127971	69535.1	127131	178140	179947	155303	116874	145009	147456	124213	184699	138645	159974	84499.4	136277	112749	163018	104369	80917.2	119010	95824	80437.5	221496		71636.4	141303	89183.4	108069	50871.6	90069.3	90725.1	97443.6	68801.9	226355	131062	184020	77446.2	111335	116534	131460	91431.5	107538	159796	87505.6	103152
Q14766	C9JD84;E7EV71;Q14766	LTBP1_HUMAN	LTBP1	Latent-transforming growth factor beta-binding protein 1	68135.6	80505.5	47912.1		98814.6	897307		544032	184857	585781	84578	667110		64312.4	115409		252769	171089		96716.8	123482		122303	414840	58442.2	107262	205884		102115		56334.4	93709.9		88870.8		449355	130665	170771	125122				248869		81461.8
P36222	P36222	CH3L1_HUMAN	CHI3L1	Chitinase-3-like protein 1	430902	51448.4	45296.6			495017		77613.9	282009	292643	1026360		73035.5			60605.6		99876.8			58059.9			166234	54887.7		78863.5		239937	77749.6		100505	61626.9	1941520	162928	507022	146544	2234280	73886.6	796461	155833		308567	380497	203898
Q9BTV5	M0QY68;Q9BTV5	FSD1_HUMAN	FSD1	Fibronectin type III and SPRY domain-containing protein 1	1193430	1359440	1128720	1082020	429438	853043	1104430	697824	620353	527091	1015990	464760	438489	1477350	888546	956532	606866	694491	871213	1505770	958239	1200810	139187	1176040	1297200	1052120	825875	1927650	1165250	1012410	647803	1170590	1812400	1099720	505039	736053	1299790	962552	1025790	1173320	1262170	1251750	1329620	1124650	1722930
P11279	P11279	LAMP1_HUMAN	LAMP1	Lysosome-associated membrane glycoprotein 1	327775	479682	265881	378394	324965	315821	135129	327185	352348	347465	342080	414584	356301	374191	315952	358067	288786	385422	409499	297306	347566	442071	259670	229796	244102	463031	352349	332921	534099	605740	324716	375818	448314	694655	323689	272098	419739	317843	377896	296219	339563	344105	197112	283676	295750
Q8NHS9	F5GWB9;Q8NHS9	SPT22_HUMAN	SPATA22	Spermatogenesis-associated protein 22	7004600	2940850	2878330	3260560	2524030	2040090	2731960	2251900	2921160	1743490	2255500	2506650	1938270	3281730	1966170	2626340	1801230	1308340	1974910	1785460	2136830	2012170	1502410	2740860	2252500	2561570	1240340	1631140	2699960	2332610	2070560	1795740	2394880	1763820	1913880	1628370	2284570	2710100	3062020	2657320	2424120	2830440	1637490	2662380	3957280
P01700	P01700	LV147_HUMAN	IGLV1-47	Immunoglobulin lambda variable 1-47	541727	1594810	1101120	1124420	787260	2255420	555724	1392070	1491300	675583	973132	1104980	2165820	1037020	988995	1652140	3477910	443204	2219370	1305760	1488930	627119	809462	1292080	2241460	1861430	1882740	1079090	1764620	2255300	2410460	1460020	1768970	1153300	1529210	1414310	984010	881466	3219880	599364	1373920	1434220	860397	702178	1216460
Q5TAX3	E9PKY2;A0A0C4DFM7;E9PKX1;Q5TAX3	TUT4_HUMAN	TUT4	Terminal uridylyltransferase 4							662268			895617	640049			664987		776746	524961		706762	635786	721023	613521	589592	811420			792455			498515	562325	560690	524373			415627		738772		657531	548668	468825
P08514	A0A3B3IU79;P08514	ITA2B_HUMAN	ITGA2B	Integrin alpha-IIb	8903.04		92549	36047.2		243871	279597	116226	711148	2349080		472673		175421	501299		82359.9	161386		193905			56873.5	791515	141660		42507.4	10145.4				129695	7119.58	200360	136521	1615630		127407					60880.1		158403
P10720	P10720	PF4V_HUMAN	PF4V1	Platelet factor 4 variant	9096.76	67635.4	129161	80001.2	253932	844751	249439	1114890	151349	1238510		839719	56802.5	44167.9	284957	17018.9	39757	211442	19441.9	48438.7	127033	107991	97166.6	214723	155593	35014.3	127569	61567.7	166470	85644.7	59245.4	51911	97862.9	80260	166211	350753	156718	147108	221681	37054.1	42331	86648.9	178390	53280	148870
Q6UWP8	Q6UWP8	SBSN_HUMAN	SBSN	Suprabasin	75883	42299			182755	84679.6		68941.3	72757.3	37895	89654.2	36161.5	18750.9	44363.1		28256.5		18104.7	3661.27	39249.2	18704.1	16545.5	20579.5			14352.2	92619.5	34617.3		17558.6	65366.5	24393.3	34147.3		35974.8	31311.6	11026.2	31680.6	10054.4	26493.4	66876.1	10524.4	19341.3	18798.3
C9JB55	C9JB55	C9JB55_HUMAN	TF	Serotransferrin (Fragment)	2677400	4614650	4109900	3416630	3688800	5496980	6659450	3373080	8409730	2988000	7859460	4413720	5659810	5264340	3510090	2177380	5885280	10603000	10442900	2095130	2082150	2922260	2506240	10477000	3698040	2972770	6150390	8118190	4260850	4022460	2863840	2264210	2518340	2285210	3098230	3934650	1970810	1643650	4669380	2558580	3108140	2614960	1920480	2657680	2096830
Q9NQC3	F8W914;Q9NQC3	RTN4_HUMAN	RTN4	Reticulon-4			66680.9			810631		273123	559026	1133160		351743		60078.2	439226		75051.5	220700	93271.8	427505	78626.5		39168.9	1610130	132263		22564.1		21279	66956.8		69102.7		126908	43856	1618640		77254			18098.7		69979.4
P0CG38;P0CG39	Q9BYX7;A0A2R8YFE2;P63261;P0CG38;A5A3E0;P60709;Q6S8J3;P0CG39	POTEI_HUMAN;POTEJ_HUMAN	POTEI;POTEJ	POTE ankyrin domain family member I	468395	1249400	1322570	1040070	754488	2922210	1417380	1275800	6595240	4638270	760162	3057360	133180	2156390	3936250	418749	1351070	2126170	1114890	3264280	676779	480591	583576	15978100	1520210	240526	2058160	1032950	786739	845226	491168	1400210	953233	2138870	1814320	18937000	671426	1525060	432596	778758	597914	111172	1070830	548420	1297830
P19652	P19652	A1AG2_HUMAN	ORM2	Alpha-1-acid glycoprotein 2	16047900	20117700	20483100	22120800	13105500	19097600	14637000	18251900	8113020	24334100	11253400	15060400	15029600	15847700	10860600	15178000	20266100	15875200	22109800	26561800	13290200	11292800	11950000	19729400	19654100	11975100	16598400	23298900	21303700	22122200	14180900	15490700	13878600	14762600	11148100	9326960	12755700	27953500	20517300	18124100	23425400	14931600	10020600	25142500	11369300
P02741	Q5VVP7;C9JRE9;P02741	CRP_HUMAN	CRP	C-reactive protein	4162710	485243	3907520	653723	161569	3998200	496443	4753220	7607770	2113650	1052940	1477230	819128	25681900	90644.1	2439410	336671	345487	886774	5828910	1282850	882458	229028	3241160	512200	2624010	333319	6828350	697698	594250	1103740	3514290	7910110	9738940	2373940	1703800	743816	7070760	1199480	28970500	11146300	440986	6210900	28335100	4166100
P10412;P16403	P10412;P22492;P16403;Q02539;P16402	H12_HUMAN;H14_HUMAN	H1-2;H1-4	Histone H1.4			67237.4	10166.2		370964				951137		276252					26251.7									22025				39583.9		43693				1076780				8816.65
P04075	H3BU78;H3BR04;H3BQN4;H3BUH7;H3BPS8;H3BMQ8;J3KPS3;P04075	ALDOA_HUMAN	ALDOA	Fructose-bisphosphate aldolase A	848559	513950	742502	589643	771342	1802800	1249170	1192720	2434470	2300050	623722	1836600	458812	1007000	1403780	551794	913606	1058630	642455	1537460	487038	544186	776438	4348670	1099950	423822	1448010	859049	836713	949989	775133	934930	763429	1546490	931909	4592580	589258	909851	814094	514249	998563	403179	1102810	576682	1051040
P0CG38	A6NL76;F8WCH0;C9JZR7;I3L4N8;G5E9R0;F8WB63;I3L3R2;I3L1U9;E7EVS6;I3L3I0;P62736;C9JFL5;B8ZZJ2;F6UVQ4;F6QUT6;C9JUM1;K7EM38;C9JTX5;J3KT65;A0A2R8Y793;A0A2R8YGF8;P63261;P68032;P0CG38;A5A3E0;P68133;P60709;Q6S8J3;P63267	POTEI_HUMAN	POTEI	POTE ankyrin domain family member I	11539100	16534900	13751700	7448970	13738300	26346500	20551000	15152200	80053300	51552600	11397500	31953900	8530340	25750700	44379800	9888140	18815900	22961500	16892100	41006500	13663400	10770200	11761300	154663000	23218600	7168790	19834700	8574090	12638500	15972200	12441400	14555200	13524300	21815700	18874600	150574000	8026690	14411700	7546010	12740700	10563500	6434210	13294400	10140700	15091200
P62937	C9J5S7;F8WE65;P62937	PPIA_HUMAN	PPIA	Peptidyl-prolyl cis-trans isomerase A	737433	848337	1390430	1527650	909964	4366360	1331690	1345080	5684710	8006940	952522	5469600	352215	1018280	2692610	717472	1755830	1923110	1144240	2934130	895103	151355	812275	9696410	1716460	368728	2711250	1038610	704817	1570770	582109	1626530	631120	1413630	491569	9475320	530466	1421080	1364630	616588	922073	613745	1302530	998579	1686110
Q08554	Q08554	DSC1_HUMAN	DSC1	Desmocollin-1	80281.6	196819	313329	188568	260634	699075	219708	428836	273649	158015	185273	258729	169078	377324	315085	251281	1153250	822752	616656	420585	244516	408151	717040	280739	257264	1966610	444682	665686	474523	419217	118739	196820	192980	1216600	109051	425390	314460	59776.9		180378	367851		349107	820097	132559
P59665;P59666	P59666;P59665	DEF1_HUMAN;DEF3_HUMAN	DEFA1;DEFA3	Neutrophil defensin 1	10578400	8050090	21115000	11195800	12465600	25092900	11708400	20232300	18612500	22501000	2588440	6553950	18912400	7788960	11407800	12777800	11991500	18978000	9315350	9659970	10920100	11423500	9256880	9999160	7182260	11748300	11379700	7794130	7922730	930606	14885800	12312400	18531300	10555800	15496900	4206230	23382000	13609300	11993600	12165900	22343100	11001200	12014100	12845200	19340100
P34096	P34096	RNAS4_HUMAN	RNASE4	Ribonuclease 4	202345	511913	272761	360988	188241	343588	429907	376242	565864	389253	400722	331268	296677	436643	379151	611740	328312	465817	345926	474279	382274	337398	382260	482373	543586	378460	407951	510425	489675	417888	318658	363492	391284	592956	397434	476400	284094	427045	498294	350245	638982	332664	561275	718286	391374
P13645	P13645	K1C10_HUMAN	KRT10	Keratin, type I cytoskeletal 10	11984400	24045900	18154700	7391860	22168400	50794500	18558000	31014100	12576200	14485700	16683000	26925400	14157800	47807600	21023900	16931400	3375750	5094800	13832800	26724500	5897360	10544200	17408400	23377400	8840840	5762550	29100500	6723610	11140400	4368290	12131900	18374100	13196000	15621300	18302300	23496200	27394600	6460530	4105660	14512800	38267400	4297540	4689660	22575200	10397000
P05062	A0A3B3IS80;A0A087WXX2;P05062	ALDOB_HUMAN	ALDOB	Fructose-bisphosphate aldolase B	5137110	953400	989159	1807460	890167	1192050	911574	2074840	1820710	1456940	734155	1212180	1317880	1171560	295419	1014750	987938	1221460	1956170	3338980	671379	883432	1168350	771529	1108650	2759910	1116080	1125400	967792	1070680	1301440	965718	1020830	25964400	1967270	946990	435806	494461	1365710	619830	464086	703786	2135790	1506090	1153810
P60709;P62736;P63261	A6NL76;P62736;A0A2R8YFE2;P63261;P68032;P68133;P60709;P63267	ACTA_HUMAN;ACTB_HUMAN;ACTG_HUMAN	ACTA2;ACTB;ACTG1	Actin, cytoplasmic 1	4074470	8233160	7404360	9249560	519195	14885100	736783	6532460	40097000	25840100	4932710	16367700	2821170	12161600	24202300	3996080	11495000	10746600	7574420	23023100	5171330	3391890	5198780	92918200	11865100	3424690	11239100	6534000	5121180	5632500	4717860	7450240	4981790	13286800	11074400	89430300	5340610	9619930	3809200	4510420	4443850	2658640	6534950	3280770	10089100
Q9NY97	Q9NY97	B3GN2_HUMAN	B3GNT2	N-acetyllactosaminide beta-1,3-N-acetylglucosaminyltransferase 2	680017	369400	245490	287031	408490	415115	337471	443633	370580	375813	558747	514757	388282	396173	354973	454167	246403	523026	457080	342508	379948	423511	373764	500974	351301	195219	326840	391493	430180	498120	405681	489571	397076	631627	495943	400608	473727	287145	272429	406621	402259	271360	350743	215187	273969
Q9Y6R7	A0A087WUZ2;A0A087WXI2;Q9Y6R7	FCGBP_HUMAN	FCGBP	IgGFc-binding protein	5810610	7491790	7100510	7730470	7300930	6218010	3551720	4251080	4723210	4833840	6405900	5765870	4309550	4137490	4279670	7352030	3695610	9860390	2572870	4317730	5446200	4887710	6632160	2219320	5026630	5576190	3713890	5704320	5667590	2974380	4258150	10632800	6550930	28302500	7839670	6614420	5527080	5688160	5715140	5412940	7011560	3950160	9312640	5319570	11774700
Q86UX7	F5H1C6;Q86UX7	URP2_HUMAN	FERMT3	Fermitin family homolog 3			273680	333883		1266580	359859		1841280	1083830		618821		401903	1253820		656216	582461	382397	1466170				4975030	488929		662016					385837		419227	501777	4521030		478925		133973			302103		423310
Q9H8L6	Q9H8L6	MMRN2_HUMAN	MMRN2	Multimerin-2	911750	409887	340460	689376	1215670	699305	543741	574387	550623	431912	753131	837132	583348	478553	692170	520257	636899	705847	826559	616542	373434	499248	714269	303162	579471	647081	739377	476250	652460	520767	591172	472618	690824	944455	339895	583859	491862	360029	613202	519801	385482	874040	599186	819088	390702
P12318	V9GY83;F5GX41;F5GXY9;P12318	FCG2A_HUMAN	FCGR2A	Low affinity immunoglobulin gamma Fc region receptor II-a	715295	740546	342923	624177	500477	725101	466864	403240	896762	494438	936420	515028	429411	692106	642168	607048	776208	891018	574131	815302	861165	542372	618508	525121	543958	799658	290117	709450	422970	639995	561846	633421	683613	1375690	801677	826224	635870	734759	773088	448671	358535	579741	359659	554437	857897
P08195	F5GZI0;F5GZS6;J3KPF3;P08195	4F2_HUMAN	SLC3A2	4F2 cell-surface antigen heavy chain	219462	270521	171529	383290	174238	224225	321879	374617	307551	302978	330133	306485	306653	150528	157417	145428	283799	364990	360232	145236	200622	362580	287671	191702	249088	201716	353904	191678	110806	221302	321351	199920	336157	475343	403551	309551	291805	137879	259856	150827	148065	338640	217827	133233	197100
O14791	O14791	APOL1_HUMAN	APOL1	Apolipoprotein L1	34830000	21756300	21859000	16685900	18399100	20271100	16889800	24904700	11530700	18414600	8832000	21685200	21703400	17893400	19589600	28203400	23304700	28184900	27977500	16901500	18018600	18148300	20162000	17420100	22100300	29731700	18282300	23782300	16753500	22486100	27025600	21574300	11090300	16127900	15869900	11927000	22558600	28357600	27670400	9778300	10610900	23113400	10040700	21283300	11622500
P61160	P61160	ARP2_HUMAN	ACTR2	Actin-related protein 2		54118.9	73315.8	17923.5		310857		110682	437048	593419	21429.4	350662		91540.9	205719		67968.8	81147.9	51107.9	265227				781309	23113.9		185455	63295.4				62957.1		8658.01	64913.9	876205		77938.8			39161.7		58088.8	18597.7	45498.5
P11142	E9PN89;E9PNE6;E9PKE3;A8K7Q2;P11142	HSP7C_HUMAN	HSPA8	Heat shock cognate 71 kDa protein			49171.3			321443		60179.5	453906	267477		367749		75869.5	244974		164600	97233.2	92240.4	356593				1285980	83817.4		207103			92035.1	16538.3	138903	30600.9	149760		1195020		154717					51476.5
Q5D862	Q5D862	FILA2_HUMAN	FLG2	Filaggrin-2	73070	98021.6	104121		110313	364521	84821.9	193137	86549.2	43715.8		135341	56813.8	276049	130412	106511			50693.7	54260.6	57567.9	77310.3	44589.6	103867	28067.5		194971	58940.6	43966.3		50145.4	124941	86111.3	49764.6	50558	136855	134108			37084.9	160924		44299.3	74559.2
A0A0J9YX35	A0A0J9YX35	HV64D_HUMAN	IGHV3-64D	Immunoglobulin heavy variable 3-64D	130578	150152	305791	92941.4		401498		78051.8	453150	542612	377946	759739	132634	502657	227937	172462	358876		328537	383422	53347.8	168515	276227	348166	984645	271114	329176	299363	283592	606582	385931	369430	300933	277969	341374	241173	1047840	510676	684495	101184	288771	726792	185364	703745	362165
P01834	A0A5H1ZRQ3;P01834	IGKC_HUMAN	IGKC	Immunoglobulin kappa constant	61727800	166968000	82433300	91478900	53124200	106949000	63968200	132311000	105949000	99500100	98979800	103691000	105214000	104580000	85851400	96955700	199903000	76220800	90641400	93853200	57496800	125227000	143488000	77530800	172635000	123953000	171390000	126270000	105020000	157774000	141331000	113831000	142612000	76016200	71358500	113061000	117324000	139721000	153996000	43488800	75864100	89498300	69364200	49084700	70794200
Q562R1	Q562R1	ACTBL_HUMAN	ACTBL2	Beta-actin-like protein 2	1275750	2894810	2466140	2943140	2874850	6097070	3966520	2613390	14390100	8955680	2013610	6961940	744195	5199830	9188870	1101240	3543640	4117620	2523050	8426100	1517150	833656	1787010	32623100	3906250	1039090	3995460	2190480	1634940	1231120	1504940	2621600	1428650	4434370	3424590	32796600	1797840	4240290	996783	1611530	1283680	575254	2333040	1059060	3965690
P02775	P02775	CXCL7_HUMAN	PPBP	Platelet basic protein	13479300	19141200	25297400	20864000	21800300	166207000	25465900	156503000	34376900	116345000	19718000	145410000	17467600	23287800	94168100	12320300	23265000	51063000	13927200	31100200	44954600	16103100	37430000	55877000	27566200	30239300	97844400	16523000	19659100	26542400	22930500	30986900	19371000	37474900	30933600	82728200	24487900	47936900	34847600	13747600	24238100	19228500	56510200	11533700	36524800
P02533;P08727	K7EMS3;C9JM50;P02533;P08727	K1C14_HUMAN;K1C19_HUMAN	KRT14;KRT19	Keratin, type I cytoskeletal 14	464378	706654	360196	82280.1	15773.4	1306390	139388	1024880	199886	228520	406129	650952	171860	888180	636376	405049		122115	595356	676100	144951	470986	219348	1064850	323742	91929	1598350	390103	271060	169983	411579	540399	333458	518374	699680	674043	369802	138394	35832.9	464937	758243	141676	205174	2975120	436709
P11047	P11047	LAMC1_HUMAN	LAMC1	Laminin subunit gamma-1						17831.5		17494		21508.6	8788.8												4195.05		11546.9			11364.5				9339.76		14340.3			26937.3				12448.9		35772.3
P21926	G8JLH6;A0A2R8Y478;A6NNI4;P21926	CD9_HUMAN	CD9	CD9 antigen						146191		47881	258860	607856		113861			49152.6									250620								33287.3		25052.1		514392							25719.6
P16112	A0A087X1T7;Q6PID9;A0A5K1VW97;H0YMF1;P16112	PGCA_HUMAN	ACAN	Aggrecan core protein	161710	384042	595766	551343	333277	617861	721516	1071800	336690	133462	582144	791649		515401	714466	905095	827605	1260810	1004670	351043	311177	1273070		523015	1135300	792943	216483	441864	292265	894723	227028	623814	769966	1372810	494055	722607	575214	343277	609310	727892	576379	1111230	696799	476051	985279
P62736	A6NL76;F8WB63;P62736;C9JFL5;B8ZZJ2;F6UVQ4;F6QUT6;P68032;P68133;P63267	ACTA_HUMAN	ACTA2	Actin, aortic smooth muscle	1450530	2366230	2509400	2573060		6327590	237444	2406260	15120600	9640780	1975760	7143630	692453	4671940	7490260	1222330	3651840	4142390	2298430	9100650	1473030	873148	1869520	35854300	4439390	1000280	3960120	2276040	1598510	2212670	1574520	2811170	1691130	4193120	2757620	38726400	1908490	3641980	1051510	1432330	1545810	665901	2495200	1238240	3250360
P55056	K7EMC3;P55056;K7ER74	APOC4_HUMAN	APOC4	Apolipoprotein C-IV	30587000	17280700	25471200	7218790	6934380	9932870	6941450	15607200	3586200	10755100	3047560	6202170	32789000	14154500	7772950	17780700	12281400	18497100	18337000	7121090	6069700	12189100	16277000	17690900	11392100	19134700	9158760	6598910	15789700	29142500	43548100	46766900	13471200	17226600	17113700	20572800	12248600	13634400	11465600	9818840	4936790	14022100	4499120	40113100	15824200
Q15942	H0Y2Y8;C9IZ41;Q15942	ZYX_HUMAN	ZYX	Zyxin		288250	161317	343521	238908	1500450	316905	506116	1922610	2580740	140786	892781	86138.3	361682	621347	41640.2	315716	473228	293054	916250	267005	50065.1	139768	3582630	287814		374352	143079	122307	144809	113730	252582	132305	381625	226660	2080160	210327	452152	92947.5	149819	46829.4		332911	168919	259717
Q14624	H7C0L5;B7ZKJ8;Q14624	ITIH4_HUMAN	ITIH4	Inter-alpha-trypsin inhibitor heavy chain H4	296541000	402564000	387054000	349942000	311155000	375351000	289934000	296410000	406735000	332794000	395782000	366636000	328865000	349742000	469978000	398938000	334948000	457603000	362689000	453643000	415501000	380919000	351411000	470158000	393529000	299294000	454617000	419288000	443280000	436663000	328413000	437174000	428240000	262574000	468743000	326257000	323775000	412071000	368756000	472853000	471703000	474029000	449019000	442286000	385404000
Q99969	C9J8S2;Q99969	RARR2_HUMAN	RARRES2	Retinoic acid receptor responder protein 2	797988	653208	797053	905880	558257	829287	449155	697530	1048600	765084	542757	439351	739977	814074	850885	835150	596728	1163580	1092470	887215	1050770	541580	853212	1211610	884834	977779	650246	1392550	608213	970457	873447	794001	783198	823189	1000640	878984	710259	1018340	1050540	1039770	1126550	639689	1008110	713919	784543
B1AHL2	B1AHL2	B1AHL2_HUMAN	FBLN1	Fibulin-1	4169410	7214450	4418390	6229530	5467270	9514790	5201290	5409110	5909860	9072310	9316930	5396730	5455260	5348180	6258130	5205980	4672530	7423920	5274540	4844640	5789530	6585300	7183940	6575900	6989950	6149790	4114970	11472200	7435660	5729770	5859220	1474140	7785000	2795110	6144190	8288110	6506640	4778990	7264330	5566370	5223570	6086280	7569310	2443250	6306930
P01859	A0A286YEY4;P01859	IGHG2_HUMAN	IGHG2	Immunoglobulin heavy constant gamma 2	15929000	65443100	28297700	32045100	7136320	30966400	24792900	46288100	21468400	48768500	25744900	29069100	14186300	53876700	22720100	19173800	65934400	26057700	29274600	50609900	14892100	36192700	48947200	27721400	70654300	20482900	37167800	64099200	47104200	49268500	20468900	50796700	34845900	15112300	20806600	12235000	26412400	45198400	55850500	8513610	14850600	26216300	17559500	24864200	28194000
P01861	A0A286YFJ8;P01861	IGHG4_HUMAN	IGHG4	Immunoglobulin heavy constant gamma 4	262255	7338960	1534310	1815450	443859	999662	510036	6610940	1026180	820770	521473	6709420	2281970	2490070	4478480	1432600	7371260	1537370	375442	11064700	2047090	1581130	4216450	4290860	13059700	5297700	1424010	2364510	6517690	2940330	4900010	5366550	10054900	276558	1434930	2366250	2664890	5010890	4214730	535539	4197720	1957180	390481	1172960	4663700
Q9HCG8	B7WP74;Q9HCG8	CWC22_HUMAN	CWC22	Pre-mRNA-splicing factor CWC22 homolog	697809	943026	768988	866828	871098	937983	852500	504064	838323	702050	731472	860554	297783	1054520	964685	1068050	285213	1104580	964638	977084	295331	878272	489448	1036420	795691	1260490	1176860	256415	1116580	1177060	917774	1069940	965489	1015960	692943	646199	652975	656804	1476360	463239	1251540	868097	1191850	1353540	321615
P0C0L4;P0C0L5	A0A140TA49;F5GXS0;A0A140TA32;A0A140TA44;A0A140TA29;A0A0G2JL54;A0A0G2JPR0;P0C0L5;P0C0L4	CO4A_HUMAN;CO4B_HUMAN	C4A;C4B	Complement C4-A	477521000	516190000	634615000	516616000	358915000	476012000	381519000	402657000	349392000	515202000	508230000	383842000	306963000	803509000	482061000	574536000	580476000	427804000	500799000	924984000	556275000	698315000	166161000	647237000	569563000	439596000	385355000	916538000	552218000	499904000	304818000	505768000	915828000	315899000	299681000	456449000	559862000	454471000	506243000	578022000	508492000	553236000	612094000	566371000	733105000
P07333	E9PEK4;P07333	CSF1R_HUMAN	CSF1R	Macrophage colony-stimulating factor 1 receptor	1235620	1222110	916132	1563070	2029900	1395400	958708	926999	932872	1063840	1943920	815666	752813	1007930	1104690	2074760	972792	901982	731019	1481140	894877	829730	1078360	409238	911940	1226300	876862	1057270	1150610	1309220	701886	796115	1287420	3583930	829665	1127750	1763290	947627	1239180	808111	827252	1157670	1247980	946348	3033870
P61769	P61769	B2MG_HUMAN	B2M	Beta-2-microglobulin	3683350	3098310	1519770	1995200	2206990	3170990	3909810	1793090	2634350	3202460	3975760	2624560	2270140	1980480	2210440	5385700	1490280	6841210	1838070	4437830	3667000	1782110	1942370	4127560	3867220	2346370	3307260	1730440	3498910	2247260	3286870	1978420	2854270	2511840	3970740	2952350	1131450	4483230	2957520	3030580	3338940	1852670	4856210	5238060	4791220
P40189	D6RH03;Q5FC05;A0A494BZU0;P40189	IL6RB_HUMAN	IL6ST	Interleukin-6 receptor subunit beta	276628	185322	225974	201835	321973	285051	66959.1	191864	232437	281505	369460	308921	246278	216711	225456	303268	255576	342735	202121	260720	276883	258712	285125	399071	189728	230837	325212	279206	230414	275610	252217	229111	237805	503988	332364	198255	162846	221668	258393	190911	200016	210120	181698	260147	261100
P67936	A0A2R8YGX3;A0A2R8YEU4;A7XZE4;A0A2R8Y5V9;A0A2R8YHD2;A0A5F9UN72;A0A2R8YH90;K7ENT6;A0A2R8YE05;Q5TCU3;U3KQK2;P07951;P67936	TPM4_HUMAN	TPM4	Tropomyosin alpha-4 chain	49153	196695	319844	210680	237446	482353	209276	184545	1381570	638464	137605	260635		300448	1185950	55387.5	245057	360844	241382	942296	177213	31984.2	125376	3331750	272977		315886	168230	85602.3	174778	82434.6	201687	114313	311154	150795	3648690	87169.2	270159	31632.2	85452.2	55595.8		147027	111302	126002
Q9Y5Y7	Q9Y5Y7	LYVE1_HUMAN	LYVE1	Lymphatic vessel endothelial hyaluronic acid receptor 1	1912360	2583000	1006810	2712890	2108130	1763830	2836250	1243990	2432430	2778650	3110840	1958650	1387690	2026300	2794390	2382790	2667560	2679590	1600160	3409970	3173490	1485240	2334770	3116840	2015130	2457370	1925990	2224330	1870620	2157450	1180600	1343710	2799230	3205430	1772530	3269070	3256930	2002800	3323060	1625720	1176490	1932490	1628990	2011930	3264300
P0DJI8	P0DJI8	SAA1_HUMAN	SAA1	Serum amyloid A-1 protein	5731520	805676	3062110	1097920	2179160	9320520	823993	3164040	9008170	5912660	932504	1034060	881604	11466300	1049280	4835890	2190720	3658470	2638670	11321200	2018600	1704120	1257990	3989860	2265600	3163090	1371110	3562130	4988600	706733	1007140	3976820	6473180	8567190	874773	4238050	6627420	16129600	1298410	21269600	5277140	2589990	4692680	17426000	2783200
Q6YHK3	Q6YHK3	CD109_HUMAN	CD109	CD109 antigen	418183	248814	229668	414241	318283	550856	181223	369267	309525	587485	840522	208471	133706	295474	442073	360065	263788	399910	250773	317369	331598	218071	413612	226344	299695	321256	218130	327379	502835	276932	160290	248219	335367	417967	338955	440193	519327	232748	203776	217765	139641	357164	293341	245127	517402
A1L4H1	M0QZ17;A1L4H1	SRCRL_HUMAN	SSC5D	Soluble scavenger receptor cysteine-rich domain-containing protein SSC5D	1133340	795479	1015820	959902	1116020	1096290	339431	901564	1087600	805194	843130	930631	584447	1145650	510098	556478	1001620	648624	403073	724115	673784	651375	726636	671957	493548	860015	464194	1393830	523618	917430	772373	769508	502028	923269	390237	624822	844184	1089130	1098260	915972	637947	478189	704178	888389	626197
P06753	A0A494C0P6;J3KN67;P06753;A0A087WWU8;A0A2R2Y2Q3	TPM3_HUMAN	TPM3	Tropomyosin alpha-3 chain		37699.8	67159.9	76092.9		291607		56145	663217	461931	8230.02	190528		146780	263239	17502.5	125491	118387	13515.5	366709	52951.7			1888210	92503.6	20889.3	59610.9	46374.3	30466	49434.8	21562.5	41915			61163.7	1758620	36847.8	142367			12423		37564.5	97445.1	64814.4
P29475	C9J5P6;P29475	NOS1_HUMAN	NOS1	Nitric oxide synthase, brain	1130900	919258	1253680	1230600	593352	995547	1168210	1324330	1079950	795348	553581	1292180	1212960	1739330	717088	1024600	1159450	637570	1217350	1210560	1546640	1012260	542463	1841100	1421300	1728430	655221	1495080	1199310	935307	1432450	1157510	1752090	1005410	1238910	1286170	1135670	1269920	1085710	1382800	1561420	833167	906063	2031710	1298940
P28066	P28066	PSA5_HUMAN	PSMA5	Proteasome subunit alpha type-5	63699.6	12878.6				72129		41005.3	72929.4	106750		72270.5	16568.7				70207.2	42926		103555				50652.2	46609.6	38429.3	97951.9	79787.2				17151		353879	45848	88082			70274.2		179034			62256.2
P12035;P35908	H0YID6;Q01546;P35908;Q5XKE5;P12035	K22E_HUMAN;K2C3_HUMAN	KRT2;KRT3	Keratin, type II cytoskeletal 3	1445100	2499880	1342870	300786	3321.36	7608850	302176	3492620	1163410	1875570	2123700	3195730	1968960	4982470	2006440	1193610	282176	482959	1120940	2452970	306683	500632	1728430	2658090	452554	518025	2476410	328549	701346	380749	1518490	2876090	751787	2021260	2117430	2912170	3217080	1005230	337276	1228590	4835510	219842	446078	1780340	1281300
P0DJI8;P0DJI9	A0A3B3ISW8;E9PR14;P0DJI8;G3V1D9;E9PQD6;A0A096LPE2;P0DJI9	SAA1_HUMAN;SAA2_HUMAN	SAA1;SAA2	Serum amyloid A-1 protein	3053710	620387	1790520	821973	1076120	3837990	375453	3009140	8979520	2778770	369504	1286730	765779	8630970	491730	2812670	992587	1586060	1098030	6757290	1000500	1401990	1427820	2259620	1372130	2304560	792958	2001690	3233030	353949	375144	1743280	3665010	5608530	700065	2107320	6015690	10959300	905401	15508400	3296340	1549170	4692590	9725720	2003310
P15169	P15169	CBPN_HUMAN	CPN1	Carboxypeptidase N catalytic chain	19353700	23722200	17212200	20330100	4115590	18182100	14323500	22739300	22316500	16557400	19133100	17637000	22882700	19799700	17754000	16050300	19258300	20945300	18036500	23002900	20950600	21444400	20103000	19995600	20513700	16490600	21925700	18754800	19102100	17899000	21215400	9374080	18189100	11197300	14709200	14214900	24918200	19205700	18366100	21300400	19648400	18286900	6955690	17414900	18032800
P0C0L4	A0A140TA49;A0A140TA32;A0A140TA44;A0A140TA29;A0A0G2JL54;A0A0G2JPR0;P0C0L4	CO4A_HUMAN	C4A	Complement C4-A	86203700	91030300	122170000	94292100	64299200	72750100	109345000	69440800	77719500	89495200	82532800	62653400	58670500	153177000	83471200	88860100	93478800	63608600	97788400	150752000	85944600	133327000	21300500	100869000	117017000	90740900	103156000	211102000	113137000	79853100	58490200	95086700	149273000	55429600	47737600	99947000	86878700	89474200	95111900	105666000	123410000	129072000	117810000	88523500	161091000
M0R1Q1	M0R1Q1	M0R1Q1_HUMAN	C3	Complement C3 (Fragment)	133945000	91066800	74585200	96796500	80172600	107547000	117512000	111274000	127372000	118884000	105211000	120260000	133969000	149316000	197212000	131461000	133025000	132033000	143915000	145841000	77755900	126754000	124197000	138403000	139943000	155679000	83425100	124363000	126019000	119349000	106379000	81340900	134166000	115884000	125713000	106628000	104921000	113265000	130459000	105872000	117857000	67252300	66983400	137183000	94471900
P13716	B7ZBK6;P13716	HEM2_HUMAN	ALAD	Delta-aminolevulinic acid dehydratase	87463.4			19833.7		225162	189066		193313	200478	31424.9	672787		116563	36799		42312.1	100283	16485.2	63779.2				299412	33706.5		339944	25438.7		152466		70792.6	44898.4	22985.5		202336			212458				46797.9	21656.7	42156
P05109	P05109	S10A8_HUMAN	S100A8	Protein S100-A8	2486430	1115470	3447040	1421860	2163570	28299700	6692450	7520260	6175820	65935400	2024160	43667800	1527120	6060550	3681520	3143120	5524600	5170870	2415290	4611850	3475050	3749480	2944670	2629050	1830770	2785660	40442900	2286310	1019080	4775190	1452960	2972750	3991840	2807790	2049240	9052900	3571650	4713830	2270690	2070780	12185900	1434880	2923970	5212460	3519020
P40197	P40197	GPV_HUMAN	GP5	Platelet glycoprotein V	250617	420566	606147	157397	675662	2221910	391320	1884970	704977	4197280	263632	2710840	390561	516013	1782300	192006	485565	1083580	278737	322230	155344	311265	422546	1317790	268773	451435	574117	206936	66189	639836	425525	1095420	433075	600774	614318	1860340	394953	1300030	622129	359389	303688	441481	901262	127079	967041
Q6PI73;Q8N6C8	A0A0G2JNG2;A0A0G2JPH5;H7C0C3;A0A0G2JNT8;A0A0G2JMZ3;A0A0G2JQ25;A0A0G2JPW2;A0A0G2JPR9;F8W6G6;A0A0G2JNH0;A0A0G2JQ24;A0A0G2JMM1;A0A0G2JMX0;A0A0G2JLX6;A0A0G2JNQ7;A0A0G2JLT7;A0A075B7A5;A0A0G2JPY1;A0A0G2JPA2;A0A0G2JN08;A0A0G2JPK5;A0A0G2JMN6;A0A0G2JM46;A0A0G2JQ26;A0A0G2JN35;A0A0G2JMJ0;A0A0G2JPW1;A0A0G2JN43;B5ME96;A0A0G2JNB3;A0A0G2JPG2;A0A0G2JNE7;A0A0G2JN67;A0A0G2JMY9;A0A0G2JN36;U5XJZ2;Q8N6C8;P59901;O7502…	LIRA3_HUMAN;LIRA6_HUMAN	LILRA3;LILRA6	Leukocyte immunoglobulin-like receptor subfamily A member 6		319167		377423						307347	23964.2		390558					301226	40557.6		788965			261349	189945	316056			374210	86958.9	411498	1052420		1453570		180017	326606	433523	463260				440621	771405
Q16270	Q16270	IBP7_HUMAN	IGFBP7	Insulin-like growth factor-binding protein 7	248112	259706	218251	233018	139560	331049	276437	252332	1024650	382628	415387	244812	305595	303037	210796	201145	262751	254534	302415	318732	292172	291159	351212	268586	344694	315690	359083	308669	183021	242905	328240	224215	403506	489863	289344	487512	245417	289190	389344	203407	327390	179560	350521	269885	372196
P61981	P61981	1433G_HUMAN	YWHAG	14-3-3 protein gamma					62016.2	185554	40229.1	46805.5	197647	146373		62613.4		24616.8	46951.4	18564		47528.3		87736.3	21657.1		51404	461562	64643.2		96040.9					40086.2	30328.6	46895.2		386752	31804	83713.4			48861.6		29120.8
Q14847	C9J9W2;Q14847	LASP1_HUMAN	LASP1	LIM and SH3 domain protein 1			21260.8			157528		28020.8	162237	182544		139817			112801			101857		129166				552881	43842.9		47555.4			48197.4		15127.5		2477.51	16926.7	573881	11679.3				22093		22081.3
P61158	P61158;B4DXW1	ARP3_HUMAN	ACTR3	Actin-related protein 3						197749			313137	428413		168553		81962.4	125684			62779.9		80046.5				791567			45670.9	30989				32975.7				1004050
P05106	H3BM21;P05106	ITB3_HUMAN	ITGB3	Integrin beta-3	13692.2	46250.5	43868.5	21075.2		113539	49337.9	52087.6	200701	829591		144521		49239.1	114962		20223.4	75929.3		53767.7		17052.9	12073.3	230159	22716.7	14731	35935.2	24923.9				57258.5	31187.6	37864.6	42831.5	124669	6529	35268.8		14940.9			37896.8	22284.8	28303.5
P02787	P02787	TRFE_HUMAN	TF	Serotransferrin	44656900	58033800	50527900	62454900	73153400	81393600	70339200	50565000	83833900	46958000	84857300	61899800	76438000	58167600	75999200	26817200	80667000	114582000	106653000	28387300	32098500	34139700	33334100	130406000	51246000	38944400	88115200	105790000	49757100	50654000	37020800	33112200	38958800	27509400	38187400	38828500	27865500	35008100	61259800	30046000	89627700	32265000	31284000	38585900	26878400
P48059	A0A0M3HER1;A0A0J9YXC7;P48059;Q7Z4I7	LIMS1_HUMAN	LIMS1	LIM and senescent cell antigen-like-containing domain protein 1		74218.2	126090	86332.1		144868			720027	137182		87291.8		112877	380970			70018.4		418888				1403720	167733					133918		100575			58116.8	1329550	19213.3	131232		16737.7			21012.4		54374.9
O95479	O95479	G6PE_HUMAN	H6PD	GDH/6PGL endoplasmic bifunctional protein	84878.8	167914	206040	115743	105184	306255	83276.6	249895	159794	113097	189843	254813	189500	193075	240028	185550	33881.1	293315	173394	153104	107598	327374	150062	197958	266482	127795	185732	184400	152772	162289	201522	259290	288531	546600	204942	137520	152452	331606	271510	224943	255952	221910	254108	136271	217490
P06702	P06702	S10A9_HUMAN	S100A9	Protein S100-A9	1318640	604599	1790760	811280	1006050	13696800	2207120	3401970	2923220	35728700	872637	20725300	751577	3088180	1714570	1642760	2498640	2008780	1154240	2248630	1347870	1984610	1811010	1209670	815310	1543180	25153700	1073010	568220	2234210	729335	1395650	1985890	1396420	992577	4043580	1863170	2561070	1035400	933261	5877730	946109	1287590	2704600	1655420
P01024	P01024	CO3_HUMAN	C3	Complement C3	1525470000	1473420000	1682250000	1563160000	1228630000	1423920000	1336230000	1495660000	1581650000	1449240000	1257300000	1538320000	1381530000	1722350000	1867390000	1641100000	1503880000	1475830000	1611150000	1490800000	1545540000	1543800000	1321380000	1781680000	1639290000	1833930000	1254020000	1618740000	1545100000	1540240000	1384060000	1277050000	1728870000	1276820000	1635810000	1207490000	1458950000	1866560000	1893290000	1636010000	1675720000	1481350000	1075190000	1853000000	1651240000
P05362	P05362	ICAM1_HUMAN	ICAM1	Intercellular adhesion molecule 1	1413250	1076750	865727	1273080	1188200	1542630	1077530	976221	1104650	1195370	1261710	974495	1520690	978079	851261	1296250	1126320	1432520	1221350	1328720	1269930	1268640	527908	1191470	786040	1242670	926111	1110300	1176310	1165880	1596410	1165030	1671730	1710200	2453330	897880	1048750	1326600	1247350	1147560	1279670	1278610	1391470	1000640	1416490
P81605	P81605	DCD_HUMAN	DCD	Dermcidin	226519	369415	301283	338572	1387790	1378740	597778	949127	545565	283592	209925	672224	488307	406634	300541	280769	71600.9	87410.8	294697	361819	220971	541758	342087	743268	130205	197852	1927690	581935	410738	348144	538367	374430	321606	284708	334021	651156	691679	174574	174255	300240	437120	247582	240774	1262790	144492
P04278	I3L145;I3L2X4;P04278	SHBG_HUMAN	SHBG	Sex hormone-binding globulin	5285560	21018700	12538200	10479100	55783100	24613000	13983700	8471920	16480200	13166500	49787100	10007800	12642900	8329870	40215800	4681300	3187160	29275800	14810700	16098200	13597200	15578700	20974400	5543940	9665560	4992730	61093400	18177200	23911100	15583300	15039200	12049400	17209900	32312100	15534800	18103600	26626900	13554100	7023440	47048100	22009000	34066400	46171600	7485060	31101500
P04275	P04275	VWF_HUMAN	VWF	von Willebrand factor	9893370	17641300	3786390	18807700	18958600	3925120	11096900	2035740	12957000	2619770	36977200	2853760	12211900	15891000	3839610	1603790	7232130	4825720	1644160	2277190	2480300	998586	2396680	4305620	2100750	3077460	4262780	6069090	5857230	4200700	9734420	14173100	5961530	20565900	6696860	5104960	12009900	2042390	5379420	9182380	3767070	2469710	4595760	1810390	13164900
P04264;P35908	P35908;P04264	K22E_HUMAN;K2C1_HUMAN	KRT1;KRT2	Keratin, type II cytoskeletal 1	38295300	87124100	63691700	39822600	74616200	187265000	63496900	133415000	46027300	35937300	48594200	89327700	43566100	124399000	50911800	54415400	12023900	12236000	38362800	81026500	17082700	37338800	52930700	88180500	27887500	16969300	106016000	26475500	35231800	13513500	49981200	57841200	46538600	42982300	76809900	71622400	112816000	28185800	15223200	51306200	93305000	16554700	15833300	148263000	39745200
P21333	A0A087WWY3;Q60FE5;P21333	FLNA_HUMAN	FLNA	Filamin-A	153481	568404	693841	659822	480056	1245910	748779	349923	4805150	1658360	280282	895824	120481	1044620	2959490	178094	1031010	1055210	614217	2650370	328274	171974	286064	11040100	1261680	116082	585665	374879	295009	388220	194569	579702	263970	1070460	680483	9959310	328853	1024620	218899	324918	197618	167677	513792	142254	681753
Q99650	Q99650	OSMR_HUMAN	OSMR	Oncostatin-M-specific receptor subunit beta	80628.5	40584.6	37099.9	110058		85283.3	82753.6	18741.6	59247.3	46982.8	218458	42781.8	41123.8	57822.1		41511.6		86102.1	50507.8	34574.1	60655.5	85204.2	43634.3	99452.2		53366.9	79368.9	71839.2	110099	57769.1	59615.1	58674.6	33475.3				58809.8			77741.4	28633.3	17915.1	114104	64036.1	25712.8
P61626	P61626	LYSC_HUMAN	LYZ	Lysozyme C	1861770	3761290	2814570	2946550	2304770	3620540	2578020	4202680	3636880	4093800	2120560	1646680	3763770	3150430	4754350	5107950	4672430	3224840	2924340	6823540	3138230	2790560	3700240	5636810	3857860	2993670	5289600	3972070	3422180	2285240	3197200	3300240	2986340	3583670	6912940	2130990	3514130	7792690	2904160	3458160	4632560	3173250	3529430	3823870	6633110
P27348;P31947;P61981;P62258;P63104;Q04917	Q4VY20;A0A0J9YWE8;E7EVZ2;E5RIR4;E5RGE1;I3L3T1;P27348;A2IDB2;E9PG15;E7EX29;E7ESK7;B4DJF2;Q4VY19;K7EIT4;A0A0J9YWZ2;E9PD24;P31946;P63104;Q04917;P62258;P31947;P61981	1433E_HUMAN;1433F_HUMAN;1433G_HUMAN;1433S_HUMAN;1433T_HUMAN;1433Z_HUMAN	SFN;YWHAE;YWHAG;YWHAH;YWHAQ;YWHAZ	14-3-3 protein theta	329716	614217	846015	1342530	326699	3475460	895411	918328	6125750	4288110	642935	3242930	264370	1492090	3699370	549914	1505830	1554370	994050	3277690	950762	242248	811229	9772310	1421940	321711	2320040	438992	806690	644893	464881	1091440	599225	1449810	769360	10792400	688390	1610040	579195	812566	979912	316633	1067090	446568	1361380
P36980	V9GYE7;A0A3B3ISW6;A0A3B3IQ51;A0A3B3IS00;A0A3B3IRW0;A0A3B3IS28;P36980	FHR2_HUMAN	CFHR2	Complement factor H-related protein 2	6544380	7232540	5287580	12511300	8336520	13579200	5710970	12175800	8174670	16015400	5656140	11802300	5915170	11585100	2964010	7540970	16310800	10303400	19016600	15971300	7510680	15865800	7161040	25551700	6939670	3173860	11492700	6402580	7341940	11661800	6382190	12704400	14121000	4866890	5571400	6164560	3335480	31120400	11933700	23488800	17132900	6454270	15255300	12790600	6490740
P07437;P68371;Q13509;Q13885;Q9BVA1	Q5JP53;Q5ST81;A0A0B4J269;G3V2A3;P68371;P07437;Q13509;Q13885;Q9BVA1	TBB2A_HUMAN;TBB2B_HUMAN;TBB3_HUMAN;TBB4B_HUMAN;TBB5_HUMAN	TUBB;TUBB2A;TUBB2B;TUBB3;TUBB4B	Tubulin beta chain		46981.6	48147.5	49226		30657		55576.7	397283	46305.2	13898.3	98160.2		108100	509822		40384.4	118437	155698	328634				2049600	272639		372235	40179.6	16223.4	44885.9	11474.7	7561.25		158622	14449.5	1380470	16699.9	132834		27474.6	30542.7		23797.4		47787.3
P09486	F5GY03;E5RK62;P09486	SPRC_HUMAN	SPARC	SPARC	295122	505584	693202	636184	320965	5016900	1667670	5199250	892235	3337830	598499	5273180	433471	618203	1985020	209997	519498	786498	242081	562593	825006	478596	788475	1287040	367888	936428	2382790	256377	284762	676445	484984	924820	529347	1222370	746843	1937230	537124	1364220	811451	361536	367490	549822	1465070	336966	996340
P05546	P05546	HEP2_HUMAN	SERPIND1	Heparin cofactor 2	186747000	139905000	153687000	145204000	131749000	185543000	111732000	148558000	141943000	168283000	127266000	195095000	139415000	158491000	151404000	131594000	186213000	149878000	122440000	187973000	189349000	131973000	118876000	173806000	125404000	183029000	219790000	207069000	214175000	196782000	170626000	157349000	138800000	195488000	179514000	180095000	180213000	219606000	132833000	191134000	152547000	150891000	128889000	173768000	134836000
P04217	M0R009;P04217	A1BG_HUMAN	A1BG	Alpha-1B-glycoprotein	613727000	624831000	632090000	545008000	543921000	648761000	460284000	711289000	650867000	645653000	738762000	561699000	504606000	647818000	634081000	692176000	512159000	757176000	622722000	652309000	698660000	673461000	638124000	570530000	664960000	511295000	665628000	539039000	814026000	469695000	542367000	529681000	615310000	658568000	695662000	584008000	597166000	611827000	554069000	721568000	738824000	632743000	761262000	614498000	588740000
P12814	H7C5W8;H0YJ11;H9KV75;O43707;H7C144;F5GXS2;H0YJW3;P12814	ACTN1_HUMAN	ACTN1	Alpha-actinin-1	21117.8	226864	232979	163435	116281	420373	159293	71218.6	1651210	639561	70972.3	451298		339912	836168	64425.8	321545	275958	202281	847282	76058.6		81764.8	4534680	361756		322865	156350	75831.3	74233.9	79547.3	204457	79750.8	331209	181976	4538100	135706	385902	50379.1	104649	40500		112215	56152.8	286623
P01860	A0A286YES1;A0A4W9A917;P01860	IGHG3_HUMAN	IGHG3	Immunoglobulin heavy constant gamma 3	579610	1288320	718656	2699020	245564	5055110	195043	977958	1006690	328708	796433	505330	291619	1658810	1774560	387745	4158940	920785	2116350	850811	1316410	1271290	338838	1762520	3074780	1827060	623651	1154080	2248210	2407860	431012	323010	345121	2430310	798951	351842	1180400	1815620	912917	195123	981022	936315	1535960	1410950	189320
A0A087X2G6	A0A087X2G6	A0A087X2G6_HUMAN	NOP16	Nucleolar protein 16						381788	437177	354345	986230	456264		444453		231080				950039	512470	411495	336463	920674	469216	622293			627594	228397	233315	282019	496700	183513	461200	371869		481323	333943			287351	280956		72585.5	132567
Q14956	A0A3B3ISS6;Q14956	GPNMB_HUMAN	GPNMB	Transmembrane glycoprotein NMB	405355	456089	474879	555955	803230	671646	1886480	414478	386651	340220	565192	449352	502806	339647	625251	442715	314220	454508	239535	390444	598162	510510	553673	665726	470179	565714	365934	587721	657307	387274	568440	271569	460518	397013	286121	476433	856149	463761	606724	1154040	641560	164003	918183	318193	641770
P14923	C9JKY1;C9JK18;C9JTX4;C9J826;P14923	PLAK_HUMAN	JUP	Junction plakoglobin	47703.3	211219	86060.4	70844	193939	655231	86061.5	385453	91502.4	132331	96831.5	316236	147711	378205	224706	124504			130707	215524	105491	224300	110622	378275	90075.3	140078	610977	84339.3	61809.9		128978	195403	252255	123718	146367	371343	293874		148663	138375	174587		31666.3	844143	79174
Q8WWZ8	Q8WWZ8	OIT3_HUMAN	OIT3	Oncoprotein-induced transcript 3 protein	816721	498529	355718	413508	396710	236232	482389	382248	369689	147560	255369	492763	428403	583348		277545	457488	184335	273103	163754	146858	266011	335891	369687	209259	211847	205391	342543	152873	243011	410902	292830	340035	446203	293280	239716	424475	374701	291148	367644	216470	289564	525005	380256	131862
P15924	P15924	DESP_HUMAN	DSP	Desmoplakin	128515	345815	259912	47920.7	226052	783497	220921	619965	162910	119234	186677	344978	149742	506430	265753	194613			220037	326501	93535.9	247362	170351	507503	150341		1025200	169692	125031	63251.5	203675	333914	221672	233741	299068	366859	359875	40352.9		340754	217190	49301.8	25585.7	1245930	88919.8
O95445	Q5SRP5;O95445	APOM_HUMAN	APOM	Apolipoprotein M	33084400	38367100	56222500	32926400	33646100	29253500	34772500	43655600	30845400	36789500	21527500	38394000	68531000	30175000	29450800	33688500	33345100	34107200	57970900	29211100	38979200	45890100	38154800	29830000	63598100	56408800	38211300	26431000	40686900	43786700	64098900	47048600	40163100	69588900	52130200	37718700	41045200	27159300	39054600	51343400	42239400	55717200	50251800	35455800	35240100
D6RGY7	D6RGY7	D6RGY7_HUMAN	KCNN2	Small conductance calcium-activated potassium channel protein 2	1424270	1216950	815652	877923	738018	1305770	655782	600003	1086090	1036450	138076	1177180	756890	1162640	704261	721144	1165770	728495	1233910	1024060	1871770	869043	757873	805960	762513	1119450	750937	709338	675999	62090.9	411371	319572	540519	1266540	863243	547149	1379410	619793	418033	538857	467553	786361	518986	755020	667867
Q99784	Q99784	NOE1_HUMAN	OLFM1	Noelin	2198220	1913050	1840340	1647820	2117810	1799390	177283	2076140	2122480	1928480	2562710	1618890	1851520	1365020	1732920	1524980	2419280	3041850	1265410	2152740	1503340	2385690	1730340	1902530	1067420	1775470	1650690	1313210	2241940	1852170	2317670	1355450	2179490	2080930	1680250	1243820	1252760	2532750	1857130	1480120	1489010	1845750	1517950	1840100	1389860
A0A0C4DH29	P01743;A0A0C4DH29;P0DP01;A0A0B4J2H0;P01742	HV103_HUMAN	IGHV1-3	Immunoglobulin heavy variable 1-3		642670				672038		756080	401749		328567	596913		375538		761026	1154070		595013	557607			503199	433356		863175	739785		471421	950519	652961		501938	575636	612113	467218	494627	549958	1119080	207621	389963	331484	257847	202881	504024
P16035	P16035	TIMP2_HUMAN	TIMP2	Metalloproteinase inhibitor 2	94546.1	112367	62198.9		168552	121514	95188.5	58613.2	84125.8	80230.1	77353	99337.5		93846.1			141980		70963.6	19198.6	71726.6	155082		54107.7	63761.8	72101.7	100623	102598	142003	80466.9	69776.2	33186.8	67754.7	87130.7	18654.2	110175	128013		113152	86606.3	99021.1	135091	208453	84077.7	34301.8
P08519	P08519	APOA_HUMAN	LPA	Apolipoprotein(a)	3767400	20280700	3449980	10610600	32575700	6683120	8088670	2834290	9845470	6296450	8397330	18992500	5321280	24247800	9297580	59752200	9843590	8763060	3782710	68388800	6577910	7873920	3690080	8531070	9286410	3697700	4297840	34288500	26953800	8201510	20809400	18181900	31766400	3388080	9489450	30060200	41669200	3232350	15849500	5009690	3589160	7291350	31584000	4442370	8884010
P08637	M9MML0;C9JC71;H0Y755;P08637	FCG3A_HUMAN	FCGR3A	Low affinity immunoglobulin gamma Fc region receptor III-A	7952770	2770690	10501600	19363400	7647500	6329290	4737740	5173280	6531720	2274640	4558720	4648280	4641740	7291480	5211590	7033680	5172080	3625700	4090440	9807850	7462650	4466170	3773540	7400740	4845140	9450130	3110950	3348770	2419680	3081590	4104000	3989520	2733140	9211860	10156200	4267470	7975290	5774670	13203100	3913650	6722440	6509600	7778090	3215940	7504430
P19823	Q5T987;Q5T985;P19823	ITIH2_HUMAN	ITIH2	Inter-alpha-trypsin inhibitor heavy chain H2	353774000	390327000	441010000	419066000	338753000	255123000	287410000	437975000	366540000	432352000	366716000	359805000	422203000	394066000	434642000	444102000	432637000	524054000	406910000	346150000	382857000	337605000	410873000	492822000	485589000	401782000	504998000	388801000	517921000	502985000	445887000	417545000	435947000	330579000	459664000	401806000	427961000	403239000	408047000	437735000	429945000	445270000	356964000	382214000	435021000
P00736	A0A3B3ISR2;F5H2D0;B4DPQ0;P00736	C1R_HUMAN	C1R	Complement C1r subcomponent	89631600	92563900	101957000	119974000	81928300	109300000	95369000	100364000	115382000	79053600	103184000	86091300	90484800	103300000	74679600	89044900	74004600	83808800	80508600	110635000	96925600	67408800	81312800	96008000	88665000	77369100	96526200	100191000	99150300	73233500	88992800	63065700	106009000	93924000	97481600	92282800	90876400	93688100	82892800	106247000	95242200	99708500	76811600	107584000	77883900
O14786	Q5JWQ4;E9PEP6;H0Y4A0;Q5T7F0;E7EX60;Q5JWQ6;O14786	NRP1_HUMAN	NRP1	Neuropilin-1	512607	822519	406461	1209930	622408	1154840	821973	806684	1198420	1679340	1924260	1184220	952978	858479	1400120	878744	1245000	1238110	1183620	1762300	1134280	1597470	903207	1160950	850145	728275	1102870	958892	915272	1312400	1082690	1246760	1464140	2828020	1341570	1189210	721687	853668	1165830	898115	1249810	1274790	1502830	509565	1566200
P08294	P08294	SODE_HUMAN	SOD3	Extracellular superoxide dismutase [Cu-Zn]	803894	1613690	921482	1167420	1233150	1662820	1298250	1365920	1294260	1652260	1977930	956725	1586710	1135550	19599600	955895	1087010	1451550	14544700	1097270	1294190	27862700	1496320	931207	993050	1053430	1320200	1202570	1436130	1250960	1597580	514675	18050300	617767	1299980	1856660	2415690	550021	1806430	1293970	863713	1464900	1131780	792703	1493310
A0A087WWU8;D6R904	A0A087WWU8;Q5VU61;D6R904	A0A087WWU8_HUMAN;D6R904_HUMAN	TPM3	Tropomyosin alpha-3 chain	11628.5	72695.4	113807	73402	70337.5	374573	105542	95594.2	558688	480886	41160.4	273736		157904	380720		84297.8	110396		451731	36321.3		31171.5	1711430	173441		209080	47732	21188.5	74197.9	23804.4	67991.8		88039.9	60387.5	1819750	31095.1	150619	21244.6	35140.1			90824.2	46782.5	52435.6
P13646	K7ERE3;K7EMD9;P13646	K1C13_HUMAN	KRT13	Keratin, type I cytoskeletal 13			104465		755554	378155																					476950
P06753;P09493;P67936	H0YKX5;A0A2R8YGX3;H0YL80;A0A2R8YEU4;A0A494C0P6;J3KN67;A7XZE4;H0YK48;A0A2R8Y5V9;A0A494BZZ2;H7BYY1;P06753;A0A2R8YHD2;A0A087WWU8;B7Z596;H0YKP3;A0A494C0G0;H0YKJ4;A0A2R8YH90;K7ENT6;A0A2R8YE05;Q5TCU3;D6R904;F5H7S3;A0A0S2Z4G6;A0A2R2Y2Q3;Q6ZN40;P07951;P09493;P67936	TPM1_HUMAN;TPM3_HUMAN;TPM4_HUMAN	TPM1;TPM3;TPM4	Tropomyosin alpha-3 chain	99509.2	676056	1164380	1044110	964898	1845820	815943	782200	3641560	2430080	587616	1404990		958701	2890660		663681	988300	832272	3032610	691444		617112	9277970	1178490	191290	1640770	619358	470513	557071	413038	859911	550940	804535	602796	7772810	557806	1183460	428121	377321	317987		654889	482115	797964
P02765	C9JV77;P02765	FETUA_HUMAN	AHSG	Alpha-2-HS-glycoprotein	583752000	764219000	634575000	789956000	641431000	599387000	513501000	825104000	572325000	895921000	728674000	746885000	884948000	658032000	1091380000	850002000	904006000	733104000	804180000	519213000	655370000	452272000	900278000	688667000	813886000	610124000	778821000	692234000	716114000	651004000	825621000	475389000	458346000	983756000	717300000	698366000	416944000	623103000	599862000	579838000	443538000	687201000	490596000	628985000	478532000
Q9Y490;Q9Y4G6	Q9Y4G6;Q9Y490	TLN1_HUMAN;TLN2_HUMAN	TLN1;TLN2	Talin-1		70348.5	149948			227415			546370	211993		118249		109693	506179		155868	137680	105534	372761	64964.3			2049310	229566		108722	89183.1				79654.9		130037	151620	1605900		218905					120350		98594
P09871	H0Y5D1;A0A087X232;F5H7T4;F8WCZ6;P09871	C1S_HUMAN	C1S	Complement C1s subcomponent	140596000	132645000	141079000	178644000	113534000	162821000	109238000	141605000	166773000	117503000	146400000	127928000	130006000	163554000	114195000	137367000	113172000	120233000	125970000	159795000	137513000	99863900	128551000	139196000	133272000	118516000	143445000	138256000	139586000	112830000	126334000	90849600	143502000	138818000	144975000	123050000	131210000	138859000	129453000	148427000	133621000	140089000	106203000	148859000	114587000
O75144	K4DIA0;A0A087X1L8;O75144	ICOSL_HUMAN	ICOSLG	ICOS ligand	2520690	2540960	2022950	2901650	1910720	1963700	3016760	2066330	3312890	2337570	2011340	1628390	1803890	1432670	2710240	2393820	2306490	1695670	2725980	1459280	1761840	2022620	2949410	1900160	1942520	1739030	1844490	1923340	2664460	2142370	1981690	987927	2470400	1887960	2213790	2557800	1578090	2041880	1882490	1858530	1681240	2612990	1393790	2031460	3005100
P15291	Q86XA6;P15291	B4GT1_HUMAN	B4GALT1	Beta-1,4-galactosyltransferase 1		327942	149387	318265	345191	256634	359538	333277	261050	259914	474810	287911	285384	262458	229148		317200		267264	257752	93576	167793	388185	330743	297986	173739	459306		216758	284217	347837	179697	302423	208589	364822	472960	254484	261905	258429	406475	245956	216962	377050	165393	300122
P02042	E9PFT6;E9PEW8;P02042	HBD_HUMAN	HBD	Hemoglobin subunit delta	179652		132458	185619		1116960		330228	130695	5204680	135609	6202880	46603.5	58062.4	33229.5	157805	320055	116157	141090	135934		136093	139587	203137	3029980		414707	45512.9	20560.7	325774	96544.7	193210	139330	79047.9	421808	114265			284099		59218.4		192104	54126.9	91744.8
P04066	P04066	FUCO_HUMAN	FUCA1	Tissue alpha-L-fucosidase	137595	126081	138672	182781		194902		279011	270407	110356	185064	140692	197195	68262.2	109165	28143.6	125989	102692	143838	156770	32893.9	172247	280848	319356	90500.4	207639	180026	135297	147209	123453	48108.1	48403.6	68994.3	333154	146747	130752	142627	137556	309332	112507	111106	66723.2	81830.1	123725	137558
P13647	H0YIN9;H0YI76;P13647	K2C5_HUMAN	KRT5	Keratin, type II cytoskeletal 5	1642530	4008530	2546210	1708040	3368410	6082950	2432560	5379640	2163670	1042440	2298840	3284200	2178020	5823860	2825770	3232630	554406	452768	2532730	4456250	835552	2032390	2245480	3666800	1740360	547983	9377420	1374980	1650000	675004	1653240	2957780	2130750	2556730	3596180	3139650	4063920	653392	352148	3851660	3697320	742321	478384	12297900	1643730
Q14118	Q14118	DAG1_HUMAN	DAG1	Dystroglycan	63387.7	154556	77078	177722		153760		179870	262223	232514	187102	75389.2	81811.4	77322.7	264024	202665	275788	186505	215124	107606	208654	239828	321738	151164	140671	95147.5	167821	82319.4	61070.2	65634.4	105727	39099.7	270672	139589	246043	484921		91070.6	145878	163026	186689	79281.8	297586	149202	177212
P09668	E9PKT6;P09668;A0A087X0D5	CATH_HUMAN	CTSH	Pro-cathepsin H	397266	137184	97506.9			271474		14454.7		141878	15126.1	65476	145299	89999.9		219418	200170	128462	186450	143576	59452.8	279412	56689.1			198558		165534		95414			119169	272787	132114	143968	25342.3		73967.3	77260.3			16806.1	57618.4	101201
P13489	P13489;H0YCR7	RINI_HUMAN	RNH1	Ribonuclease inhibitor	57580.3		57591.6	21736.5	104597	127639	118872	55548	51804.2	57798.4	33312.8	179746	10275.9	22759.9	26873.9	26048.4	37770.3			29801	16162	15166.7		56270.1		20523.6	25957.2	14855.5	27788	40244	37491.5	23240.5	55781	45953.6	52476.3	181489				13449.3	3869.64		52822.4	36434.6
P23280	P23280	CAH6_HUMAN	CA6	Carbonic anhydrase 6			48687.1	102207	54547.7	6562.31	43764.9	139272		103559	12734.5	159246		62637.1		51961.9	71520.2		50898.5		64433.9	104263	22101.9	48142.1	106521	55707.2							24041.1		39546.2	64862.1	130535		35120.7		25803.1		15365.2	11747.2	164701
P63104	E7EVZ2;E5RIR4;E5RGE1;E7EX29;E7ESK7;E9PD24;P63104	1433Z_HUMAN	YWHAZ	14-3-3 protein zeta/delta	129379	285945	330218	412980	327396	951216	541368	320686	2337410	1406030	222446	831595	69614.3	412255	1104540	124858	484295	346625	271588	1036240	247045	67457.8	158813	3979820	606220	152505	688949	168958	194640	214893	115981	367729	185163	598585	326299	4191680	276918	609504	181373	254018	338230	187753	342952	203673	452757
O43151	A0A5H1ZRP3;O43151	TET3_HUMAN	TET3	Methylcytosine dioxygenase TET3		48486.8						62904.5			19341.1	14399.3						74951.1	88185.2	20668.6		45383.1		48311.2		168883			117341	131958			90566	72240.5	11831.6	182666	34538.4						92143.9	50677.4
O60361;P22392	E7ERL0;J3KPD9;Q32Q12;P22392;O60361;P15531	NDK8_HUMAN;NDKB_HUMAN	NME2;NME2P1	Putative nucleoside diphosphate kinase						160866			26632	25821.1		161263			58808.9					43215.8	25813.1			382908	19074.4		113212				28922.5	14971.5		33170.6		213728							15232.7
P09960	P09960	LKHA4_HUMAN	LTA4H	Leukotriene A-4 hydrolase	260745	170735	115091	197948		372378	166068	526099	384124	707740	367517	575245	530795	201424	84731.4	153504	261788	99311.1	138036	89953.6	307822	202595	128690	230018	142947	177523	145386	276753	127186	336436	719620	340031	221826	814491	1110210	476573	291447	120386	232054	334709	339469	169156	344858	157381	304705
P02751	P02751	FINC_HUMAN	FN1	Fibronectin	237430000	364801000	310823000	428101000	321365000	55758000	318853000	40384600	431219000	129467000	373844000	47270800	284686000	442625000	238083000	96997900	159196000	48911900	42297500	62865700	35151200	33848100	42447900	144579000	174140000	201685000	152983000	360314000	164913000	195003000	277183000	225142000	194916000	323027000	383770000	104062000	349874000	183317000	191048000	184332000	103652000	86572700	51641200	61018600	287106000
P53634	H0YCY8;P53634	CATC_HUMAN	CTSC	Dipeptidyl peptidase 1	295322	331966	91471.9	146972	130178	348449	115862	247510	164500	365072	183161	96086.3	87786.8	152375	70886.7	146758		162042	156215	303868	102267	565222	284781	241450	108200	252561	184444	194653	267163		146877	194605	278405	454429	118940	253910	186734	311184	117434	28293.5	122383	121667	237507	117482	153417
Q01523	Q01523	DEF5_HUMAN	DEFA5	Defensin-5											93274.1																16012																64636
P10912	A0A087X162;A0A087X0H5;P10912	GHR_HUMAN	GHR	Growth hormone receptor	56949.1					23957.9		25893.2		91909.3		64287.6	39160.7	55139.6					53769.4				66501.8		31058.1			89354.1			23878.6						44897.5	20847.4						42843.2
P49908	A0A182DWH8;R4GMT5;A0A182DWH7;P49908	SEPP1_HUMAN	SELENOP	Selenoprotein P	19901100	24333400	26294200	29613100	27437100	34643600	22775800	31793200	27098900	34351500	21678600	32661800	29296900	25295900	19489400	33006800	27701900	35027800	25357800	26346600	27695100	23328800	29824800	28306600	21731900	25761100	59632500	23915300	24743800	17683000	27833000	23362900	25816900	11020400	24257500	23815100	28692500	18582600	32918100	14523800	24319600	30704600	27615500	27776900	24522500
P54802	P54802	ANAG_HUMAN	NAGLU	Alpha-N-acetylglucosaminidase	616170	432049	654661	685986	382351	666370	397014	679493	654826	561102	484252	713616	760808	441309	176356	256419	372086	537225	238205	369704	608820	1046690	399797	481245	556145	800264	234862	455432	441721	445344	576209	512373	509041	640516	680273	608557	355901	292883	637418	447428	351999	458423	560612	591759	802393
P01857;P01859;P01860;P01861	A0A286YFJ8;A0A286YES1;A0A0A0MS07;A0A286YEY4;A0A4W9A917;A0A0A0MS08;P01859;P01857;P01861;P01860	IGHG1_HUMAN;IGHG2_HUMAN;IGHG3_HUMAN;IGHG4_HUMAN	IGHG1;IGHG2;IGHG3;IGHG4	Immunoglobulin heavy constant gamma 1	14467000	49028700	29439800	37759600	32657000	32089400	11758400	31499100	24713500	28485100	25654300	25309700	16163500	36853600	32161900	20336700	76467800	20298100	33755100	35656400	19729400	29398800	38484600	28103600	59637400	49372500	44226500	39035000	52660700	37233000	31821100	43903400	42989500	22454500	24475300	10331100	22212000	26836700	38708500	15070600	24267800	26532600	19522400	19197000	26686800
Q9UKY3	Q9UKY3	CES1P_HUMAN	CES1P1	Putative inactive carboxylesterase 4	1346580	192092	227966			254095		424354	33490.6	228176	117772	165033	64712.2	246168		111746	30379.2	117275	82777.8	206089			59823.5		105828	112226	66737.3	211445		101564	246630	130902		2348910	52674.9		83464.1	337637	191371	88295.3				257416	34630.4
P11717	P11717	MPRI_HUMAN	IGF2R	Cation-independent mannose-6-phosphate receptor	198159	134060	106398	136113	126933	119107	182159	153953	143275	251246	140070	184437	148894	184270	92925	139563	68621	134540	129822	75477.5	141856	174790	102687	127192	102403	197942	64610.5	113351	118144	141233	174421	142722	134885	203785	91653.7	211862	242666	157139	206941	204580	121773	129046	141461	42984.1	136420
P25815	P25815	S100P_HUMAN	S100P	Protein S100-P						438415		141735		1287260		725386		68449.5													164900					17957.6
P02671	A0A087WUA0;P02671	FIBA_HUMAN	FGA	Fibrinogen alpha chain	15233200	20766600	21375500	15399800	16127000	45647600	13058300	36698500	23521300	35753600	33170300	21916300	13571000	19084500	14182600	10937500	12868200	11913400	10571300	12015700	10114300	11716100	15050700	13365700	14704900	22910400	22071200	24500600	13645600	16829500	14553200	17844200	16543900	16670600	11325800	12267200	16199800	15381600	32163600	20033500	15551300	9866680	18182500	12380000	14173900
P00568	Q5T9B7;P00568	KAD1_HUMAN	AK1	Adenylate kinase isoenzyme 1	112096					272511	116116		64269.9	280858	54148	628552					117792	141472		85525.6			24381.4	199499	91318.6		228739					96487.7				199210			129299				60034.8		123391
P02747	P02747	C1QC_HUMAN	C1QC	Complement C1q subcomponent subunit C	173709000	194862000	181580000	221029000	144464000	220419000	220972000	200740000	221252000	163410000	208635000	157845000	176759000	197956000	202889000	201317000	147471000	184421000	195192000	257988000	190516000	149418000	180099000	225780000	214161000	177740000	218941000	201273000	195279000	177371000	173269000	148500000	205688000	180805000	206602000	176520000	170241000	190552000	180542000	157962000	198274000	183764000	147991000	221505000	198845000
Q86TH1	B1B0D4;Q86TH1	ATL2_HUMAN	ADAMTSL2	ADAMTS-like protein 2	304938	138161	94036.4	70622.5		189947	66500.5	96866.4	67062.3	167055	200387	120215	105929	134489	40910.9	104489	186259	110018	52758.4	132059	48115.8	130675	114941	59289.7	61003.8	175667	100465	111902	106929	82903.7	83921.7	60950.5	87546	200635	102439	64103.9	50949.3	187074	140799	116640	62619.8	75867.6	104351	92916	89313.5
P02788	E7EQB2;E7ER44;P02788	TRFL_HUMAN	LTF	Lactotransferrin	2672760	1055790	7641740	665942	4607870	2553070	2396110	975931	2395270	8508580	3157690	1852980	830333	1917430	3205820	1732220	3215140	2123150	649303	1930710	1253220	2543790	3224850	2158900	633832	2360930	1401010	2420350	294285	4951290	954504	7606920	2672440	1953270	2122280	2148710	3887350	7426560	1856170	2311650	2520760	888877	4140390	8689060	6731940
Q9ULI3	Q9ULI3	HEG1_HUMAN	HEG1	Protein HEG homolog 1	182234	209413	124674	216590	135548	45281.4	156889	223604	311325	147876	264766	231972	201986	226624	181527	269559	294076	174563	110697	121207	127404	192231	349345	144849	137624	257331	99543.9	214949	238187	206944	263018	103613	242603	97576.2	217357	286525	229404	156964	238690	128930	166149	277956	245865	179698	242313
P23141	P23141	EST1_HUMAN	CES1	Liver carboxylesterase 1	971128	102558	71339.7			121647	57006.3	271706		80560.3		77728.2		95294.3		58033	40770.8	137864	67162	130420	62864.9	79504.8			97086.8	115005		141907		73021.7	81045.1	80795.2		1946840	40957.2	38022.8	55512.9	162367	131690	54390.4			90876.6	185681
P54296	P54296	MYOM2_HUMAN	MYOM2	Myomesin-2	364677	1184290	1349720	998912	1325390	2993590	799759	801407	1009180	2135750	883764	1315460	1111060	980529	748003	1180950	910793	413678	726284	957206	994781	711929	901407	452490	775166	883450	831718	637895	945995	730137	786011	668016	580671	1198780	734105	482638	1416630	865952	736804	939709	451578	965833	506221	633151	732054
A0A075B7D0	A0A075B7D0	A0A075B7D0_HUMAN	IGHV1OR15-1	Immunoglobulin heavy variable 1/OR15-1 (non-functional) (Fragment)	183994	995158	1168220	228674		1190740		825864	802128	248749	440071	1032500	863715	506446	781758	1892710	2312160	615841	662186	967659	917143	538446	1856980	960222	280664	2531250	1816430	517779	116578	1644320	1455370	1005680	795837	1466190	150626	820272	694514	619195	1447250	30558.4	1064810	538477	838921	722683	1397210
Q15828	Q15828	CYTM_HUMAN	CST6	Cystatin-M		183033	163956	284981		175682	114280	289154	143028	267009	135068	141974	99120.7	146961	93673.4	166866		474164		133844	242536	137801	324358	206108	258195		183578	202595	153359	99464.7	179618		462581	58040.8	261512	335422	87649.4	113835	316749	136443	367066	226489	253866	321965	75096.9
P01857;P01859;P01860	A0A286YES1;A0A0A0MS07;A0A286YEY4;A0A4W9A917;A0A0A0MS08;P01859;P01857;P01860	IGHG1_HUMAN;IGHG2_HUMAN;IGHG3_HUMAN	IGHG1;IGHG2;IGHG3	Immunoglobulin heavy constant gamma 1	12519600	52864800	26773800	45527800	16540600	28973900	31989100	27121500	16245100	27160300	22883400	16502100	15811600	29108400	25366300	15154800	58827700	6689490	24078100	25364400	13162300	23575500	34397800	31933000	53787200	41089500	31164500	45577100	45658700	48255000	27961000	36468500	31528800	27555400	17575100	18008800	25780900	20924200	66492100	7419560	24217900	24457900	15868200	18222500	24877800
A0M8Q6;B9A064	A0A5H1ZRQ7;A0A5H1ZRQ4;A0A0B4J231;P0CG04;P0DOY2;A0M8Q6;P0DOY3;B9A064;P0CF74	IGLC7_HUMAN;IGLL5_HUMAN	IGLC7;IGLL5	Immunoglobulin lambda constant 7	9095320	23723800	21265400	20012600	9399440	39824000	10613200	26713900	22559600	21559000	18125900	19917000	26700300	17850000	26635400	23677800	63864400	11946400	31893500	19894800	15488500	20809800	27974500	26689400	39490900	29529100	31114100	28077400	20671800	27651800	31731000	21520800	33695500	24723400	22077000	23661200	16775000	20337400	30363300	11669400	20169000	19705900	16479600	14084600	25879300
P35542	A0A096LPE2;P35542	SAA4_HUMAN	SAA4	Serum amyloid A-4 protein	240863000	184511000	187396000	169477000	66421900	198390000	58101500	225816000	180861000	187203000	58087800	171504000	206457000	209836000	158378000	224619000	192859000	165306000	173837000	190337000	215912000	180516000	170072000	118517000	169251000	242742000	111862000	146917000	155437000	140821000	193740000	124971000	123667000	177813000	143219000	148924000	212697000	171797000	194452000	190827000	150562000	162877000	105465000	224341000	150884000
Q9H4B7	Q5JP53;K7ESM5;Q5SQY0;Q3ZCM7;Q5ST81;A0A075B736;A0A0B4J269;P68371;P04350;P07437;Q13509;Q13885;A6NNZ2;Q9BVA1;Q9BUF5;Q9H4B7	TBB1_HUMAN	TUBB1	Tubulin beta-1 chain		101171	66201.5	86004.1		221020		78257.1	667643	72538.8		110606		127001	379429		119094	119907	72614.8	522605	47711.2			1430910	167536		214911	32025.6		36781	54774	55095.9	26683.8	127482	71505.6	1454110	19756.6	119351		36299.5			81346.3	64094.9
O00592	O00592	PODXL_HUMAN	PODXL	Podocalyxin	310026	367162	267810	519103	339767	359383	277496	558158	646614	447870	590119	524878	596456	599240	430517	440175	420534	579512	399438	450569	341603	665632	425065	441087	296618	454285	437388	584799	349621	423915	564595	279396		484027	447707	303242	367554	369072	418243	393545	245447	423517	388266	249858	395935
P23490	P23490	LORI_HUMAN	LORICRIN	Loricrin	29785.1	103219				275228		69330.5			38935.4	174965		226295					22646.1								229184					26186.3				52522.5	99881.6				44744.8			86816.6
P01876	A0A286YEY1;P01876	IGHA1_HUMAN	IGHA1	Immunoglobulin heavy constant alpha 1	19578000	40994800	28620600	18728500	14976400	61659300	15485200	39816200	37019900	26713600	29014500	21328300	54704000	22600000	33171000	68849400	69755300	25192900	21199900	17588800	16813700	48618900	35413100	41229300	54149800	42994300	39193500	39805700	27814200	23546500	70660400	23868500	44225000	20552900	24858800	63200400	52083100	47833000	31032100	16375000	33853600	33764800	18894000	16006400	37215500
P01859;P01860;P01861	A0A286YFJ8;A0A286YES1;A0A286YEY4;A0A4W9A917;P01859;P01861;P01860	IGHG2_HUMAN;IGHG3_HUMAN;IGHG4_HUMAN	IGHG2;IGHG3;IGHG4	Immunoglobulin heavy constant gamma 2	31896400	124846000	52875600	71420700	22314500	75425000	61324600	84714000	46646000	87244400	60645900	55640700	28501200	96169400	52432800	40115700	135091000	47528700	49805000	115079000	29265300	61164400	82279100	57228700	144968000	53004300	57352900	110161000	97116700	92229700	47543000	82588400	70704000	32990900	43945900	26609200	54644800	86927400	120782000	17713300	35101200	52105000	34387100	48685000	63685100
P02533;P08779;P13646;Q04695	A0A3B3IS58;F5GWP8;K7ERE3;A8MT21;Q04695;P13646;P08779;P02533;P35900;P19012	K1C13_HUMAN;K1C14_HUMAN;K1C16_HUMAN;K1C17_HUMAN	KRT13;KRT14;KRT16;KRT17	Keratin, type I cytoskeletal 14	1274850	3714440	1078750	1648880	2308970	4952010	452595	4050020	611909	525153	2660660	2651820	890720	4653380	1056440	1669560	394060	149509	1706640	2926370	606051	1164670	1323220	1785330	968837	315476	11205200	2538510	556823	329366	987319	1358600	1354400	1390790	1864170	2312000	2488870	531507	308587	4390000	2076510	261600	182909	13197800	726782
A0A0G2JPD3;A0A140T8W8;A0A140T8Y4;A0A140T953;A0A140T9M0;A0A140T9U0;A0A140T9W2;A0A140TA13;A0A1W2PNZ7;A0A1W2PPF8;A0A1W2PR61;D9J307;Q53YP1;Q5SPM2	A0A140T997;A0A1W2PR61;S6AU73;A0A140T9U0;Q5SPM2;A0A140T9Y5;A0A140T9M0;A0A140TA02;A0A140T953;A0A1W2PNR7;A0A140T8W8;A0A1W2PNZ7;D9J307;A0A140TA11;A0A140T8Y4;A0A140T9W2;A0A140TA14;A0A140TA13;D5H3J5;A0A1W2PPF8;Q2L6G2;Q53YP1;A0A140T9T1;A0A0G2JPD3	A0A0G2JPD3_HUMAN;A0A140T8W8_HUMAN;A0A140T8Y4_HUMAN;A0A140T953_HUMAN;A0A140T9M0_HUMAN;A0A140T9U0_HUMAN;A0A140T9W2_HUMAN;A0A140TA13_HUMAN;A0A1W2PNZ7_HUMAN;A0A1W2PPF8_HUMAN;A0A1W2PR61_HUMAN;D9J307_HUMAN;Q53YP1_HUMAN;Q5SPM2_HUMAN	HLA-A;HLA-B;HLA-C	HLA class I histocompatibility antigen, A alpha chain	208015		42066.1					130381	46940.3	16431.2			224234	37594.6				155095		119294		40275.4		193345		191188		276808	100169	72327.9	298255	89251.4	316489	147910	91592.3	151709		186086		240221			100961	23695.5	196730
P07911	X6RBG4;P07911	UROM_HUMAN	UMOD	Uromodulin	98349.3	422186	361770	544858	387911	685339		624254	383457	610374	909694	301955	385989	246117	783790	166551	581933	640858	403883	407310	938853	961408	531845	261510	408398	277961	557745	281132	1395600	1080460	396436	470731	611641	255139	153276	347975	385268	211664	723353	329842	346541	1273540	614714	344422	649218
Q9NTU7	Q9NTU7	CBLN4_HUMAN	CBLN4	Cerebellin-4	324183	605858	389212	318454		500687		572253	210860	687941	325472	368734	419613	315307		352949	306136	521056	342645	304604		994816	293839		538786	337619	564945	630922	361891	444157	448473	151567	394899		202546	345248	533389	208519	663605			841848	208811	236110
Q9Y490	Q9Y490	TLN1_HUMAN	TLN1	Talin-1	80789.1	590480	877771	716093	501395	1773230	739413	436397	4696520	2071190	248447	926831		1136690	2549950	149757	882037	890746	511485	2816360	266291		266018	9668040	1000990	509151	442803	257104	239589	275172	192078	457297	127099	1047140	828736	9663470	419479	1447400	152099	410222	299320	93427.4	514583	146238	565809
P53355	P53355	DAPK1_HUMAN	DAPK1	Death-associated protein kinase 1	1398950	1722480	1716110	1993670	2181800	2192640	1598330	1921710	2223290	1698640	856908	1241030	2351610	1102620	4732310	3838640	4068840	2564590	3940450	3433090	2653560	3422640	3612350	3870620	4135350	5073580	1624610	2908390	3632650	1483760	2381900	2302510	3304530	3615510	2835180	1642040	2540420	2810260	3362060	2269740	3981990	3579880	3248260	3103540	4735880
P43652	P43652	AFAM_HUMAN	AFM	Afamin	263531000	118835000	209041000	246298000	186308000	235320000	209615000	257481000	178370000	274798000	178832000	248914000	267319000	215585000	210588000	243563000	279728000	269480000	230393000	201962000	219922000	194444000	190284000	206683000	204733000	330084000	194855000	181988000	186504000	187889000	272810000	194500000	102679000	165562000	176233000	176267000	236811000	172790000	256526000	154104000	188303000	213275000	123125000	221371000	205642000
P04114	A0A669KB70;A8MUN2;P04114	APOB_HUMAN	APOB	Apolipoprotein B-100	605083000	625208000	590335000	388813000	599599000	583752000	628879000	549061000	422137000	300321000	460959000	417108000	762626000	512711000	373875000	463053000	359467000	492540000	581597000	429394000	273641000	303182000	560830000	393141000	479115000	512876000	462053000	365327000	427414000	468376000	958722000	634020000	425284000	548926000	711472000	621756000	317229000	357770000	642371000	516071000	453032000	394639000	868707000	393072000	472497000
P05164	P05164	PERM_HUMAN	MPO	Myeloperoxidase	751975	272967	2871030	231211	1527220	1315510	780244	224397	797167	4620530	977269	1040020	184498	955326	598892	608226	699064	789565	198471	868626	261366	679466	1093020	532086	165974	814878	724571	738700	153554	1783070	215709	2497620	987918	536583	854252	1529610	1871880	2737470	730656	633819	925684	285031	1329290	3627470	1638310
P02538;P04259;P13647;P48668	F8W0C6;P48668;P02538;P13647;P04259	K2C5_HUMAN;K2C6A_HUMAN;K2C6B_HUMAN;K2C6C_HUMAN	KRT5;KRT6A;KRT6B;KRT6C	Keratin, type II cytoskeletal 6A	1864570	4752650	2024970	1569340	3669960	6264550	2469120	4928340	1428640	1177570	2416580	3370240	1357100	5738970	1980870	2219950	609819	389616	2326460	3211970	926144	1870560	1721580	2471380	1513370	560085	18634900	2257550	1320150	629635	1427220	2092490	1967840	1931740	2595120	2730630	3128100	1093420	669391	4561740	3062570	570929	390265	16365300	1519350
P20618	P20618	PSB1_HUMAN	PSMB1	Proteasome subunit beta type-1	121597				115771	210954		104795	44125.4	128405		57735.6								130355				180302			27664.5							589599	80417.9	213351			138362		223161
P37802	X6RJP6;P37802	TAGL2_HUMAN	TAGLN2	Transgelin-2	232999	396055	460991	543374	436730	1191850	668545	430078	2735220	1328250	363738	736292	35540.3	671107	1363100	127592	561230	656153	216420	1462580	176361	66973.4	231951	5163970	701756		517547	280468	264146	392792	194854	535811	105824	472061	323960	4795200	241194	733558	153567	235528	117062	198325	401270	241870	552532
P07237	I3L3U6;H7BZ94;I3NI03;P07237	PDIA1_HUMAN	P4HB	Protein disulfide-isomerase	130469	113729	85252.4	143856	190503	140757	177661	72390.6	229511	87672.6	93516.1	92942.4	101689	100307	43612.7	72777.4	122639	28028.7	69495.1	94380.5	118226	42979.7	86201.8	108256	112711	71365.2	77555.3	92449.1	80703.2	56537.9	83572.9	87108.6	82833	74778.9	75505.7	222357	63853.7	64939	78731.2	61473.4	12016.2	62956.7	112106	66389.1	74437.8
Q76LX8	Q76LX8	ATS13_HUMAN	ADAMTS13	A disintegrin and metalloproteinase with thrombospondin motifs 13	601904	673128	645732	1099840	1100900	805067	715996	839119	879523	837561	549323	479519	865770	753841	692001	812126	849864	796500	786954	1023940	409451	878483	796418	776598	825441	996239	979707	420825	618853	868195	1096570	852348	845904	515063	994163	395081	1187480	781785	523927	808199	641998	1327820	809645	595714	632003
P09493	H0YKX5;H0YL80;H0YK48;A0A494BZZ2;H7BYY1;B7Z596;H0YKJ4;A0A494C0V8;F5H7S3;H0YL42;A0A0S2Z4G6;Q6ZN40;P09493	TPM1_HUMAN	TPM1	Tropomyosin alpha-1 chain				13623.2						154765		88560.1		30861.9			18635.4								86584.5		54185.9	12553.3				53071.4		54718.3	15405.1								20438.5	13882.5	63270.9
P0DJI9	P0DJI9	SAA2_HUMAN	SAA2	Serum amyloid A-2 protein	1285530		380731					455845	916535				114702	520188		224052		145425		258978	225123	85355		197700		67581.3		311148	595409			69764.1	319469	1807270		457416	190016	1265450	228781	4554690	946485	75366.4	250957	1534770	459449
P05090	C9JF17;P05090	APOD_HUMAN	APOD	Apolipoprotein D	49374900	91093400	83756000	124686000	66883900	104679000	56971200	88148900	79366400	85734900	74496800	85186300	120671000	100484000	63269600	73235700	73107300	96125200	106576000	84802100	87077600	95946100	108148000	70737300	75330900	141440000	61311800	64780100	75507000	42639800	107653000	62907300	75341500	112442000	66369300	99254300	89775000	47351200	79349800	79831000	78328600	118388000	102684000	79999200	103256000
P07988	H0Y7V6;P07988	PSPB_HUMAN	SFTPB	Pulmonary surfactant-associated protein B	201456	42151.5	56662.2	99615.7		226648		50426.4	429700		63045.4	481055	410953	46051.9	35947.4		212842	55856.7	114227		277749	142918	103825	142694			96414.4	203368	118829	185519	643161	239603	162295	361360	674290	325132	255349			94956.9	79293.1	60067.6	56878.4	51541.8	22755.3
P02538;P13647;P48668	F8W0C6;P48668;P02538;P13647	K2C5_HUMAN;K2C6A_HUMAN;K2C6C_HUMAN	KRT5;KRT6A;KRT6C	Keratin, type II cytoskeletal 6A	1052890	3732980	1844510	1237850	3398440	4974740	1944210	3957990	1100160	909740	1641230	2194980	934663	3539650	1090660	1360090			2003380	2991030	217007	1550980	1229150	2892930	927895	96203.1	15874900	1564590	826000	282132	649740	1669450	1496390	1019890	2085740	1517870	2601350	456515		2910960	2448900	335767	132938	15259400	729887
B9A064	A0A5H1ZRQ4;A0A0B4J231;P0CG04;P0DOY2;P0DOY3;B9A064;P0CF74	IGLL5_HUMAN	IGLL5	Immunoglobulin lambda-like polypeptide 5	2559910	4011380	4572860	3088360	3301540	7825280	4116310	4318660	3166980	4371990	561549	1284800	3269740	2962240	1906540	3542080	6542280	1342760	3219000	2437560	1979450	2658550	3015590	3643800	4092020	5854780	3586080	2372570	6332630	531207	3742220	2903700	3304960	2763770	1881930	2450420	2695800	3388190	8575230	2392520	2950910	3907710	2153530	2173840	3040710
P15151	A0A0A0MSA9;A0A0C4DG49;P15151	PVR_HUMAN	PVR	Poliovirus receptor	1665750	2034930	1354980	1127320		1831980		2297000	2493740	2644630	2256000	2840000	2378270	2035820	1803300	2409130	2693920	2555300	2308450	1731760	2339260	2436230	1882400	1526940	2349850	2146130	3702060	1533380	3453310	3591700	2932040	2298570	3432050	4615210	3830700	3152130	1388810	2133020	3193980	1842640	2672780	2509220	3606630	2128260	1897910
Q9NZ08	Q9NZ08	ERAP1_HUMAN	ERAP1	Endoplasmic reticulum aminopeptidase 1	348606	121900	121187	205572	70947.6	123037	245616	210115	232674	101994	40980.3	113102	62617	135535	170170	250747	81575.9	76621.9	197471	124501	123166	351768	48249	378429	272947	378516		110116	109136	53063.3	99272.4	169896	316788	204542	173713	281637	49947.5	146650	167942	145475	224470	261278	187650	96156.6	207330
O95810	O95810	CAVN2_HUMAN	CAVIN2	Caveolae-associated protein 2		105738		93351.9		522719	141099	231241	1182560	442448	53412.2	265284		223125	532346		186990	299896	87620.6	497293	95676.4		80844.3	1547570	214848		223003	49005.3		120156		136541		150551	36491.4	1380430	113184	292854	86760.2	43986.8			136337		181379
Q9NQ79	Q5T4F6;A0A0C4DFP6;Q9NQ79	CRAC1_HUMAN	CRTAC1	Cartilage acidic protein 1	2436280	2716220	1957920	1617990	2532590	2152060	2608750	1747880	4304720	5772720	2940340	2917970	2889560	2213850	2176180	2437470	1288530	2612980	2323140	2366390	3128250	2508120	4060980	2387960	4192170	2243980	3837840	2655250	4720700	4446800	3285330	1616750	2815630	2658130	2673090	2712610	4898330	1715560	3021510	1928850	2087120	2022970	2653180	1732300	3107620
P05154	G3V482;G3V2M1;G3V264;G3V265;G3V4B4;G3V3F5;P05154	IPSP_HUMAN	SERPINA5	Plasma serine protease inhibitor	10323000	9414580	7480780	9845530	8894910	1043840	12506600	820486	8528980	1647080	6487970	1332140	11560000	11039400	6233450	11532600	13404800	11576800	8749370	7980770	10035500	8048390	10811000	12533100	12917900	12561600	10476600	8385790	12283900	11020800	13118100	9634470	9976700	7068400	8577260	7798750	10783500	10919700	8304230	6880990	10004600	11033200	9481190	13449300	12396200
P02730	P02730	B3AT_HUMAN	SLC4A1	Band 3 anion transport protein						310990		26319.2		855459		779389																1054050													409533
P08311	P08311	CATG_HUMAN	CTSG	Cathepsin G	200969		966616		517636	208413	214846		165312	825374	157985	72367	30307.5	256360	92861.5	172114	356987	273158		162673	31204.6	97401.9	131203	52070.8		163075	58289.3	174927		235409		680298	260600	50614.3	289179	180614	310439	795984	173005	103894	105865	15694.2	357499	1198580	391477
P02776;P10720	P10720;P02776	PF4V_HUMAN;PLF4_HUMAN	PF4;PF4V1	Platelet factor 4	5375930	7530100	10853200	11589200	10719600	71411700	14044700	61699700	14848900	48297100	7573090	61970900	9319160	10604500	33504300	4885380	9414360	16474500	4217130	12923400	14209900	5678470	13504000	19104600	10257900	13652900	28291400	6025850	7351300	10682500	10484700	11181800	7455410	18298800	13204900	24910000	8912180	18445500	15827800	5428470	7873010	10714200	27806200	5095940	22423300
P30101	P30101	PDIA3_HUMAN	PDIA3	Protein disulfide-isomerase A3	151100	255902	220437	222762	236930	316416	291965	225568	676377	285483	250172	233363	151184	252127	400041	157121	242542	234024	258971	475118	252030	177716	242516	1317780	244713	125351	290637	291135	117064	219093	170868	205340	75015.1	229325	166031	1126060	259166	270694	166307	190987	193399	223692	234336	184170	269947
P04004	P04004	VTNC_HUMAN	VTN	Vitronectin	741816000	517329000	710074000	680253000	422699000	537462000	531857000	681791000	629854000	637834000	457903000	652348000	665274000	548715000	383768000	525787000	596769000	452860000	464770000	219139000	576998000	501653000	555416000	539074000	628657000	631397000	434039000	523766000	462260000	547496000	587746000	537451000	601142000	533706000	508733000	400589000	539944000	665839000	595528000	536536000	565473000	615160000	505577000	570743000	441370000
Q14314	A0A1B0GVK0;Q14314	FGL2_HUMAN	FGL2	Fibroleukin	47501.3		55573.5			57196.5		11741.6	66961.7	43067.3	66135.3		65029.7	55386.6			35817.4			41650		34132.9		41481.5			26804.1		31866.7	42199.1		82781	51415	65466	37274.5	62344.5		30913.4	11146.3	42887.8	36207.1		13786.9	78862.6
P25774	U3KPS4;P25774	CATS_HUMAN	CTSS	Cathepsin S	666373	389476	295839	423884	207750	495525	406267	400340	367002	519041	344522	566292	388006	339278	236568	495688	231697	384603	600126	385723	431232	468520	268431	475454	401526	558868	419994	354602	581402	349700	347464	424507	416267	631714	538534	417266	389055	295708	450250	382689	349349	247234	565136	289688	406850
A0A0B4J1Y9	A0A4W8ZXM2;A0A0B4J1Y9	HV372_HUMAN	IGHV3-72	Immunoglobulin heavy variable 3-72	3367920	6731590	4932940	2366680		11581000		5709960	4107040	3572930		4199680		4141090		3917240	6143700		3614100	3042870	1832200	5263560	3587350	1935040		3146510	4780870	3858710	2831920	9126180				3808470	4046280	2708740	3764940	4204680	7443030					2576670	3447140
A0A0C4DH31	A0A0C4DH31	HV118_HUMAN	IGHV1-18	Immunoglobulin heavy variable 1-18		310523				1109720		518984	234129		368917	284489		301474		371355	1121490		276372	1617570			804555			687970			367804	516037	454991	668679	721221		329193	410276	325940	417173	1111040	268818	691210	288745	255742	296643	485623
Q9BTY2	Q9BTY2	FUCO2_HUMAN	FUCA2	Plasma alpha-L-fucosidase	532861	353825	472543	535752	509855	473684	464088	692095	804043	338854	555004	482392	509653	283539	271173	448807	528686	343375	390844	343828	347792	702508	610893	618023	530358	605452	376624	187094	677315	290719	378583	278283	390088	1081780	418550	325003	404581	424781	666369	439969	366277	490672	416205	306837	450846
P02538;P04259;P19013;P35908;P48668	P48668;Q01546;P35908;P02538;P19013;P04259	K22E_HUMAN;K2C4_HUMAN;K2C6A_HUMAN;K2C6B_HUMAN;K2C6C_HUMAN	KRT2;KRT4;KRT6A;KRT6B;KRT6C	Keratin, type II cytoskeletal 6A	570811	1449840	5812020	2828630	7776600	1615090	1091000	1880220	3904990	402788	67146.2	305280	5387170	1520370	8726270	5338110	1163540	148713	1265930	8295650	289198	1970000	4815970	7200590	3788530	2122580	3384960	330371	1114610		512187	936762	359906	4803240	4398710	1131080	2873910	2840880	2059790	7398580	2574050	923512	176462	709366	3637900
P21709	P21709	EPHA1_HUMAN	EPHA1	Ephrin type-A receptor 1	120380	76807.9	33276.2	132460		93059.1	146542	127302	72315.9	270042	89260.6	65862.4	115769	81611.4		197260	74989.5	67155.8	97451.3	30499.2	149786	99102.3	120433	98087.5	136479	120413	83320.4	87887.5	114409	48143	188990		71534.7		49495.7	80415.3	106892	85082.4	46912.3	67566.6	80824.3		218128	117077	41875.2
P01857	A0A0A0MS07;A0A0A0MS08;P01857	IGHG1_HUMAN	IGHG1	Immunoglobulin heavy constant gamma 1	36947000	78333000	68960600	78682300	38235500	62774200	54404400	51417100	62487800	36211100	55317000	56375500	61590600	64725100	96748900	38903600	197186000	36061500	92863800	56382400	42671700	61421300	88281300	65805700	95173600	172614000	137290000	57305400	66849300	131092000	85710500	83444600	102963000	71969200	74416600	72211600	42685600	23742600	151967000	34467300	62270400	47042200	54410100	36466600	48760300
Q14315	Q14315	FLNC_HUMAN	FLNC	Filamin-C			501994	1072500		1028750	908601	913616	1786290	1190580		894709		1314920	1313130			1127440		1239650							782946	783471	886988	922513					1088260	2275810	678339	1196980		932014			680130		924629
P13671	C9JC72;P13671	CO6_HUMAN	C6	Complement component C6	31859300	32118900	37653000	31750800	28409900	34597400	29898300	31391400	42036100	33553400	32352500	41692300	30404000	36124000	38557300	35400200	39324200	42749200	36527300	53767700	41253900	47440100	39635600	39806800	32560400	30561500	48632500	41222900	36272500	39144300	31900700	38488800	41954300	28621900	33038700	29927000	45867100	44804000	34791500	43469700	39742200	38468700	31774700	36606500	30820000
P07738	P07738	PMGE_HUMAN	BPGM	Bisphosphoglycerate mutase	147522		141952	160043		520226	292282	104751	47658.2	417363	174060	1146300		78408.3	66819.2	257036	159738	223020	142172		46002.3		131732	130612	83771.4		536132	156106		212428	42975.7	188313	186906	59804.7	17151.5	129352	41481.5		473044		44658.1		167149	102582	236602
P02655	P02655;K7ER74;Q6P163	APOC2_HUMAN	APOC2	Apolipoprotein C-II	245235000	83018600	128418000	31603600	64845000	66840200	86067700	179674000	29160100	53492700	26285900	70680400	137091000	107746000	31138500	102427000	73875000	100796000	111139000	69218100	36661000	81671000	98173500	114340000	74916500	154180000	49272000	49024400	84477300	126393000	154804000	205235000	64901400	103624000	75461800	110434000	60191400	101820000	65278200	53265700	53307500	77418700	60423400	163979000	84889300
O00187	O00187	MASP2_HUMAN	MASP2	Mannan-binding lectin serine protease 2	16948000	11647300	17068600	17331600	11939300	19914800	13201800	13168200	15823200	9518140	11179800	16762300	23667100	19267800	11206200	20292200	18583700	7462430	20954800	19379400	10761500	9548340	13609600	15625500	22632500	24768700	17418400	22000500	14034100	13946500	21404500	18078100	31720500	50535000	20064600	14091300	21537100	12375800	13445000	25547500	12597100	19640400	17502300	15961800	21150700
P11226	P11226	MBL2_HUMAN	MBL2	Mannose-binding protein C	6442640	15860400	3976250	22203800	1060070	2582940	20339200	3595030	15976200	7769130	10266900	12301800	7748560	4863620	4569220	4508400	22726400	14585000	17106100	1602610	26908300	9520870	15916600	13503200	2551600	5214640	2333600	5631480	25643700	11485100	8665980	532598	16464600	25541500	6258350	17699400	4237210	11726200	10737000	19975600	6910680	20815500	7120770	6020770	8553040
P01008	P01008	ANT3_HUMAN	SERPINC1	Antithrombin-III	396505000	514133000	498633000	616028000	379883000	360845000	364415000	354422000	599516000	408004000	425839000	472950000	470044000	465968000	392801000	504151000	498400000	537148000	428757000	449257000	557775000	574665000	484527000	445526000	520640000	446242000	502946000	369504000	547690000	491018000	464205000	413904000	491535000	355747000	400643000	416448000	486759000	425861000	435430000	438841000	532758000	578864000	470014000	510345000	501445000
O15143	O15143	ARC1B_HUMAN	ARPC1B	Actin-related protein 2/3 complex subunit 1B						66690.2			32407.2	136604		65035.1												195507												334870
O00391	O00391	QSOX1_HUMAN	QSOX1	Sulfhydryl oxidase 1	6012260	5727360	3637430	6074550	4751880	5531880	4447010	5555100	4748290	5599120	7259160	5652380	6094510	4628030	5025660	4974510	5532080	6262380	5012080	5276100	3527670	4129640	5446820	5878340	5181210	5613860	6519930	6375040	6021170	7187850	7330350	6938930	6920540	9090390	6570500	6879710	5872480	6176820	4995580	5003310	5615200	5592440	7112050	4057340	6807980
P07686	P07686	HEXB_HUMAN	HEXB	Beta-hexosaminidase subunit beta	103453	20784.3						22640.3	25169.7	31213		39568.2		27883.2							20850.5	64412.6		16042.3		14390			40708.5					76401.4			8254.25		16813.7	14453.4	39922.6	45310.2	33419.8	32506.3	43775.9
P07358	F5H7G1;F5GY80;P07358	CO8B_HUMAN	C8B	Complement component C8 beta chain	22666600	21243200	24148300	20925300	16225800	25757200	20218600	25679000	21382000	18360200	25654600	27781000	24326800	15373900	22894100	28033500	16340400	24989200	29351500	18862600	22241400	27608200	21472600	22793100	23782300	25872800	36818500	27334000	33132300	21602000	27030800	28451000	26431900	17066200	18708300	20898500	25260800	29179900	27113900	24272800	27180700	17291500	16510600	24263300	17662400
P01880	A0A0A0MS09;P01880	IGHD_HUMAN	IGHD	Immunoglobulin heavy constant delta	283837	601837	30038.3	606993	32711.8	1105820			137689	506969		41330.5	394944	149454			188871	46103.7			27143.4		725922			828060	347018		222979	166897		3595040							392651			676831	146914	35007.7
P98160	H0Y5A9;P98160	PGBM_HUMAN	HSPG2	Basement membrane-specific heparan sulfate proteoglycan core protein	642762	1089930	785110	1029350	965888	809420	875941	895881	1028740	1103490	1361320	774288	754306	872384	1227770	808240	944384	1028860	871380	892232	648224	1289260	1169480	928792	1129930	887255	933631	934294	984150	1041150	896853	456623	1283740	858309	1124800	1190780	1134980	761871	1058930	894992	1021770	1082550	982256	584822	1005730
P78509	J3KQ66;P78509	RELN_HUMAN	RELN	Reelin	84952.7	86060.6	30193.5	63511.4	69202.6	58631.6	54603.3	104206	72692.6	93533.2	101620	74257.8	65826.8	110012		21871.8	55322.5	78261.9	57729	33184.6	21364.7	63728.4	73481.7	45560.6	28348.6	103655	74886.9	93371.4	107427	24038	53067.7	72746.3	66990.1	161727		80767.1	54749.3	142011	51103.9	78997.4	89643	55758.4	100215	16448.9	123254
P30530	P30530	UFO_HUMAN	AXL	Tyrosine-protein kinase receptor UFO	430202	367747	246191	476137	215623	499438	418863	192366	483529	562678	540395	209686	205455	233705	265021	749391	394829	488250	208555	635404	338467	352653	416298	418882	328051	654795	339007	306833	351023	204106	209769	240336	476132	941716	409334	437578	428359	200152	426952	251247	356787	258601	651391	503418	693635
P08253	H3BR66;H3BV48;P08253	MMP2_HUMAN	MMP2	72 kDa type IV collagenase	1043150	1325660	1016110	1648790	1085620	1853660	1375150	1398030	1864990	1771340	2205610	1152320	1381990	1500480	1499830	842958	3156100	1241920	1058270	575906	936530	2067690	1718670	1318930	1322680	884260	1598580	1687640	1533300	1087010	1512820	608886	2331870	1432930	1101840	2593510	1732650	822581	1511920	1329750	1746260	1688580	2461040	404566	1389740
P04908;P0C0S8;P20671;Q16777;Q6FI13;Q7L7L0;Q93077;Q96KK5;Q99878;Q9BTM1	A0A3B3IS11;A0A0U1RRH7;A0A0U1RR32;C9J0D1;A0A494C189;Q6FI13;Q96KK5;Q93077;Q99878;Q16777;P16104;Q96QV6;P0C0S8;P0C0S5;P04908;P20671;Q9BTM1;Q71UI9;Q8IUE6;Q7L7L0	H2A1B_HUMAN;H2A1C_HUMAN;H2A1D_HUMAN;H2A1H_HUMAN;H2A1J_HUMAN;H2A1_HUMAN;H2A2A_HUMAN;H2A2C_HUMAN;H2A3_HUMAN;H2AJ_HUMAN	H2AC11;H2AC12;H2AC14;H2AC18;H2AC20;H2AC4;H2AC6;H2AC7;H2AJ;H2AW	Histone H2A type 1-B/E	183187		380226	306371		409088		315579	369831	1332310	310973	1253400		612727		162962	160272	666978	235585	131817			126597					92376		549184	114139	640712	423202		208417	1815000	126898	470990		66076.4	442340		271904	507393	162415
P02538;P04259;P12035;P13647;P35908;P48668	H0YI76;H0YID6;P48668;Q01546;O95678;P35908;P02538;Q5XKE5;P13647;P04259;P12035	K22E_HUMAN;K2C3_HUMAN;K2C5_HUMAN;K2C6A_HUMAN;K2C6B_HUMAN;K2C6C_HUMAN	KRT2;KRT3;KRT5;KRT6A;KRT6B;KRT6C	Keratin, type II cytoskeletal 6A	528941	1193140	386122	55932.4	33769.5	2310740	586370	798008	197061	686837	558422	705240	136612	1769810	382461	1324360			384950	104041		279254		1200590		215768	489846		466245		527420	733271	237584	1020010	729134	673044	749960			33478.8	877527			3421090	45744.5
P11150	E7EUJ1;E7EUK6;P11150	LIPC_HUMAN	LIPC	Hepatic triacylglycerol lipase	108790	71550.6	61082.6	49052.2			60298.2	179716		55689		113803	104982	26118.4						56231.3		40290.4	73593.5	40032.8	276355	58903.6				76998.7			84674.7	52739.8	105797	66893.4	167115	63344.5	70509.2			44167.7		63926.9
Q9UBR2	Q9UBR2	CATZ_HUMAN	CTSZ	Cathepsin Z	323751	164413	203935	306916		220927	151695	183079	505991	272156	151971	187668	256289	170659	180725	461978	424883	167856	302294	462582	311756	500914	568232	279240	508214	342861	251758	157026	242667	145966	90560.5	117428	157482	1018460	583937	452264	280396	483272	362561	441727	155465	295877	215699	355434	630609
Q8IUL8	K7EPJ4;Q8IUL8	CILP2_HUMAN	CILP2	Cartilage intermediate layer protein 2	23608.9					88409.5	167065			83561.3	106489	58461.2	26406	146041	108828	68937.9	14658.3	89472.6	158200	44185.5	57204.5	98635.4			47612.8		105619	29367.9		39214.9	71729.2	68638.1	127845		36977.8	79663.1	51701.9		61606.8	58169.4	20314.8	210965	99362.3	45715.7	41628.2
P02763;P19652	P19652;P02763	A1AG1_HUMAN;A1AG2_HUMAN	ORM1;ORM2	Alpha-1-acid glycoprotein 1	15835400	17874600	20522900	21393900	18908700	22817500	20633400	15161500	18555100	16446900	11911300	12781200	18342200	20030300	28110100	14648100	23344500	23751800	26618100	19399600	15522800	14921600	9849110	42937500	21653500	11389900	28659000	29739600	25371300	24597200	13398900	16688000	18584700	20962500	11512400	13517900	12244300	22693600	26210300	21670500	38148900	13508900	15124800	26610700	11772900
P00734	P00734	THRB_HUMAN	F2	Prothrombin	331553000	354839000	358303000	330487000	270273000	304414000	245742000	346015000	267521000	303374000	255488000	326624000	314431000	319096000	280974000	363092000	370785000	342557000	341159000	292421000	327133000	351147000	326985000	381483000	361221000	345179000	320610000	323148000	344302000	398990000	348997000	323351000	297894000	260081000	304347000	256801000	342982000	309038000	324946000	346995000	396443000	415864000	292148000	335571000	323659000
A0A0C4DH41;P01824;P01825;P06331;P0DP06;P0DP08	A0A0J9YWU9;P06331;P0DP08;A0A0C4DH41;P0DP06;P01825;P01824	HV434_HUMAN;HV439_HUMAN;HV459_HUMAN;HV461_HUMAN;HVD34_HUMAN;HVD82_HUMAN	IGHV4-30-4;IGHV4-34;IGHV4-38-2;IGHV4-39;IGHV4-59;IGHV4-61	Immunoglobulin heavy variable 4-61	404641	989987	1065250	679644	141851	1574230	537138	587568	439690	572327	322427	507144	927804	588512	610005	699850	1352320	193773	249837	792743	514933	860197	679222	458237	1771150	975966	1472190	1122580	1000770	562314	1016000	575556	1427690	823790	449061	476979	573880	948162	2851280	441427	880568	278752	386791	415302	837028
Q8TDD5	S4R386;B1ANB7;Q8TDD5	MCLN3_HUMAN	MCOLN3	Mucolipin-3		145448	244760		143904	393634	60931.5		432208	168102	277100	491649		517328		238188	604959		573871	291674		414469	609408					855328		745896	293022		497224	187703	368732						342629	194163	204040
Q9H4A9	J3QLL2;Q9H4A9	DPEP2_HUMAN	DPEP2	Dipeptidase 2	136456	98788.1	96624.2	195260	130477			174588	195338	208115	126805	133637	152463	83622	213646	203556	105572	304693	137146	193317	73242.9	253022	102758	170160	106963	90631.7	227390	98666.7	91630.7	227350	177722	169028	154616	322186	260857	130748	94675.3	96544.4	95979.8	67223.5	106567	198789	147485	81322.3	125049
Q5VY43	Q5VY43	PEAR1_HUMAN	PEAR1	Platelet endothelial aggregation receptor 1	19208.7					51821.5		16980.5	5217.75	58911.6	27315.3	31452.9				21916.1	18020.8	6354.7	22050.3	15272.2	19417.8	30108.4	37907.1				24778		30356.3	37329.6		36445.1	14586.6	22906.8	23816.5	52691.7	13052	17239	25358.8	5433.51	20465.6	20873	28840.3	16607.6	19887.3
Q5SRP5	Q5SRP5	Q5SRP5_HUMAN	APOM	Apolipoprotein M	173455	277706	355915	278476		203707		267992	248308	123135	229717	258915	477212	221329	127279	322970	232620	177439	430380	3296.97	346802	297513	250685	223056	384461	435158	301476	165741	394012	456113	619539	429149	326095	718195	272100	149996	264062	158948	262744	405783	331293	609722	465218	302652	243122
P03951	D6RB32;P03951	FA11_HUMAN	F11	Coagulation factor XI	4650650	5968200	6789450	4581740	4992390	6029320	6432740	6437770	5904180	6768480	4195220	7032960	6128370	5268100	5567400	5610170	5105610	5715710	4957180	6198180	6871310	5243500	7101480	6541950	4936290	5766640	7031480	6451740	7224210	7424960	6273550	8125390	5206000	2454370	4101030	4404230	5976770	7084920	6367960	5668660	4908400	6278850	4793530	6033290	4722940
O95866	A0A0G2JJG8;F8WDG3;B7ZLJ5;A0A140T9V1;A0A140T9L8;O95866	G6B_HUMAN	MPIG6B	Megakaryocyte and platelet inhibitory receptor G6b						158017		55439.7	75519.6	206947		76139.9						58535.8																		308430
Q7Z7M0	Q7Z7M0	MEGF8_HUMAN	MEGF8	Multiple epidermal growth factor-like domains protein 8	503405	333368	215921	295440	258762	375282	205738	322640	409024	473205	319303	451827	222347	384158	331656	382105	372649	324327	290357	280388	201030	467972	179805	406749	340956	422220	268557	314653	312900	397265	307163	429962	301610	400648	159289	325798	457343	347118	363554	216165	215206	256081	196879	366220	288115
O43286	O43286	B4GT5_HUMAN	B4GALT5	Beta-1,4-galactosyltransferase 5	299163				371376						375021					239626		329999										396773		299733						456622
P32754	A0A0B4J1R4;P32754	HPPD_HUMAN	HPD	4-hydroxyphenylpyruvate dioxygenase	59570.7							42440.2												65310.2														672804									45573.3
Q9BY67	A0A087X1W8;X5DQS5;A0A0A0MTJ8;F5H125;A0A087X0T8;H0YG94;Q9BY67	CADM1_HUMAN	CADM1	Cell adhesion molecule 1	567303	648560	344129	497006	970564	337782	235137	505331	715310	788695	708777	517513	739210	493995	492007	586126	762631	424494	583583	513161	483505	670362	891367	536362	459522	441441	431331	543703	490422	668506	519139	353863	604345	664271	520951	646815	450293	464001	395005	557361	231761	516282	520194	404334	609925
P01857;P01860;P01861	A0A286YFJ8;A0A286YES1;A0A4W9A917;A0A0A0MS08;P01857;P01861;P01860	IGHG1_HUMAN;IGHG3_HUMAN;IGHG4_HUMAN	IGHG1;IGHG3;IGHG4	Immunoglobulin heavy constant gamma 1	1484830	3553730	2755450	3437380	1450590	3817110	2706470	1528800	2218960	1701440	3632960	1901390	2928330	3175790	4602300	1769230	10647000	875522	6011110	4573970	2067480	2446990	3183050	3602270	3928690	7622540	5666750	1806700	3406700	6042420	4619990	3845200	3138260	3561330	3044550	2242290	1499200	1474210	19062100	2011170	2876380	1702030	1000090	1861340	2985620
P02533	P02533	K1C14_HUMAN	KRT14	Keratin, type I cytoskeletal 14	2192490	5783350	2981620	2282650	3772700	8975350	3282280	6847760	2395420	1801110	2876070	4351810	2769390	6594970	3396880	3360440	666767	564993	3616910	4320860	1411840	4204800	2889000	5375180	2368400	757530	11007600	2531820	1626110	971681	2590360	3435160	3417020	3571090	5143500	4730470	5213600	1266430	568591	5554130	3433610	1099140	642977	26139100	2107770
Q9HDC9	H0Y512;Q9HDC9	APMAP_HUMAN	APMAP	Adipocyte plasma membrane-associated protein	2476230	557911	1915080	1755870	1838290	2609150	1383860	1667480	2773940	1040510	2163250	2369650	2052860	1322550	1121800	2584660	1197840	855076	993639	1736490	1588370	1482920	1566320	1733020	1577160	978565	1810170	1395080	2082560	1495420	2347780	3089660	2189700	3133270	1914670	2228830	1998890	2752730	1870580	2347040	3332710	1654000	3624470	2492440	1685730
Q6P179	D6RGW0;Q6P179	ERAP2_HUMAN	ERAP2	Endoplasmic reticulum aminopeptidase 2		580476	114910			486865	25891.7		193475	224651	436085	214466	184399	396022	240837	108603				174888		221105			254333		294552				211011			409770			35586.4	476244	461210	169177				166267
P14151	P14151	LYAM1_HUMAN	SELL	L-selectin	7966980	11573700	7072760	11552300	9886600	11564600	8037410	11991400	8019170	7525170	12524800	7741700	12168000	9830270	14101500	10452700	9386470	13673200	8574920	14951100	7694890	11960500	8815470	9600640	9595880	11196600	14690000	10423700	11214600	12317600	13188100	7855870	7868390	6777510	9148400	7261930	13479900	8383410	10369900	9554040	9238920	12814200	8760750	10983500	11254500
P15144	P15144	AMPN_HUMAN	ANPEP	Aminopeptidase N	895411	940101	761677	1058900	846974	771226	867473	1074640	969390	872320	1185350	783122	1069860	951190	504327	771291	881953	1300680	707839	952399	808730	878736	844448	498428	609707	938422	719382	848443	766332	927256	1150100	679284	797721	1777660	820031	792650	1141570	580447	1061310	763025	839370	905922	825745	830782	1078370
O15394	H9KV31;O15394	NCAM2_HUMAN	NCAM2	Neural cell adhesion molecule 2	152196	250002	182299	232901	253240	168529	268694	340518	253525	176032	135766	152607	259365	163843	256112	220692	108777	317951	205976	170612	148590	296443	250424	232348	128248	121009	241137	271878	306611	195557	226857	200401	254232	138366	307120	189745	159886	79858.8	300721	120117	106688	259867	183385	90872.7	158180
Q96P63	Q96P63	SPB12_HUMAN	SERPINB12	Serpin B12	27130.9	77052.6	24343.3	22060.4	73668.7	334891	71326.2	310002	88698.2	27291.7	61156.7	165982		301509	99112	79072.3			98839.2	130661		128755	34748.6	214008	20174.5		267380	27001.1	54925.2		29242	145470	113763	51852.3	28013.3	163353	186909			61867.1	101654			389718	9655.22
Q8N149	A0A0D9SFC7;A8MZH0;A0A0G2JMC9;A0A0G2JMW8;Q8N149	LIRA2_HUMAN	LILRA2	Leukocyte immunoglobulin-like receptor subfamily A member 2	125679	58497.2	22796.4						21297.8	26863.2	151813		20264.1	46971.6			31158.7	150902	50087.1		46870.8	95227.9		81009.1		26816.8	32159.8	79307.9		130714	64346.6	28837.1	26426.2	161799		111899	50976.4	50859.6	100882	32337.6	18380.4	86945.1	100224		119791
P12830	A0A087WU43;H3BNC6;A0A087WX17;J3QKP1;A0A087WXI5;P12830	CADH1_HUMAN	CDH1	Cadherin-1	1635450	595010	217487	1107520	1311320	1205900	710991	497659	1371030	1263200	1427190	1614650	1056040	997943	518533	1141640	865469	728596	987631	967508	909802	793851	1400390	544468	955085	1340740	730397	584215	787912	706776	1289610	607116	1095030	1487410	599155	1065530	744965	966413	1226190	554070	917287	682078	1449700	743443	860299
O95980	O95980	RECK_HUMAN	RECK	Reversion-inducing cysteine-rich protein with Kazal motifs	18565.5	27577.2	39427.4	26354	25748.8	21793.5		26492.6	5056.24	37055.4	109581		8847.15	16942.5	35139.4	50795.5		29652.1	24303.1	12249.9	25808.9	74229	53213.3		33274.5		42346.1	32900.3	31323.8	22171.7				19169.6	18167.4	64415.6	45545.7	47678.8	46720.2	11469.6	40491	50340.2	33013.8	25332.9	33499.8
Q9HCU0	Q9HCU0	CD248_HUMAN	CD248	Endosialin	239272	394421	198344	376932	257802	366504	185923	330921	414599	670991	286489	160801	145881	419922	125336	204074	197387	317700	224305	200017	362449	519334	238115	260280	242362	342302	199703	287053	205055	278745	280609	115344	190077	246922	229455	690364	291908	148523	184053	285022	205846	102722	268485	148601	289894
Q13822	E7EUF1;Q13822	ENPP2_HUMAN	ENPP2	Ectonucleotide pyrophosphatase/phosphodiesterase family member 2	880637	732147	341191	546128	773431	1228870	918586	404516	867924	767618	2107130	296482	480535	365500	589883	658090	526361	374362	449962	1036060	454987	586095	1213730	318908	451573	444882	840014	757378	603377	726809	474189	400335	947973	918243	528368	554369	743670	572855	793803	548614	575246	614442	922294	316532	661140
P08571	D6RFL4;P08571	CD14_HUMAN	CD14	Monocyte differentiation antigen CD14	7231820	7445790	5339220	5865380	5681400	4885960	5826840	6148790	5537070	5730080	6932720	5999130	6671950	6755850	6178460	7096940	6751170	6282060	8140450	7541030	6627780	5875680	7309770	4718210	6764690	5179350	8875900	7783570	7376840	6869170	8494550	6353910	5850150	11372700	7030270	6006880	5635570	8767770	4942830	8303690	8858610	7417660	6444260	7335820	8279790
P20742	P20742	PZP_HUMAN	PZP	Pregnancy zone protein	5970500	9694400	27025300	4980400	35467400	684118	268630	3650590	2785070	26667800	1086180	250204	266809	892045	10939900	32076000	293655	9934930	4227650	55475100	3761880	34979900	8806330	27881800	2977030	3208250	3135890	35910100	36635300	45380400	390184	1525810	5262530	189199	17703700	13158700	5131400	23933900	52885500	15882700	7370610	21933900	2375950	14226000	7209600
P35326	P22532;P35325;Q9BYE4;P35326;P22531	SPR2A_HUMAN	SPRR2A	Small proline-rich protein 2A	105690	294439	70011		86292.7	340409	48569.7	249812	68845.2	34111.2	14955.8	226665	46668.3	259427	46790.6	103954			71562.6	39144.3		20563.7	41014	8598.45	28092.6		3668120		59893.9		8955.35	16876.6	23632		50726.3	57221.7	111185				105424			801903
P31944	P31944	CASPE_HUMAN	CASP14	Caspase-14		99958.7	17410.3			249771		109513	57601.6		36617.4	87460.9	60457	169971	32023.6							69103.1			108524		320037					88582.7				84498.2	120597	31145.7			233109			85592.4
P23470	P23470	PTPRG_HUMAN	PTPRG	Receptor-type tyrosine-protein phosphatase gamma	824207	1518640	654876	1984100	1317540	1429300	1667790	1408340	2431240	1787600	1486570	1461720	1428690	1610270	936527	1338070	1165380	1540680	1122370	1225890	1521730	1663800	1772580	1471660	1664750	1591960	1135610	1149000	1174690	1299790	1568250	728017	1823810	1797330	1126230	2046220	1329660	760362	1396420	912949	896877	1662630	1738740	1617600	1639490
P07359	A0A0C4DGZ8;P07359	GP1BA_HUMAN	GP1BA	Platelet glycoprotein Ib alpha chain	4539800	7881180	4799750	5983860	5408820	8715350	9110880	6292370	9196000	12073300	5175130	6982110	6252580	7460510	10028100	8075610	8211260	9922900	5995350	7889910	6228680	6421570	5643840	9053400	7161970	8462890	5821320	5887770	4843180	7197960	6278310	5732150	5148920	9893800	8568360	8713970	4501170	9340590	6059640	7569820	5040630	7558880	7942460	5084000	9760230
Q13867	K7ES02;J3KSD8;K7ESE8;Q13867	BLMH_HUMAN	BLMH	Bleomycin hydrolase	337121	396471	434185	386805	558003	986355	227759	545012	466426	433513	411269	546056	113507	723579	546963	263732	306014	372421	245960	358846	469339	347841	285254	597531	221899	225911	371176	253203	308821	294333	478322	138178	422559	588240	276762	734843	887591	145304	401490	403460	641112	117316	539156	222100	387388
Q13740	F5GXJ9;Q13740	CD166_HUMAN	ALCAM	CD166 antigen	544677	546158	434547	488647	645823	639736	518040	479542	621130	712185	716594	432353	529783	378551	543852	697726	400350	494418	320142	624448	462064	541182	525689	504559	460727	592093	407693	698172	486348	516081	496729	349883	545066	921568	713520	455970	600768	463961	584339	476331	446218	625417	526418	526571	583374
A0A075B7B8	A0A075B7B8	A0A075B7B8_HUMAN	IGHV3OR16-12	Immunoglobulin heavy variable 3/OR16-12 (non-functional) (Fragment)	724520	676216	828704	422038	134564	831079	405837	479863	1193920	546367	570108	773369	625506	506611	534828	1267520	3229570	726607	490936	1674250	432617	1136030	874647	1274700	2701700	1054790	1639790	535868	1092370	1755990	634995	2178480	1190990	1121650	1261560	530568	1424680	1222390	2962420	366660	1371460	641449	530187	691075	826085
P41218	P41218	MNDA_HUMAN	MNDA	Myeloid cell nuclear differentiation antigen						96307.4	10686.1			394300		221250																								95805.1								19578.8
P01615	A0A5H1ZRS9;A0A087X0Q4;A0A5H1ZRS2;A0A087WW87;A0A075B6S6;P01614;P06310;A0A075B6P5;A2NJV5;A0A0A0MRZ7;A0A075B6S2;P01615	KVD28_HUMAN	IGKV2D-28	Immunoglobulin kappa variable 2D-28	1166380	1845650	2490540	1070330	1023250	1247010	1039620	1373660	1805150	984431	980169	1638330	1969000	1663580	1619750	1954390	2816220	924130	1253260	1517080	944720	2247340	1576770	1279100	2855150	1302830	1712040	1368930	1664630	2053420	1541890	1696130	2157050	1337200	1600350	1364480	883055	1430230	4037290	711116	1555750	1323550	1022420	669787	1185710
P13796	P13796	PLSL_HUMAN	LCP1	Plastin-2	2499490	2074120	1315870	1370590	1709640	2523410	1652050	2391130	1796170	3858370	1825260	2339420	1838060	1460090	2127590	1817490	1752830	1984100	1750270	1809870	1459400	2015870	1775270	1780620	1588450	1531730	2266010	3429260	1928380	2510220	2179030	1772450	2016760	3033010	2406350	3121370	2064180	1483020	1780410	2586190	2718060	1630030	1815130	1443510	2072020
P05156	A0A2R8Y3M9;E7ETH0;G3XAM2;P05156	CFAI_HUMAN	CFI	Complement factor I	101412000	83050900	104827000	100547000	71581800	88261000	66117800	93051400	87755100	103943000	90163000	100100000	100544000	100108000	91993900	92922000	104297000	76425400	84093800	115249000	105492000	96450000	81190200	106634000	86289800	90662700	81604200	118536000	87156800	103691000	100467000	90061000	93004700	70119400	89208400	76243600	90249500	126111000	100877000	92982100	96620900	67440200	69122500	100581000	76682200
Q9NRM7	Q9NRM7	LATS2_HUMAN	LATS2	Serine/threonine-protein kinase LATS2	5433500	1497890	2526160	793728	1904350	1968900	2304850	3668570	1308430	1361960	1217100	1522820	2300340	2799010	1268570	2268690	668212	2357620	1213550	2113480	931786	1701220	1384900	1750740	1622620	1736380	1370210	2022470	1413400	1061780	3232960	1461420	1956590	2168170	1528360	1727300	2268620	2815150	1778990	1393360	711555	1521210	1954940	2360040	1297110
P48637	A0A2R8Y790;A0A2R8Y430;A0A2R8Y446;A0A2R8Y4V9;A0A0S2Z4J7;A0A2R8Y2X9;A0A2R8YF34;A0A2R8Y6Y6;P48637	GSHB_HUMAN	GSS	Glutathione synthetase	341534	194215	169322	254488	311498	462074	355816	294846	310331	422645	404264	321164	244450	276478	74219	161621	204169	263314	184893	298974	112387	269069	224107	285398	145470	168450	298171	258386	251127	277081	219842	117137	264882	729076		248559	287743	144753	371212	200717	482064	208774	277402	245582	217300
Q9UNW1	Q9UNW1	MINP1_HUMAN	MINPP1	Multiple inositol polyphosphate phosphatase 1	1035100	1199440	845504	1133210	1138300	1082880	1128220	1139380	850589	968104	1132090	1298910	1181570	1022610	701229	1234150	1196370	1325000	989782	1127890	904086	907849	1064860	754286	950289	1064360	854452	908551	1103460	1006160	1445800	1252720	1475740	2231770	1049300	1137490	1414590	1246110	861165	1007370	1259840	1081450	1160060	1096960	1310000
P13929	P13929	ENOB_HUMAN	ENO3	Beta-enolase							378660	111090		1374050												53475.6					438421										181255			192331	334460
P02533;Q04695	K7ESE1;F5GWP8;Q04695;P02533	K1C14_HUMAN;K1C17_HUMAN	KRT14;KRT17	Keratin, type I cytoskeletal 14	658376	1713390	728131	628184	1099520	2885490	854151	1922900	647491	657219	292559	1366150	681326	1633700	1051810	890929	70744	183235	1043990	1129440	427553	1141480	831669	1388920	628602	236703	5968250	896255	511658		707743	961729	1032400	592647	837405	521465	1664550	367204	218037	1543940	1268920	370222	214321	6180580	491500
P02746	A0A0A0MSV6;P02746;D6R934	C1QB_HUMAN	C1QB	Complement C1q subcomponent subunit B	102180000	124830000	113267000	157185000	79766000	121856000	97112100	119887000	137691000	93016700	135997000	92221400	110883000	117173000	117112000	116550000	81469600	108222000	109036000	146555000	110808000	84065100	96461300	145634000	131799000	105234000	116282000	109833000	124483000	98760400	100373000	91215400	124106000	115338000	120991000	103128000	101800000	110236000	118184000	100843000	116972000	114083000	94984800	135368000	131633000
P12111	E7ENL6;P12111	CO6A3_HUMAN	COL6A3	Collagen alpha-3(VI) chain	466533	412082	220144	457757	645490	453342	443205	398206	567964	590258	802781	347828	388492	437877	501855	493220	461179	376106	399683	367638	373463	608259	600102	499954	491325	232237	590341	615084	458306	474831	531197	103463	610475	391165	583668	834097	539540	200691	524036	495117	410605	506055	836071	274386	588770
O60814;P06899;P23527;P33778;P57053;P58876;P62807;Q16778;Q5QNW6;Q8N257;Q93079;Q99877;Q99879;Q99880	U3KQK0;Q8N257;Q96A08;O60814;Q16778;P33778;Q99879;Q93079;Q99877;A0A2R8Y619;Q99880;P57053;P58876;P06899;P62807;P23527;Q5QNW6	H2B1B_HUMAN;H2B1C_HUMAN;H2B1D_HUMAN;H2B1H_HUMAN;H2B1J_HUMAN;H2B1K_HUMAN;H2B1L_HUMAN;H2B1M_HUMAN;H2B1N_HUMAN;H2B1O_HUMAN;H2B2E_HUMAN;H2B2F_HUMAN;H2B3B_HUMAN;H2BFS_HUMAN	H2BC11;H2BC12;H2BC13;H2BC14;H2BC15;H2BC17;H2BC18;H2BC21;H2BC3;H2BC4;H2BC5;H2BC9;H2BS1;H2BU1	Histone H2B type 1-K	134823		337374	165807		321491	621574	198540						404327		121395	45965.4		459793	201653	44480.2	74049.2	95076.6	76844.3	75673.8	60217.7					74315.1	415929	225792	120455				402564		71536.4	259216		183656
Q01459	Q01459	DIAC_HUMAN	CTBS	Di-N-acetylchitobiase	2142590	2255530	1707690	2213290	1622560	1900040	1550370	2586610	3024850	2047640	1852200	3576110	2222840	2111290	1493290	1818200	2607000	1620910	1846880	2201540	1913790	2704610	2664570	1810760	2868150	2503210	1602950	2397140	1831060	1922520	2105760	1625320	1824780	2226390	2518480	2291190	2424130	1974400	1800480	1335930	1394340	1624140	1397240	2416530	2604440
P54108	J3KPA1;P54108	CRIS3_HUMAN	CRISP3	Cysteine-rich secretory protein 3	434068	1061170	927188	1440540	1137980	1119580	1502940	800040	1162210	299885	1211480	339932	2153450	633890	1964090	466464	1475200	1303590	716497	951024	460082	911175	823302	947597	1175500	1014150	1079060	613663	1362810	1940770	1584690	1122310	993797	672201	2436760	587699	1959860	1276010	1188680	2843590	1658410	1958230	1060470	165306	1613940
P08319	H0Y9N0;A0A0D9SFB5;P08319	ADH4_HUMAN	ADH4	All-trans-retinol dehydrogenase [NAD(+)] ADH4	226114			83064.2	86825.4		59324.5	46221.8	29131				24798.9					32420.6	38122.6	205808						180160					16141.5			667455	266483				114885	74034.9			66190.7	68817.8	83872
P27797	K7EJB9;P27797	CALR_HUMAN	CALR	Calreticulin	303511	457429	425370	245071	499667	539264	881564	340784	1062110	510138	464061	323568	257147	495353	626203	442527	642082	392472	306064	853475	620440	323561	435290	1630070	401145	286982	425410	118427	393948	291723	284709	180398	258868	423914	441552	1475920	408734	588145	440292	387977	600253	405196	667540	450130	477027
Q8N1N4	Q8N1N4	K2C78_HUMAN	KRT78	Keratin, type II cytoskeletal 78		184788	171445		156872	806499	277806	420770	152428		75164.6	314797	46113.5	523728	146429	135396			141704	222022		101105	129296	244900			565549		114704		154934	185737	156658	94006.1	225690	275579	265502		15861.8	170062	357886			623457	16124
O43866	O43866	CD5L_HUMAN	CD5L	CD5 antigen-like	8963570	8020650	12329200	9034900	6769430	10364700	7198240	5475120	7605890	8269820	8238530	5887860	7834160	5505320	10313400	34008900	9011020	4869920	9381030	4086430	7353870	5884620	6702430	13681400	7179130	7314880	11180000	5148780	9023130	6980900	8382680	13102000	17254200	5499850	7744620	3444170	6721810	3331640	6833140	4493370	18616300	8794370	6529590	11088100	41482600
Q92954	Q92954	PRG4_HUMAN	PRG4	Proteoglycan 4	14073200	6479030	9359140	4857520	4679660	9102470	5960440	11361600	3657310	7568260	4101320	8591440	9239840	7708980	3997880	8277770	9658060	5689870	10757200	5859710	4412100	3511360	7091930	7112510	6495330	7965810	7906950	10265300	3726700	5733350	9808980	7048940	6034120	5958070	7768580	9066510	6958550	15251200	10663800	8093910	5053020	4189940	4868880	9836360	3547050
P01876;P01877	A0A286YEY1;A0A286YEY5;A0A0G2JMB2;P01876;P01877	IGHA1_HUMAN;IGHA2_HUMAN	IGHA1;IGHA2	Immunoglobulin heavy constant alpha 1	32896300	62508800	49830300	33433700	29897300	105607000	31000300	68317600	92047700	48016300	51737500	34835200	114838000	33525300	57790000	124923000	111816000	41750900	39995600	33399800	28282800	81423300	55267800	69487200	106291000	76829000	65493100	51127800	38607700	36741100	161840000	41217900	84853700	31266100	49738600	99508700	69725800	76651500	52415900	25213600	56523600	46721900	30476200	21155800	64266200
O14498	H0YN67;H0YL90;O14498	ISLR_HUMAN	ISLR	Immunoglobulin superfamily containing leucine-rich repeat protein	343667	378753	152254	381510	307926	397755	410449	230549	490805	585614	613172	305770	240580	393297	341426	370956	96172.6	405172	267851	318275	250847	366310	377702	312879	181734	297657	355042	421479	411050	318474	416662	218905	471664	291444	480989	642216	375481	384180	345199	341077	217823	321658	451723	166769	561726
P80723	P80723	BASP1_HUMAN	BASP1	Brain acid soluble protein 1	100388					101126	65887.3	149497	83937.6	260926		122014	63520.3	49498			44477	69638.5	73672.9	83037	62844.9	87900.6	74920.8	57441.6			133866	98803.2	41669.4				49879.4	38841.5	26281.1		78550.9	44127		57652.3	86190.4	62830.1	124777	81484.7	59306.7
Q02413	Q02413	DSG1_HUMAN	DSG1	Desmoglein-1	171599	426764	353672	235457	182492	1216880	86034.5	775355	283811	152391	294215	552310	305522	646202	361335	393853		68687.7	219463	478993	69665	291650	267378	562025	138319	131159	946294	154222	160161	106383	241056	408443	365545	346819	389582	726419	463048	29757.2	91484.7	380000	541722	67693.8	90244.6	2009380	107470
P18206	P18206	VINC_HUMAN	VCL	Vinculin	167554	330388	236204	223712	308727	657814	394832	234678	1271120	508461	114398	386051	49683.2	352323	776080	85909.8	451226	324534	214439	653889	165764	126466	201218	2716780	352060	30423.8	533546	218484	159373	215283	122678	179074	167147	355033	233406	2286770	247621	455262	157329	258764	209136	155346	328162	130869	301827
P51884	P51884	LUM_HUMAN	LUM	Lumican	112987000	91768900	78279200	141275000	100574000	114867000	116306000	89704700	122760000	157987000	131510000	103324000	94600400	79372800	64102700	79817600	94471700	66570300	76968000	66273000	86678700	102633000	123765000	74449100	90555700	81021200	81814600	91442700	99686800	85510200	103336000	59959600	108514000	85850700	94742000	115470000	99578600	70080100	91470900	74587900	62962000	87183100	95668400	71882800	106438000
P14770	P14770	GPIX_HUMAN	GP9	Platelet glycoprotein IX									17887.6	634078		67519.5												90630												302438
P02533;P08779	K7ENV3;P08779;P02533	K1C14_HUMAN;K1C16_HUMAN	KRT14;KRT16	Keratin, type I cytoskeletal 14	799411	2307750	960114	1122020	1552470	3058810	855698	2382890	920788	438672	992968	1212860	793451	1698900	1410680	1233450	525354	116217	1109510	1666940	300571	1378450	806427	2114120	1303280	186539	4190430	1046260	392773	250157	532233	887887	469314	1191510	1875190	1268610	1891210	486502	477462	2578520	1419270	525037	226780	9264090	724746
P07996	P07996	TSP1_HUMAN	THBS1	Thrombospondin-1	1692970	2468240	3023150	2638960	3443840	16204500	4196070	10840700	3775130	15881400	2555990	16505700	2492900	2652320	9124330	1034470	1873640	3758810	1021200	2684120	1765960	1099970	2574780	4236340	2058790	2618460	7500830	1825060	1343790	3552300	3020910	5297320	1813780	4503800	4618340	10084200	3450030	7258730	3967810	1463430	1873030	1970900	5246770	627002	3482520
A0A4W8ZXM2	A0A0B4J2B5;A0A4W8ZXM2;S4R460	A0A4W8ZXM2_HUMAN	IGHV3-72	Immunoglobulin heavy variable 3-72	9629160	18333200	13806600	13150800	8204860	22751700	7823290	12441000	16068500	13230800	15063400	11502700	16870500	17094400	7933570	11102300	19715800	7036880	8934590	10645700	13985900	13022100	15208400	9222810	16581500	11493000	13912100	9875530	16076500	19313600	15401500	11578500	12552300	11263800	9782480	19536900	16542200	10987500	18899000	5420570	10975800	10888200	18354400	8868720	12035800
A0A3B3ISA6	A0A3B3ISA6	A0A3B3ISA6_HUMAN	C4B	C4a anaphylatoxin (Fragment)	1478340	1955170	3005040	1424940	3689020	1502340	1341520	1085180	1071910	1836580	1411990	1205080	1342640	1559520	1826660	1941550	319717	1266700	336676	2202750	695724	2562760	155872	2426960	443149	1476280	444974	1474860	1245510	141081	490744	1186810	675365	494976	1082900	1161520	870178	708551	1944140	1751450	420137	862553	1165970	1538410	478283
Q6EMK4	Q6EMK4	VASN_HUMAN	VASN	Vasorin	3130950	4830090	2495170	4853970	2995410	3608430	4675890	3231950	4795500	5076090	3873020	3334860	3636380	3834730	3105590	4859680	3709670	3827040	3613370	2958210	3983730	3715870	4121020	4354220	3236080	3891770	3389050	3804970	4275080	3478170	3988760	2112270	4125730	2546830	3556380	4599400	3065820	2800790	3836720	3371060	3346530	4076500	4696000	4146710	4758950
Q7Z7G0	H0Y897;Q7Z7G0;H7C556;D3YTG3	TARSH_HUMAN	ABI3BP	Target of Nesh-SH3	416577	504827	416855	795325	451988	553366	411140	655900	485384	589885	436598	428085	456494	489291	529607	379527	437536	587594	344070	430286	516383	756203	411968	460543	359525	561229	398259	651854	677022	576207	459841	368832	479527	755178	508251	522164	614026	284224	644901	417068	312698	713440	337634	554278	539092
Q04695	K7ESE1;F5GWP8;Q04695	K1C17_HUMAN	KRT17	Keratin, type I cytoskeletal 17	259463	838589	60764.7	218626	335965	552712	46721.5	417844	79095.2	72141.2	304378	250780		520710	174157	167474			164339	155287	112969	217920	74639.6	94408.6	111238		7981140	434836			149015	125811	95159.4	62480.9	105777	301538	321080	17387	54360.4	532497	287418	38508.9		3082260
P04439;P10321	P04439;P10321;A0A140T921;A2AEA2;A0A1W2PPQ2;A0A1W2PS39;A0A1W2PR11;A0A1W2PQS8;A0A140T930;A0A1W2PR61;A0A140T9Z6;A0A140T9U8;A0A1W2PRU9;B0UXQ0;A0A1W2PRT9;A0A140T937;Q5SPM2;Q5SRN7;A0A1W2PQD0;O78179;Q5SUL5;A0A140T8W8;A0A140T912;A0A140T962;A0A1W2PRX1;Q5RIP0;A2BF26;A0A140T9I0;A0A140T9H5;A0A0G2JIF0;A0A1W2PS24;A0A140T8Y4;A0A140T913;Q5QT33;A0A0G2JI36;A0A140T941;A0A140T9J9;Q53Z42;A0A1W2PP77;Q5SRN5;A0A140T9X5;…	HLAA_HUMAN;HLAC_HUMAN	HLA-A;HLA-C	HLA class I histocompatibility antigen, A alpha chain	62801.1	62006.4	30511.9		520847	559444		61053.1	110645	318031		50252.2	460836		280673	60656.3	56906.7	46176.8		115946	52361.1			313734	45945.6	74906.7		100960	50652.4		433865	81844.6	87042.5	433040	50303	122611	406205	517083	77494		348518	361926		357231	89320.8
P33908	P33908	MA1A1_HUMAN	MAN1A1	Mannosyl-oligosaccharide 1,2-alpha-mannosidase IA	1964530	1857830	1591090	2062290	1933270	2171570	1501420	1950030	2580240	1509670	2385250	1582090	1247270	2016210	1922450	2449440	1810780	1424140	1825860	2121790	2004280	1725260	1738360	2291360	1644030	1419860	1885530	2520660	1869570	2614480	1774870	2122880	2184560	2678640	1559370	2019550	2287440	2444630	1141540	2999980	2679680	1386340	1980320	2758600	2509710
O60462	O60462	NRP2_HUMAN	NRP2	Neuropilin-2	33123.9	175558	73059	219056	55786	198571	72728.7	122195	117642	67284.7	167714	144431	87170.5	117497	104912	167382	301810	103636	124211	137831	108988	79912.5	177655	164211	115898	160577	89080.4	118031	97170.3	107345	78359.2	72512.5	147459	79331.5	137691	77901.2	126593	119124	84302.1	76601		62193.4	112082		171981
P02774	D6RF35;P02774	VTDB_HUMAN	GC	Vitamin D-binding protein	594036000	908765000	704418000	985563000	764291000	819953000	637900000	834714000	988577000	788444000	679852000	746890000	869015000	946509000	933243000	823232000	1013470000	922861000	712493000	915316000	930977000	981709000	1018550000	871951000	927246000	797687000	788960000	793623000	856340000	705387000	841055000	624531000	880424000	629668000	846251000	790085000	704437000	966534000	740521000	870177000	795668000	973785000	868116000	906422000	1003060000
P04746	Q5T085;P0DTE8;P04746;P04745;P19961;P0DTE7	AMYP_HUMAN	AMY2A	Pancreatic alpha-amylase	24374	246113	90618.4	208200	173077	49890.8		51699.8	176001	58997.8	417327	116300	29090.9	39966.5	100580	67215.3	46348.9	84533.5	48314.4	90083.3	235934	189599	74090.8	128620	134161	96793.3	109418	122931	110642		93060.2				89396.1	106259	123009		60836.4	61007.7	49975.5	148129	51912.7	229382	341469
P02533;P08727;P08779;Q04695	K7EMS3;F5GWP8;K7EPJ9;C9JM50;A8MT21;C9JTG5;Q04695;P08779;P02533;P08727;P19012	K1C14_HUMAN;K1C16_HUMAN;K1C17_HUMAN;K1C19_HUMAN	KRT14;KRT16;KRT17;KRT19	Keratin, type I cytoskeletal 14	3707990	9992030	3910830	3632070	8126310	14997500	4974960	9966010	3187200	2362600	3485600	5473710	3022390	9442160	5224950	3906140	1019720	835547	6212430	6930810	2868920	5341280	3603310	6388350	2761850	1077970	34166800	4836550	2662240	1241170	3261950	4813420	4531530	5010510	6488310	6889520	7391480	1788860	2220070	12688800	5949550	2188320	1042840	48222700	2720490
P01706	P01706	LV211_HUMAN	IGLV2-11	Immunoglobulin lambda variable 2-11		90839.9	229206			1033800			343866		172393						628452		250266	375591			33969.8	1748500	413698	114594	113097	217347	37645.8	409738	13618.4			386720		121010		143057		469469
P27105	P27105	STOM_HUMAN	STOM	Stomatin						196891		24716.4		866172		2051030																				16476
P10124	P10124	SRGN_HUMAN	SRGN	Serglycin	911810	1179350	1634980	1523900		10382900		10857600	1936400	4422520	1128480	10107000	1098560	1684910	4053510	687440	1545590	2156120	629212	1279580	1918670	1037260	2061710	2058550	1175910	1889420	5333280	1113790	989653	1709500	1292330	1696200	1169850	1875710	1982990	3155730	2328110	3117900	2225360	1329340	1346640	1319610	3687720	1194330	2873330
P04439	P04439;A0A1W2PPQ2;A0A1W2PS39;A0A1W2PQS8;A0A140T930;A0A1W2PR61;A0A140T9Z6;B0UXQ0;A0A1W2PRT9;A0A140T937;Q5SPM2;Q5SRN7;A0A1W2PQD0;O78179;Q5SUL5;A0A140T953;A0A140T8W8;A0A140T912;D9J307;A0A140T9I0;A0A140T9M5;A0A1W2PS24;A0A140T8Y4;A0A140T913;A0A0G2JI36;A0A140T941;Q53Z42;A0A140TA13;Q5SRN5;A0A140T9X5;A0A140T933;A0A1W2PPF8;A0A0G2JL56;A0A1W2PRZ0;Q9GJ45;A0A1W2PSE7;Q5RJ27;A0A0G2JPD3;A0A140T9Z4;A0A0G2JIF2;A0A…	HLAA_HUMAN	HLA-A	HLA class I histocompatibility antigen, A alpha chain	246768	413812		36894.4	980433	1861520	516846	50280.3	604831	1093320	109933	212941	1553020	53756.2	1267380	272972	107572	29096.7	312499	61552.2	64234.6	321800	543052	1250230	281521	315097	84063.7	448538	211835		1398190	152069	375953	1981870	165961	356067	896546	1642260	276871	40559.4	1108190	1164850	243968	915986	288431
O95470	H7BXL7;H0Y3V8;O95470	SGPL1_HUMAN	SGPL1	Sphingosine-1-phosphate lyase 1	457480		412668	708111				504955				511777			659297			455017	735589		578800				592390	466294			495868					618758	576989		508269				394113	536472	1015220	604501	602813
P35916	E9PD35;P35916	VGFR3_HUMAN	FLT4	Vascular endothelial growth factor receptor 3	694745	478351	396492	378651	327150	450224	205445	433994	343755	664820	297456	693048	377457	445574	305675	422694	490996	201647	428490	377078	375319	445816	359775	352624	316244	333840	541460	316559	159394	422637	339250	382725	314638	498750	312679	350356	397488	482767	282861	158397	463401	316417	461527	247247	557716
P01591	C9JA05;D6RHJ6;D6RD17;P01591	IGJ_HUMAN	JCHAIN	Immunoglobulin J chain	2282600	2440140	4000870	1568530	1205600	4383990	741648	1716850	1966220	1901780	1319690	3283970	1792490	1954890	1323220	2276700	3022170	1539470	2857210	883840	1847760	2371930	1199500	1537000	2096470	1698280	3759360	556118	2968540	5615560	2909660	2577620	3839060	2918670	1965140	1671490	1453610	2455050	3337090	1728790	3803680	1783980	1684380	448050	2432710
O75223	M0QZK8;O75223	GGCT_HUMAN	GGCT	Gamma-glutamylcyclotransferase						81806.6		4311.71	15300.2	47915.3		36218.6															44509.1									6530.11
Q8WWW0	A0A075B763;Q8WWW0	RASF5_HUMAN	RASSF5	Ras association domain-containing protein 5	4931690	4686560	5469130	4168240	3308330	5302540	3546670	4746970	6616990	5990010	5232860	6448690	5106260	5920010	6180160	4955290	6305240	6496620	6013310	9707720	6827720	7618430	6657820	6924990	5747800	4985940	8363550	6969500	5124470	6282860	5529080	5883950	6684660	4622950	5831750	4532570	7336210	7331080	5242220	6294120	6154580	6013770	5884100	5922790	4543480
P46531	P46531	NOTC1_HUMAN	NOTCH1	Neurogenic locus notch homolog protein 1	206699	152141		146158	39052.6	193516		186908	118018	131671	160887	119823	165793	118878		157035		121982	108558	53748.3	115230	58460.3	107777		103097	172077	108614	98917.4		112287	195590	124489	136269	74453.7	137823	110520	132334		112145		130020	136987	166882	100638	121804
P02745	P02745;X6RLJ0	C1QA_HUMAN	C1QA	Complement C1q subcomponent subunit A	60812100	52264800	46555900	59034300	39213500	63807400	46198400	56307800	61270200	43145000	51056400	37724700	48887800	59830000	49774300	55794100	39965000	43403200	53739600	70951100	52807900	44658100	49499400	68599500	57704100	41287500	67300100	65383200	50045300	53122100	35143900	40083300	59281000	60364300	57823800	51564500	52904400	53626000	42215200	45138100	49911500	44073200	41907600	53215600	50809300
Q8NHM4	A0A0J9YYC8;H0Y8D1;A6XMV9;A6XMV8;E7EQ64;P07478;P07477;Q8NHM4	TRY6_HUMAN	PRSS3P2	Putative trypsin-6	2673940	2906510	2557070	3643130	2172880	2764870	2201430	2805740	3773840	2400680	3172820	2769510	3497080	3452070	2937660	2897160	3865270	3940190	3491170	2110460	3479260	3842060	3977740	3346820	2476260	3373120	2330910	2252220	2243120	3662020	2671850	2001550	3635650	3265540	2983810	2680400	3229620	2843080	2390560	1937760	2964730	2542180	2661890	2769530	3084150
P00338;P07195	A0A3B3IS95;A0A087WUM2;A0A5F9ZHM4;F5H5G7;F5H245;A8MW50;F5H155;G3XAP5;P07195;P00338;Q6ZMR3;P07864	LDHA_HUMAN;LDHB_HUMAN	LDHA;LDHB	L-lactate dehydrogenase A chain	1613020	1516890	1107240	715001	1742470	2258620	2323710	1729820	2896120	3001510	1354310	2517490	1057980	1662350	1950980	1196160	1345490	1915260	1400600	1540460	1508320	2087510	1403880	2632470	1480150	1260600	1876350	1227850	1333310	466672	1595320	1410790	1439640	1621090	1204890	1807050	1781600	1341160	1724050	1251700	3463100	1710160	1807420	1358440	1506530
Q8IXL6;Q96MK3	K7EQL5;Q8IXL6;Q96MK3	FA20A_HUMAN;FA20C_HUMAN	FAM20A;FAM20C	Extracellular serine/threonine protein kinase FAM20C	68107.7			6249.92			30834.2		85020.4	68144.6	23947.2	28909.9		72640.8					21909.8		55034.5									20040.9						118009	27622.8	25820.4		77955.3	87937.1			30733
Q8WZ75	B4DYV8;Q8WZ75	ROBO4_HUMAN	ROBO4	Roundabout homolog 4	330051	147306	139965	308195	297158	236543	367543	198211	332575	305548	254712	293300	299083	228190	407804	431224	279358	398535	384129	325571	208124	114594	402231	392451	277249	466739	258699	239897	179808	228986	405694	125069	347879	638363	224437	275276	164543	200290	239378	218915	168007	387012	303558	251106	294963
P55058	P55058	PLTP_HUMAN	PLTP	Phospholipid transfer protein	8630240	9791510	8322670	9086740	10172800	13398200	8939520	6804130	6969260	9021170	9055420	7581880	6795950	5999530	6216200	8139300	12347400	5133200	6631940	7936380	6311440	8818120	7651800	5150480	5888560	10464000	8473740	7389930	10926400	7688020	8359370	5707950	9484260	13649800	4328100	5550030	9478720	6002340	8127860	4258530	5198850	12319700	9162940	4960870	6754770
K7EPT8	K7EPT8	K7EPT8_HUMAN	GFAP	Glial fibrillary acidic protein (Fragment)						319795		236450			34735.5	55545.5	98177.8	158215												27095	250462			35810.8		58018.7	47909.6	84350.6	16540.7									30193
P03950	P03950	ANGI_HUMAN	ANG	Angiogenin	1492240	1319160	1093460	1246090	481064	1274170	1615200	1895140	1292960	1555690	1688630	1203460	2013230	1915830	1456170	1375060	1526150	2495410	1779310	1260310	1736000	2008180	1817140	1862010	1923790	1322870	1535470	1526260	1273880	794818	1587770	2182560	1587240	2546420	1858970	2737100	2804750	1737890	1159990	995869	2237130	1128410	1412550	1906710	1341300
P80511	P80511	S10AC_HUMAN	S100A12	Protein S100-A12			23569.2			519023	32488.6		34394.1	1935200		803314						180223				16050.2	36645.9			4578.96	91364.8									87862.9					500524			47200.4
P02675	D6REL8;P02675	FIBB_HUMAN	FGB	Fibrinogen beta chain	6963080	11425800	10531900	7673110	7533100	9691270	6821990	7538540	11279000	6196400	14318000	4499610	6290470	10152000	7144500	4640520	5857000	5151170	5701770	4804610	3957390	5038770	6645040	5672510	8152420	15014900	14188300	12856200	9029410	7967480	8375500	5997890	7847220	8284970	5678160	5474100	8267590	6270780	6042380	9395800	8209690	5083720	8378800	4262980	7005360
O43295	O43295	SRGP3_HUMAN	SRGAP3	SLIT-ROBO Rho GTPase-activating protein 3		18546.6	31975.5			305067		172398		257022	29294	93483.1		31245						10417.3								22628.7				67065.6					25771	14660.3	63999.1					30591.2
A0A075B6S5;A0A0C4DH67	A0A0C4DH67;A0A0C4DH69;A0A075B6S5	KV108_HUMAN;KV127_HUMAN	IGKV1-27;IGKV1-8	Immunoglobulin kappa variable 1-27	167298	455397	472844	59287.7	95444.4	1218670	343875	274480	294518	443411	917952	117144	147178	536155	589070	185326	296453	50033.6	219867	460035	118664	232507	134311	207702	359808	463050	207272	939748	808219	448028	134297	387424	224617	412327	406590	1837630	1765350	154541	947031	290201	793645	34329.3		307126	113351
P02766	A0A087WT59;P02766	TTHY_HUMAN	TTR	Transthyretin	223279000	229401000	298829000	284489000	200425000	235225000	257510000	253418000	271324000	268781000	100143000	256840000	193112000	217051000	193878000	272506000	249909000	256205000	248653000	199993000	206689000	193043000	199897000	262897000	235867000	237217000	164469000	199948000	216399000	227118000	209519000	181195000	193850000	214947000	210822000	231143000	199726000	201229000	282340000	163758000	234043000	227189000	201778000	336844000	230450000
Q9H9E3	J3KNI1;A0A6I8PIQ6;A0A0A0MS45;Q9H9E3	COG4_HUMAN	COG4	Conserved oligomeric Golgi complex subunit 4	444893	288191	104653	87025.1	2007440	195235	2490060	73695	125653	98739.6	136733		336663	186967	43967	53034.3		72918.3	130006		53254	48600.2	66428.5			167517	129195	74744	83732	46179.5	433339	228701	97328.5	100120	112361	117033	131347	58898.8		111335	210470	150178	432108	102421	76629.1
P24043	A0A087WX80;A0A087WYF1;P24043	LAMA2_HUMAN	LAMA2	Laminin subunit alpha-2	93624.2	125549			57616.1	79584.1		100525	61192.1	90447.8	122659	83509.9		84277.5	88373.7			42101.5	52965.6	27416.2	61601.3	163605	17108.4	44571.9	63607.5	107654	87894.9	135355	56108.9	97143.4	68454.1	55808.2	145641	65015	46172.5	95584	70599.1			29892.1	38279.2	86696.9	122068	29895.3
P08833	C9JXF9;C9J6H2;P08833	IBP1_HUMAN	IGFBP1	Insulin-like growth factor-binding protein 1									1114220		695110	341672				203401							452994				638708					146771			45611.8	144744							499083
Q8NI99	K7EKF6;Q8NI99	ANGL6_HUMAN	ANGPTL6	Angiopoietin-related protein 6	152279	212169	134813	127201	121822	207156		185532	99812.9	168448	125530	139789	144224	222552	40662.7	130688	61308.9	57978.8		246978	93105	105247	86116.7	38712.6	66162.2	40991	110418	200355	83517.1	113902	103798	123421	29609.6	56603.7	107131	24723.5	171171	227005	169537	196702		212976	111577	98653.1	80118.7
P07357	P07357	CO8A_HUMAN	C8A	Complement component C8 alpha chain	52422400	46235300	68302200	61296700	45629800	61240000	39219800	69695700	62057300	52410200	62780800	71404000	66942200	48152100	78946600	73384100	51515900	74938500	79371400	60080400	69069500	79427600	65291500	65417900	65466500	69647900	94470000	72679000	77534800	57531800	67861200	72480800	63724200	47497100	60813100	58820200	70260900	80282300	72092800	59659300	69025000	46476700	39875300	67348500	48412800
A0A0C4DH67	A0A0C4DH67	KV108_HUMAN	IGKV1-8	Immunoglobulin kappa variable 1-8	386287	370806		92458		1229200	185537	210626	31965.4	317247	220790			176418		326512	263225	123239	199906		360890	242937	324041			164447	621326	777817	197955	145767				56128.4		1085880	1131210	479752	95618.9	570646	309383		370528
P02679	C9JU00;C9JC84;C9JPQ9;C9JEU5;P02679	FIBG_HUMAN	FGG	Fibrinogen gamma chain	4141790	7397530	6393460	5106320	5293180	6046720	4641520	4799180	7342900	3655230	9674710	2808630	4034490	6275050	4563410	2835340	4199520	3324070	3512200	3252970	2611050	3254720	4197290	3651010	5062570	9423400	9087020	9122650	5757140	5166510	5937940	3770360	5236310	5643130	4021240	3607170	5446520	4111470	4041760	6667380	5412000	3508330	5443650	2723460	4589810
P36955	I3L4N7;I3L107;I3L4F9;P36955	PEDF_HUMAN	SERPINF1	Pigment epithelium-derived factor	73261700	56825300	49133600	92283600	54827200	53434900	77069100	55269000	84083800	102095000	66390100	55982100	73246000	73691400	51981500	86938200	89451800	43039700	66828000	66469200	63724500	61767600	66502900	69369900	75139200	79200200	41535900	59121600	56390500	44682400	70317500	42792500	72147100	72974300	71138300	82980900	57055600	71669800	76061900	51482700	54674900	51302200	56734200	79445000	76145000
P09619	P09619	PGFRB_HUMAN	PDGFRB	Platelet-derived growth factor receptor beta	52051.1		221010		222813	287732	121841	100228	231939	105157	115579	229766	36594.6	125557	181027	197723		210241	81428.7	140741		108445			131971		344869	115624	149513	73878.1	175383	171772	226640	206381	318609	114337	216740	82185.6	133197	280990	147341	153078	225989	249802	158550
P55290	P55290	CAD13_HUMAN	CDH13	Cadherin-13	2359170	1405590	1147710	2073410	2655780	2517830	2081300	1818640	1971320	2491640	2243460	2408870	1934560	1739810	1793620	2084480	1585110	2407160	2162330	2566450	1617190	1954500	2401730	1480450	1430260	2237610	1801800	1965640	1364110	1773790	1823670	1011740	3181960	1419240	2103350	2768790	1779030	1367240	1738080	1765390	1090730	2202460	1668160	1655120	1415810
P00747	P00747	PLMN_HUMAN	PLG	Plasminogen	458677000	466739000	472798000	414569000	325544000	455769000	368809000	482594000	427506000	502787000	355876000	559351000	416524000	426479000	510284000	490545000	531760000	464523000	511380000	463049000	520390000	485515000	453743000	482404000	522498000	464754000	486437000	463129000	426671000	475476000	461109000	481273000	402310000	451295000	430466000	481641000	473331000	513591000	446116000	455482000	547497000	523527000	427791000	507652000	425540000
Q9NPY3	Q9NPY3	C1QR1_HUMAN	CD93	Complement component C1q receptor	332631	578054		619788	702804	497872	415279	525252	865650	676076	791824	380348	399642	422525		425777	402079	277061	288063	252845	469107	672028	780326	423152	276303	370737	213837	407308	528272	401964	322529	154095	150648	693369	260750	1038210	332265	194164	344068	581462	438845	353193	436786	221859	655905
P07339	A0A1B0GU92;A0A1B0GWE8;A0A1B0GW44;A0A1B0GV23;P07339;A0A1B0GU03;H7C1V0;H7C469;A0A1B0GVD5	CATD_HUMAN	CTSD	Cathepsin D	1843400	690443	608249	552090		950562	350441	1112110	790855	1084180	1164460	1056470	847028	971423	390758	708923	543481	408490	664189	858053	783493	808225	685341	578434	648266	539431	1592900	496353	718105	455359	903722	1084480	600924	5940550	709673	797279	867271	1727200	751846	1043040	591213	402989	821989	886926	689733
A0A075B6K4	A0A075B6K4;P01717	LV310_HUMAN	IGLV3-10	Immunoglobulin lambda variable 3-10	32235.8		101157	91089.9		243024		106508	150086				98561.3			139785	225202		82391.6	50466.3				93631.1	56165.9	114492	192862		148465				75645.6	28029.6	86088		116742	63678.1	106068	36538.4	161590	130860			115118
A0A0C4DH38	A0A0C4DH38	HV551_HUMAN	IGHV5-51	Immunoglobulin heavy variable 5-51	112325	93316	33650.7			272936		135657	123369	52607.7	146795	147792	109850	55097.2	77770.5	117107	316630		158394	71351.8	87013.7		147298	71157.4	204186	84582.9	92237.5	88903.6	229376	400423	237192	168139	31416.9	138990	76563.6		42515.5		290617	31822.6			102561	84623.9	31703.9
Q86UN3	Q86UN3	R4RL2_HUMAN	RTN4RL2	Reticulon-4 receptor-like 2	153422	94086.4	46873.8	104989	46226.4	150159	217331	203738	169426	144803	121438	124959	133170	234981	51300.4	133954	148725	69611.3	4628.45	132833	100622	206882	166606	91702.7	157480	174051	90432.6	116455	117712	69075.1	129182	195312	122311	54511.1	94451.4	247634	180108	149982	178229	16405.6	134875	103922	155599	135017	90291.2
P04745;P0DTE7;P0DTE8;P19961	P0DTE8;P04745;P19961;P0DTE7	AMY1A_HUMAN;AMY1B_HUMAN;AMY1C_HUMAN;AMY2B_HUMAN	AMY1A;AMY1B;AMY1C;AMY2B	Alpha-amylase 1A	10890.4	19893.2	14290.5	104402							43321.1	23870.4									33078.1	20737.5							45966.2														35953.4	57871.8	28406.8
P02533;P08727;P08779;P13645;P13646;Q04695;Q14525;Q15323	F5GWP8;C4AM86;F8VZY9;K7ERE3;K7EPJ9;C9JM50;K7EMD9;O76013;Q04695;P13646;P08779;Q14525;Q15323;P02533;O76015;Q7Z3Y7;O76014;P13645;P08727;Q92764;P05783;P19012;Q2M2I5;Q14532	K1C10_HUMAN;K1C13_HUMAN;K1C14_HUMAN;K1C16_HUMAN;K1C17_HUMAN;K1C19_HUMAN;K1H1_HUMAN;KT33B_HUMAN	KRT10;KRT13;KRT14;KRT16;KRT17;KRT19;KRT31;KRT33B	Keratin, type I cytoskeletal 14	3291170	8119430	15983400	11098200	26789300	11342900	3730470	14178000	11306800	3566180	459676	2506770	12381900	4507010	22104200	19303200	4263520	778520	7150720	27068400	1279630	9516240	19600400	24682200	11257000	6467190	19529100	2169470	5343690		2131000	5335410	2960780	16038400	17776900	1233790	19653200	8912350	6409500	25721700	19520900	5762610	1590070	4355060	15273700
P02533;P08727;P08779;P13646;Q04695	A0A3B3IS58;F5GWP8;K7ERE3;A8MT21;Q04695;P13646;P08779;Q8N1A0;P02533;P08727;P35900;P19012	K1C13_HUMAN;K1C14_HUMAN;K1C16_HUMAN;K1C17_HUMAN;K1C19_HUMAN	KRT13;KRT14;KRT16;KRT17;KRT19	Keratin, type I cytoskeletal 14	548116	1243670	448845	578083	950839	1352720	417589	1071650	322089	276817	471731	873500	289978	1262780	445562	487282	44148.9		753374	625041	123064	404127	286879	436058	259102	89756.7	3369370	504277	337971	132672	408287	467630	489972	460223	394651	581003	839720	152355	202295	1475930	642632	233337	154579	4576580	342347
P01889;P04439	P01889;P04439;A0A140T9X6;A0A1W2PR11;A0A140T930;A0A140T9V0;S6AU73;A0A140T9U0;A0A140T9S9;A0A140T9B7;A0A140T8X0;Q31611;A0A140T937;A0A0G2JPA3;A0A140T9M0;A0A1W2PPR8;Q5SRN7;A0A1W2PQD0;O78179;Q5SUL5;D0EV57;A0A1W2PNZ7;A0A140T912;D9J307;A0A140T962;A0A1W2PRX1;A0A140T9C2;A0A140T9W7;A0A0G2JPQ3;Q5RIP0;Q5RJ85;A2BF26;Q8MH48;A0A0G2JIF0;A0A1W2PS24;A0A140T9W2;Q5QT33;A0A0G2JI36;A0A140T9J9;A0A140T9W3;A0A1W2PP77;A0A1…	HLAA_HUMAN;HLAB_HUMAN	HLA-A;HLA-B	HLA class I histocompatibility antigen, B alpha chain	497349	814502		191206	3104520	3901730	530999	458575	926961	3075790	389097	992720	3092120		1935720	345100	306958	449453	295658	509359		565217	1100950	2366460	619362	1095220	456525	393104	330518	256308	3035620	458589	765518	3650800	958987	1061760	2552230	3230980	349684	174006	2207810	2243940	206182	2476360	171818
Q13231	D6REY1;Q13231	CHIT1_HUMAN	CHIT1	Chitotriosidase-1										30116.4	35779.4	43637.7	48857.7						27439												49595.4	52700.1	44669.6	220972		153100	120110	55045.2		155218	28870.9			79233.8	58450.9
O75015	E9PNY5;A0A087WU90;A0A3B3ISU3;H0Y4U3;A0A087WZR4;O75015	FCG3B_HUMAN	FCGR3B	Low affinity immunoglobulin gamma Fc region receptor III-B		2143830				1025940	511329	1380440	2067660	660110			893302		1140560	4621870	910379		646844	2173810		1237480	983369	854035	479093		2437550	730101	957095	1162370	1295020	708701	2276360	2567970		849736	2270900	629863		1285710		3984150		636028
Q08188	A0A494C0J7;Q08188	TGM3_HUMAN	TGM3	Protein-glutamine gamma-glutamyltransferase E	81900.2	46162.7	67304			270299	10374.5	161747	46770.9		27777.4	73019.3		156689	87108.5				13967			22054.2		51622.1			168385		18922.1						29911	91703.9	70759.9				95396.9			112727
A0A0G2JMB2	A0A0G2JMB2	A0A0G2JMB2_HUMAN	IGHA2	Immunoglobulin heavy constant alpha 2 (Fragment)	8966740		10018600	5569850	11405700	56168400	8862270	21280000	38747000	25199400	10080100	17517600	78583600			40433000	31408000	5472370	10952500		8836000	9030550	22633600	13794500		27890200	6267450		12718300	8641850	78899500	13560600	34604100		17200700	41188900		18866700	8539870	9141010	18787900		9360280		28409700
P17813	P17813	EGLN_HUMAN	ENG	Endoglin	319846	337322	401461	470606	523781	342616	504923	617313	366093	623532	717356	944869	456386	515714	604843	368861	561330	547046	569319	346066	395946	685353	623701	341831	326565	403952	422321	461734	456396	352361	475143	294598	560972	572852	637535	311776	388912	213022	423123	277628	455050	827033	695911	272233	213139
Q5T750	Q5T750	XP32_HUMAN	XP32	Skin-specific protein 32	94289.9	280986	162578		482613	1369440	351549	521407	135911			319028		478691	231873	202249						37140.6					755928	81149.5	64696.5			166803		121342		410992	420321			69830.7	118366			246626
Q13103	Q13103	SPP24_HUMAN	SPP2	Secreted phosphoprotein 24	1102990	1994610	801631	712291	352770	1221800	456841	1762880	1073740	1072870	2056070	1254750	1377330	768084	839133	706636	333764	1211040	347364	1129130	972561	885562	1018590	545800	662662	413177	1322090	1088570	736685	715051	1259480	526906	508367	82657.6	310069	281179	1455460	1094670	962503	1480200	460299	1459980	228366	1083950	375192
P02533;P08727;P08779;P13645;Q04695	K7EPJ9;C9JM50;A0A3B3ITG2;Q99456;Q04695;P08779;P02533;P13645;P08727;P19012	K1C10_HUMAN;K1C14_HUMAN;K1C16_HUMAN;K1C17_HUMAN;K1C19_HUMAN	KRT10;KRT14;KRT16;KRT17;KRT19	Keratin, type I cytoskeletal 14	232561	190948	196707	248351		1136960	690785	501521	255783	675359	339285	607820	214468	1375180				237347	242097	166271	225818	199396			65187.8	135556	1216010	392156		151884	531271	267463	708721	108123	317451	713473	311202	165059		191651	492038			159772	58515.5
P33151	I3L1J2;P33151	CADH5_HUMAN	CDH5	Cadherin-5	7541200	3820940	3724580	8392670	8959670	8303690	5765850	5764500	5828930	6233380	10624100	8784280	8784330	6040960	7484150	8206800	6495270	7667880	7054410	6445790	3878370	4435000	9746050	5132520	5535520	8152550	3387130	4126090	4644450	3432330	7880120	2813270	7949980	5392520	5084640	4030950	5947450	4928580	5005180	5854950	2358200	7181680	5223170	4012980	7862350
Q96IY4	A0A087WSY5;Q96IY4	CBPB2_HUMAN	CPB2	Carboxypeptidase B2	19377000	19088800	18827400	18635000	16713200	15821000	7744760	12309500	18503000	18306500	14458000	19862100	16620100	19577000	13832800	14485400	20055600	19559800	18651600	23367200	18657100	14317100	19727300	19735300	19723200	17521000	16280000	21111000	20741400	16655300	17374900	19015100	17442600	17763000	22144300	20382600	18773700	17917200	16830900	19623900	18756500	20746200	22179300	23985800	16757100
Q07954	Q07954	LRP1_HUMAN	LRP1	Prolow-density lipoprotein receptor-related protein 1	438108	452480	302625	685945	584958	564118	376393	349165	628585	606168	959049	550687	409130	364270	359025	280309	244246	466098	438500	389477	471227	503036	556516	382052	269806	469337	475473	400206	445502	371958	460880	319976	378869	621497	364778	445896	563713	316875	444143	480291	356346	452961	678303	236266	541168
Q9UGM5	E9PG08;C9JC68;Q9UGM5	FETUB_HUMAN	FETUB	Fetuin-B	24680500	18882200	18492100	17620400	19688800	23574400	13860200	19470600	13036300	21134300	14107300	16193600	18279100	16216700	22493500	19576700	13889100	12092200	13691200	20593600	13570800	14556500	19300700	13294700	14549200	16910400	15123600	19612700	19715000	16067100	19870000	12251400	12138500	7359000	23064900	18492900	18823100	23310300	15813600	21737700	15959800	15017400	13080300	13570900	14185300
Q86VD1	Q86VD1	MORC1_HUMAN	MORC1	MORC family CW-type zinc finger protein 1	473682	221290	302957	148725		469042	152420	400509		279151	278945		365060		455822		631802	850352		380025	494316	509377		468341	287405	352846	232889	894630	182886	744880	321589	266402				295324	324443	330217	274044	143292		211014	303737	541456	522221
P01023	P01023	A2MG_HUMAN	A2M	Alpha-2-macroglobulin	13841700	24987800	13674600	19562300	26175600	57722500	14093700	22688900	18716700	23208500	63109100	18603500	14586500	11867900	20559700	9166610	41810600	17223500	13876800	15709900	11921400	14624700	16666500	14338700	17371400	23734500	39295600	22991000	27034400	36314200	21088700	12399700	20732400	27973100	17136500	14901600	15948100	11182900	66106500	12876800	15829900	19226800	27315600	13874200	15051900
P04259	P04259	K2C6B_HUMAN	KRT6B	Keratin, type II cytoskeletal 6B	31121.5	533646	359247	256688	184339	321647	128418	144279			147201	71821	72691.6	395837					258890	108561							5594660	390602							32358.8	265020	113281	38951.2	104407	676320	46284.5			2810870
P13987	A0A2U3TZL5;H0YET2;P13987;E9PNW4	CD59_HUMAN	CD59	CD59 glycoprotein	186903	127710		161223	45055	277866	122299	210988	297562	1149640	237983	993650	146025	102268		129215	200085	162913	180079	175751	209830	118710	265099	139677	150707	280653	115240	197765		115259	156854		219346	250433	275688	281077	156549	188220	233256	215472	150474	47979.9	166663	317157	217887
P01764	A0A0J9YY99;P0DP03;P01768;P01764	HV323_HUMAN	IGHV3-23	Immunoglobulin heavy variable 3-23	124548	508999	373767	320778	61319.7	790562	224026	824743	704364	434946	454499	723451	288997	645722	303656	500056	662741	141173	506013	95206.5	329290	494736	538945	471632	232222	234060	760168	821092	633524	391068	626523	473373	377125	656660	122533	264452	161051	1007070	684342	146263	599707	244383	465912	196497	162055
E9PFZ2	E9PFZ2;H7C5R1	E9PFZ2_HUMAN	CP	Ceruloplasmin	1772700						205288	3117290		2605870	3268690	2801790				1528140		3066870				3071620		1678760				2892960		1654520	2339930	1345480			3902020	1490460	2606420			2886200		1169390	1703350	1254100
Q04721	Q04721	NOTC2_HUMAN	NOTCH2	Neurogenic locus notch homolog protein 2	116102	133604	68210.5	120857	114281	181351	127731	94398.4	116864	168566	139185	100893	160804	131114		156330	77327.1	84062.2	83281.9	118626	116310	88958	128693	71535.7	49624.5	78008.8	142714	131139	122854	108750	128973	91343.1	118186	75853.6	127419	125460	159556	62740.1	81573.9	141588	77955.9	144306	105581	78089.3	93400.2
P58166	P58166	INHBE_HUMAN	INHBE	Inhibin beta E chain	166773					28324.6		41323.3		37194.9		40312.5		16989.8																							69528.4
P10586	H0Y6Z7;P10586	PTPRF_HUMAN	PTPRF	Receptor-type tyrosine-protein phosphatase F	270057	432140	171917	186594	182773	716125	348894	438437	487537	529746	600550	237883	320311	226053	219062	269706	211487	112151	464237	371718	249881	249428	322206	526213	156388	314773	237351	257200	243837	234827	342828	213015	493742	205005	323436	391635	391232	308354	283145	334935	202762	368959	314124	183763	313486
P04179	F5H3C5;G5E9P6;F5GXZ9;F5H4R2;F5GYZ5;G8JLJ2;P04179	SODM_HUMAN	SOD2	Superoxide dismutase [Mn], mitochondrial	162310	153544	85279.8	137050	147743	234844	196400	158359	159100	63027.9	113228	207115	131354	47726.7	190731		124210	101834	110690	155711	156216	277808	253872		211879	170029	192331	123131	180824	190354	101682	105563	239621	890925	215905	130423	77490.3		132113	125914	300739	130794	309954	137948	107832
P28799	K7EKL3;P28799	GRN_HUMAN	GRN	Progranulin	70682.4	62628.2	30097.6	55710.7		207836		136010	48415.6	166747	89272.6	88988.7	106045	28532.5	43821.9	182315	122408	113941	100403	120437	136915	104593	120753	149739	87174.5	108036	211404	152646	149237	108871	127224	132977	134227	128197	102573	186378	103479	108659	34022.5	101422	120444	91696.5	172787	154201	112657
P06732	P06732	KCRM_HUMAN	CKM	Creatine kinase M-type	159207	334011	80561.2	218660	251327	333370	459641	754685	151756	489140	205227	501076	220134	1055260	176797	189139	410592	107745	314298	116768	250950	680049	126469	354150	445306	194592		168511	67697	404755	211794	197910	250403	317535	181183	404747	351137		507964				85974		236758
A0A0C4DH35	A0A075B7D8;A0A075B7E8;P01764;A0A0C4DH30;A0A0C4DH35;A0A0B4J1X5	HV335_HUMAN	IGHV3-35	Probable non-functional immunoglobulin heavy variable 3-35	4093660	4939960	3742720	9345720	5921960	5194810	5312510	7836710	5138610	5234720	4805560	5546240	9515590	8625760	6989750	9200890	12338900	6504990	6481690	10014100	9662870	6348850	7179990	8836800	11449000	8698560	9951850	8317440	5542650	5905410	6560880	4192140	6599120	8160470	5764720	7587550	5770260	4564240	10011800	4564050	7542480	11272900	6487210	6481790	7717230
Q9UNN8	A0A0U1RQQ4;Q9UNN8	EPCR_HUMAN	PROCR	Endothelial protein C receptor	964099	888497	502891	1246350	3251280	1017190	1075450	618321	1417230	1161080	2338780	814391	889118	825021	808655	1377910	1000460	699526	694903	943028	894969	731162	866392	700217	983149	1020310	629271	623753	1059870	238850	949606	1103640	810527	1117730	876205	1094480	1803630	679252	887647	833794	888571	953043	1176610	1147820	1570310
Q15848	Q15848	ADIPO_HUMAN	ADIPOQ	Adiponectin	3110540	4572720	3012600	5542950	12109400	9416910	2940050	2347290	7305380	2903900	17935400	2738020	4533540	3983710	3998910	2148210	5642920	7560580	2484490	3071640	5251040	8522490	4370150	2187050	3636420	2780590	9122310	3808330	9561010	5848230	5155380	3356430	4412650	3273030	1652350	4601150	12561500	2354900	3438350	6485560	6696620	5271100	7621940	2560710	5214990
Q14651	Q14651	PLSI_HUMAN	PLS1	Plastin-1														249933													186296	719960					127012
P07360	P07360	CO8G_HUMAN	C8G	Complement component C8 gamma chain	43024500	35044000	44231900	36033700	31629300	46339400	37775200	48150700	42811400	41645300	50303500	52739400	48469300	37975800	46034700	42010000	37166100	38856100	56868800	40371800	49867100	52917400	41906700	41769800	42515000	48070900	59060500	46706300	44883300	33306800	48628800	50956000	47181200	34896200	43107500	41472400	46943800	55284300	46619600	46040900	47395500	18161100	30258800	50661900	39863500
Q9BWP8	Q9BWP8	COL11_HUMAN	COLEC11	Collectin-11	2236960	2033500	1227820	1861690	2232110	2132260	751095	1885370	1731160	1896610	2293990	1828430	1697490	2427940	1116690	2138680	1626240	1154130	725731	2173780	1078200	1338290	1541710	1049690	1061580	1574950	1152340	1337760	1249670	1588340	1503810	1983050	1470310	1915610	1060160	564024	2109750	2392370	1860810	1733970	852453	2468620	1097840	1132410	1642030
Q8N6C8	A0A0G2JMY9;Q8N6C8	LIRA3_HUMAN	LILRA3	Leukocyte immunoglobulin-like receptor subfamily A member 3		860391		1061550		301330		325358		976187	168065		966371			278897		1265080	1237020	330103	2345390			1498330	687916	1280060			722161	919468	1046340	3042700	593353	4826080		777490	1922050	1356440	1670240		491066		1117700	1841990	551840
Q13093	Q13093	PAFA_HUMAN	PLA2G7	Platelet-activating factor acetylhydrolase	654173	240675	344639	443607	622874	576092	1123770	959587	136066	110428	792028	512831	1465530	416826	559940	262785	181123	191249	727867	379637	260856	153448	226073	376271	183616	419164	706473	303801	376201	310035	1623360	847400	561813	969049	1025400	945789	97249.8	354504	740266	780076	645047	428656	1405260	345440	559017
P01859;P01861	A0A286YFJ8;A0A286YEY4;P01859;P01861	IGHG2_HUMAN;IGHG4_HUMAN	IGHG2;IGHG4	Immunoglobulin heavy constant gamma 2	9663200	44200000	19258200	28531800	6229880	18307900	33041700	23637800	14375600	30434800	13615300	17461500	10312400	22879500	16503500	14384800	35961400	13864200	14208500	42473300	8885530	24602500	25626300	13590000	40323900	18316700	16535600	43258600	32932300	22831100	11703300	25896300	21177100	8619450	12192800	10041300	16042000	24911000	47563800	5569360	11759800	15364000	9093760	17479000	20345300
O75443	O75443;A0A2R8YDL0	TECTA_HUMAN	TECTA	Alpha-tectorin	157037	140807	59723.2	158270	106790	175970	152157	126664	113837	215136	169416	168780	122131	128613	124071	93219.6	146685	186232	53856	38154.1	101366	206118	39224	27912		84792.1	91307.7	90530.4	90846.7	208552	49493.4	159398	102337	101627	60224.8	90919.9	128306	37163.7	126841	138384	65322.2	299285	98989.4	105387	122466
P02538	P02538	K2C6A_HUMAN	KRT6A	Keratin, type II cytoskeletal 6A	535444	1563780	590593	604435	707933	1038100	739692	905107	261617	200104	322174	520460	222881	1224220	439661			76418.1	947688		248730	601212	197835	208539	328417	66828.3	10569500	914943	207710	24530.4	327366	449557	586881	464017	602603	202003	597371	280921	428383	1579980	437598	394301		11171100
P10909	E7ETB4;E7ERK6;H0YLK8;E5RGB0;E5RJZ5;E5RG36;E5RH61;P10909	CLUS_HUMAN	CLU	Clusterin	171422000	164434000	193473000	167662000	142202000	178435000	134039000	180985000	176580000	183425000	147881000	165346000	151198000	154024000	115995000	134134000	174505000	146843000	124765000	153608000	154237000	138653000	184233000	97034100	113401000	157975000	99167800	133158000	116444000	135606000	137726000	110271000	133998000	91359200	122154000	110260000	147758000	155693000	147887000	158829000	97058400	198107000	136410000	172041000	91649400
P22352	H0YBE4;A0A087X1J7;P22352	GPX3_HUMAN	GPX3	Glutathione peroxidase 3	27648400	39411100	42152400	47315200	50578200	38980400	31727000	47492800	46569500	47908200	36901200	47348900	38476900	42893400	44106600	27758300	47799300	39465400	38045200	39014200	42131400	58029500	55372300	31935900	33634200	43500000	49063300	39873400	38283500	45274000	39489800	36506700	46800700	45955100	38711100	39014200	50419900	26893500	34733200	26172100	41196300	49706000	45262600	30906900	35493500
P14735	A0A3B3ISG5;P14735	IDE_HUMAN	IDE	Insulin-degrading enzyme	484425	551209	577201	792461	889016	441813	684470	241750	453049	201763		255816	366537	294410	172973	416805	331349	58184	235388	177143	267010	342067	252583	555373	308267	446399	238096	210638	745236		206646	321100	390511	374026	246555		395828	398113	581529	662157	334392	475103	376873	275558	660291
P01877	A0A286YEY5;P01877	IGHA2_HUMAN	IGHA2	Immunoglobulin heavy constant alpha 2	22280500	57778000	18242700	8823810	19270200	62373400	16357900	48433700	53349300	21302700	17980600	22704000	66811400	44522600	24391500	57625600	6917300	10688300	18487700	39237900	12169200	18367800	22407700	22571100	130662000	38515100	18430400	18970400	37360200	18291500	84158200	25216400	41288100	30692000	21630900	43397500	33254000	35245700	15039300	8350590	19522300	51989300	20135000	15799700	44744700
P02538;P04259;P48668	P48668;P02538;P04259;P12035	K2C6A_HUMAN;K2C6B_HUMAN;K2C6C_HUMAN	KRT6A;KRT6B;KRT6C	Keratin, type II cytoskeletal 6A	1457970	4478450	1473410	1331830	2585210	3576910	1179090	2266520	726048	161454	784005	1611260	624488	3198000	1024490	672700	380774	154267	1489820	1120530	452346	1108090	536402	676944	1271560	106968	28273800	3115920	494636	466500	288475	744541	1044570	1018480	1827700	1561320	1654970	843517	1295600	3919380	1380540	599662	53116	29396800	238205
O43157	O43157	PLXB1_HUMAN	PLXNB1	Plexin-B1	76116.3	69447.5		44220.6		108148		67957.9	107984	103261	64451.2	71660.4				55503.2		28057.1			92143				21980.6	45061.4	75269.1	21843.6				93172.9	77436.8		27541.6		83462.6	24180.8		76998.6		57835.5	73794.2	113870
P52566	H0YGX7;P52566	GDIR2_HUMAN	ARHGDIB	Rho GDP-dissociation inhibitor 2		309921	90529	38481.9		683294		200474	905777	1063780	287320	1088270		289813	320130		341151	390534	311983	401924	285469		134280	1311390	247127		173543	313954	192987	490413		230752		191560	230227	1618560		523582		184435	153427		342221	396542	190868
P02538;P48668	P48668;P02538	K2C6A_HUMAN;K2C6C_HUMAN	KRT6A;KRT6C	Keratin, type II cytoskeletal 6A	241025	1217150	709599	730930	847161	757926	533078	740183	154748	121418	442956	416894	115027	1082290	154229	160222	80746.2		636214	554577	210183	363934	72143.9	162955	527786	8762.14	6750220	878359	168201	154002	51347.2	330124	450368	311006	544748	649414	435409	206688	311174	1425530	227330	137428		6555380
P02749	J3QRN2;J3QLI0;P02749	APOH_HUMAN	APOH	Beta-2-glycoprotein 1	840815000	755357000	685943000	933255000	682016000	789834000	700880000	773103000	985992000	929672000	697496000	860946000	932055000	665482000	683388000	1028070000	1031150000	782040000	868536000	739790000	982178000	792287000	1024850000	886295000	921171000	861273000	799409000	779652000	706314000	704362000	898856000	742682000	841608000	772780000	783161000	963381000	707876000	833957000	795918000	705790000	811725000	783962000	771015000	947932000	751703000
P12109	A0A087X0S5;P12109	CO6A1_HUMAN	COL6A1	Collagen alpha-1(VI) chain	427753	294033	210309	337541	122333	226248	317627	247671	256065	299550	400930	192327	245642	292253	151623	249609	89652.6	214977	132436	163439	169262	195025	271285	163053	185147	210954	194143	228224	225386	288613	269059	292072	194889	359959	181658	336980	300343	208706	370396	177564	159729	194866	275481	98420.5	296688
O75015;P08637	M9MML0;A0A3B3ISU3;H0Y4U3;A0A087WZR4;H0Y755;O75015;P08637	FCG3A_HUMAN;FCG3B_HUMAN	FCGR3A;FCGR3B	Low affinity immunoglobulin gamma Fc region receptor III-B	1077880	1546700	1119740	1734480	1248430	2401600	694812	1731910	3427140	896806	1515180	309353	1579450	1338260	1862700	4330940	3026240	1409940	959407	2883410	1506510	1656990	1667010	1899070	2324850	1278590	1687830	1201950	859268	1768450	1187520	1114580	1561440	2983510	3145180	1824110	2754510	3730190	1942820	2081430	974220	2395440	1949090	1268790	2310640
Q03591	B1AKG0;Q03591	FHR1_HUMAN	CFHR1	Complement factor H-related protein 1	844912	659719	13853500	7860310	7994450	753051	697951	308585	7335990	2276570	282022	48159.9	5347500	651714	7015720	5173930	8287690	259900	404971	17254000	669351	2029440	14775900	10914800	7752770	1991080	767372	1500920	1345040		1601480	1059400	429676	5538100	10221700	2004340	1932310	11876100	3940990	9930060	1392840	1212490	787719	246179	3253040
P07942	G3XAI2;E7EPA6;P07942	LAMB1_HUMAN	LAMB1	Laminin subunit beta-1	314371	317530	197881	357071	136516	369897	268336	318548	211910	390449	446582	312807	245715	177376	292437	286963	322684	198857	247269	293126	374771	414952	366201	274563	173133	259171	366411	313460	293308	366395	273326	223792	293504	184425	198798	311111	359539	216060	474290	221717	195677	368055	448840	292078	192262
Q9NPR2	H0YMR1;H0YLN3;H0YMD6;Q9NPR2	SEM4B_HUMAN	SEMA4B	Semaphorin-4B	249846	165656	193616	226498	152068	311088	254074	270597	266000	137185	321878	200306	239887	308977	266992	167304	148844	243713	163629	102257	177485	183598	144410	184764	148818	226302	194236	133404	327635	238488	225879	459456	240261	419338	390264	173360	290897	191204	212228	174116	278646	179596	318021	153049	163092
Q9Y646	Q9Y646	CBPQ_HUMAN	CPQ	Carboxypeptidase Q	308973	104119	124940	174828	128003	245999	235187	263339	207896	237885	211762	294672	160540	157696	304045	119600	198286	152792	133795	166644	161370	650625	330475	128596	305915	162442	152341	354401	356069	267359	137082	186410	169355	638658	315906	354279	266761	94510.7	363871	346315	170091	136140	132208	307820	360823
P08603;Q02985	A0A087WYK9;A0A0D9SG88;Q6NSD3;Q5TFM2;P08603;Q02985	CFAH_HUMAN;FHR3_HUMAN	CFH;CFHR3	Complement factor H	216619000	189198000	152828000	152917000	136517000	245561000	191735000	222392000	224316000	210866000	244814000	256749000	239626000	248493000	192058000	204955000	212080000	172925000	293571000	227940000	215770000	191311000	202888000	197182000	188351000	215605000	172197000	253117000	172911000	236196000	186020000	194176000	214212000	151085000	193369000	195777000	195028000	191133000	199114000	222574000	205217000	142274000	148015000	204994000	206964000
P01023;P20742	P20742;P01023	A2MG_HUMAN;PZP_HUMAN	A2M;PZP	Alpha-2-macroglobulin	6114320	10371500	13346000	8529980	19691100	15945500	5045460	7935210	5965530	15333700	19210700	6035800	4482300	3966200	9962060	13930600	11195800	7884400	4548390	22708500	4950730	14398100	7895310	14162100	5986350	8025990	12657600	19822600	19316500	26108700	5691980	4175230	7933020	8543590	13534700	8803560	6374620	12172200	44200100	9673930	7678370	13378700	8411260	8711740	7138540
Q9UK55	G3V2W1;Q9UK55	ZPI_HUMAN	SERPINA10	Protein Z-dependent protease inhibitor	9532130	6444510	8384190	5122210	6607710	6972260	6188930	7529250	9537410	7802790	5272030	10239400	8834210	9322090	4790060	8664000	9778270	6891600	4554830	8398460	6189810	7161080	7042350	5393600	7398860	8449580	7332980	6743200	5056430	6535800	8614960	9905830	3058810	10532600	8251770	5252490	7629230	6757380	11349500	8162970	8036650	8619810	6898540	8670950	6627370
Q15485	Q15485	FCN2_HUMAN	FCN2	Ficolin-2	873651	1067850	419049	2815560	496316	311904	2868230	666916	1163020	419225	677910	361759	651807	965922	196092	969847	1336410	685096	1360330	1227860	467657	819369	228272	1447120	1888360	623404	82958.6	532829	1360650	314654	1875440	1010330	617415	2371770	1130660	2381620	497540		788939	741978	813264	871418	1757840	1402040	835519
Q02224	A0A087X0P0;Q02224	CENPE_HUMAN	CENPE	Centromere-associated protein E	81658.3	52100.3	25016.6	31205.8		37397.5	62502.7		48016.1	3219.9	23373.9	76326.2	70340.3	66322.4	13359.5	72330.5	24622.1		51995.8	12399.7	72787.1		56116.1		59860.8	33453.6	35065.5	62040.1			24906.1	18410.4			27727.9		17771.4	37809.4		12719.3	18631.4		87295.9	26246.6	31802.2
P13598	J3QRT5;J3QQR8;J3QQX6;J3QKR4;J3QRQ1;P13598	ICAM2_HUMAN	ICAM2	Intercellular adhesion molecule 2	1941520	1071240	1393310	1675690	3179140	1456780	917148	2014140	1333480	1955270	1492840	2022470	1708360	1280780	2776750	2685660	1704460	2003820	1381690	2586010	1282850	2058480	2319620	1857120	1698470	2567280	2754170	1125250	845700	1791870	1541240	1618420	1579990	3888680	2354200	1168810	1379670	2816720	1733780	620939	1702190	2030350	1987450	772553	2213060
P35555	P35555	FBN1_HUMAN	FBN1	Fibrillin-1	309494	315243	124221	154539	154350	289273	129610	202382	272411	318790	302232	341158	121664	152568	65779.3	209573	158723	194562	186171	110631	161795	310313	264644	102101	167393	256597	141969	339859	318941	195934	130840	110974	269279	340160	98686	197861	165744	68375.8	91968.3	141817	98693.5	185846	270152	190759	213076
P07195	A0A3B3IS95;A0A5F9ZHM4;F5H793;C9J7H8;A8MW50;P07195	LDHB_HUMAN	LDHB	L-lactate dehydrogenase B chain	2555420	2915330	2628580	2200460	4416700	6253030	3926050	3910040	6741900	5288360	3633580	5569550	2225020	3024780	2875970	2744500	3335780	4328560	2902290	3868380	3121360	4502750	3279010	7339670	3452450	2818330	4860870	3155090	3706110	3438340	2487130	2926810	4564110	3465140	2650460	7054060	4437490	2779430	4086270	2913770	8173400	3861800	4196740	3106490	3395740
P13796;Q14651	C9JAM8;A0A0A0MSQ0;Q14651;P13797;P13796	PLSI_HUMAN;PLSL_HUMAN	LCP1;PLS1	Plastin-2	697482	686560	303951	275022	691664	733757	647849	549284	379191	903131	445411	628183	427064	264700	421470	269138	288806	274247	338749	323247	306065	462301	328991	455514	315123	500122	458221	593264	528203	583735	538675	420078	396215	878483	411597	555344	508376	158417	513508	749522	600119	521116	441710	378765	662466
P01593	A0A2Q2TTZ9;P01593;P01594	KVD33_HUMAN	IGKV1D-33	Immunoglobulin kappa variable 1D-33	287738	490297	310996		66546	310443	436527	417032	283230	92715.5		319905	794541	465524	293173	350106	1502340	222672	368970	500670	313148	352955	264204	376294	770315	662584	999868	707937		1109550		433127	162646	594483	106236	967660	421252	646413	1929920		508565		65324.3	301054	293263
Q86SQ4	F5H2L1;Q86SQ4	AGRG6_HUMAN	ADGRG6	Adhesion G-protein coupled receptor G6	123874	218221	78483.8	133817	15959.1	112157	188358	169746	143613	96710.7	145340	157124	182859	126496	71405.4		109712	135924	190573	165684	44635.5	139227	32233.3	57929.8	97483.2	143704	153757	138682	152710	159924	186587	131212	213901	176615	202308	131530	143963	95072.9	122416	5072.56	86793.9	57547.8	159402	145656	90000.8
O95678;P02538;P48668	P48668;O95678;P02538	K2C6A_HUMAN;K2C6C_HUMAN;K2C75_HUMAN	KRT6A;KRT6C;KRT75	Keratin, type II cytoskeletal 75	70992.1	3069800	185844	1216310	1690850	2830460	32243.4	1726310	6922.58		407792	751246	91987.5	1598360	836908				1358850	306921	54933.1	924289	39592.3		529471		21483600	2036050				98254.6		162318	468489	815820	919490	55251.1	255037	2993730	329390			12150000
A0A2R8Y4Z1	A0A2R8Y4Z1	A0A2R8Y4Z1_HUMAN	HEG1	Protein HEG homolog 1 (Fragment)	125642	79626.3	91286.9	107443		66953.7		167312	44504			113836	129042		116923	128603	100023	170753	92712.6	80115	74199.2	184921	122701	126566	115782	169580				104427	94187.3	56235.9	102873	94764.5	144026	166737		66023	128290			81131.6		107201
Q9UBX1	H0YD65;Q9UBX1	CATF_HUMAN	CTSF	Cathepsin F	135050	58366.5	113415		40687.1	209690		116195	203495	113805	65226.1	34337.6	41342.6	17648.7		23551.7					24693.2		148326		87632.3	40123			58565.1		20471.6			98202.8	27121.9	53130.1	131507	47206.1	70050	125700		40217.4	7767.97	23124.1
Q16706	Q16706	MA2A1_HUMAN	MAN2A1	Alpha-mannosidase 2	148834	155337	164394	54329.2	36443.8	215917	135858	72506.6	109010	165535	137416	274218	129120	211893	132787	60956.4	181500	109164	124361	229861	230763	233089	169842	69024	92173.8	146697	140849	132252	146861	225195	161075	188830	164955	251003	94487.8	131099	212774	290657	159665	84889.1	159638	183323	154227	207294	101684
P11021;P11142	E9PN89;E9PI65;E9PKE3;P11021;E9PLF4;Q53FA3;P34931;P54652;P11142	BIP_HUMAN;HSP7C_HUMAN	HSPA5;HSPA8	Endoplasmic reticulum chaperone BiP	5223.03	56074.9	135480	114436	198773	36953.8	75820.9	78143.5	76897.1	112221	53677.4	38896.4		127837										256321	70012.6	54293.6	23922	111157	137819			29621.3		124467	83310.3	59471.3	20120.2		105600	96912	197684	30466	72704.8		98734.5
P13591	A0A087WWD4;A0A087WTF6;A0A087WTE4;H7BYX6;A0A087WV75;A0A087WX77;P13591	NCAM1_HUMAN	NCAM1	Neural cell adhesion molecule 1	770720	1379170	1045060	1289670	1349160	1239670	699199	1283320	1299110	1310570	1225520	802531	1036780	1253940	1156260	1132150	1702460	1758780	1042000	1216620	1359560	1731120	1283270	1883030	1189460	1382400	1112570	1341190	1073020	1270140	1340140	822651	1376690	1511200	1021040	1431940	1410410	860503	1450650	1005330	1122380	1553000	1039900	1598470	1352980
Q5VZB9	Q5VZB9	DMRTA_HUMAN	DMRTA1	Doublesex- and mab-3-related transcription factor A1																		1786260				880564							1495950							1822520					1182450
Q04756	D6RAR4;Q04756	HGFA_HUMAN	HGFAC	Hepatocyte growth factor activator	15621500	14105000	12385200	14637500	14326500	8520470	16057900	11167300	7241070	5562790	14657100	10391500	8469390	13964100	11463800	10314800	8776130	12814300	11929700	12190100	14442400	9885070	12618900	11332100	17491100	14321300	12720500	11379200	13362300	15899300	9920930	11981000	17325200	14299900	13717200	10386700	16635600	11911000	15149600	12194600	8745260	15521100	14395800	15182300	10525600
P01019	P01019	ANGT_HUMAN	AGT	Angiotensinogen	375737000	258270000	235167000	276657000	274749000	303330000	214440000	246324000	314653000	296861000	254799000	280878000	289254000	266319000	243304000	390936000	304641000	278042000	232039000	259153000	241107000	279073000	235334000	221881000	270090000	293582000	261729000	269595000	238743000	237393000	285523000	216156000	263467000	257058000	198275000	214031000	262255000	354858000	310542000	242527000	273174000	325594000	210729000	330835000	280874000
P04196	P04196	HRG_HUMAN	HRG	Histidine-rich glycoprotein	437146000	211975000	299241000	211242000	207866000	274518000	159819000	369722000	278651000	318153000	215053000	218720000	265010000	228252000	326734000	417844000	143175000	302089000	198390000	233332000	349987000	287760000	305181000	140657000	277608000	238567000	207993000	216236000	328007000	187676000	274214000	187501000	173314000	220727000	235414000	304475000	164138000	256556000	264009000	235076000	280605000	402560000	227217000	195206000	189949000
C9JCT1;E9PBC5	C9JCT1;E9PBC5	C9JCT1_HUMAN;E9PBC5_HUMAN	KLKB1	Plasma kallikrein (Fragment)	77198.6								29882.1										19715.6													28274		15992.6					38722.2
D6RAR4	D6RAR4	D6RAR4_HUMAN	HGFAC	Hepatocyte growth factor activator	256038	337459	229762	199869	274266	169042	295349	264626		139124	219780	230035		170302	29707.1	205844	111991	342493	156488	176132	242364		139808	155393	367429	336517	278334	397816	248900	217452	150806	186479	263055	310978	218055	55722.4	513197	224171	303777	238005	166450	257240	312016	444441	107737
P43121	P43121	MUC18_HUMAN	MCAM	Cell surface glycoprotein MUC18	956832	808728	508566	1188540	1347270	1226530	877737	976426	993000	1061790	1714120	1288750	954413	790231	746424	1055000	1124770	867248	708993	865796	1047800	1500180	1273840	955495	1167880	918723	883667	743463	1030320	1030760	1115970	756565	1422920	1397880	650500	1109650	1300600	656302	1004920	566092	639569	952637	1026670	527804	1189720
A0A075B6R9;A0A0C4DH68	A0A075B6R9;A0A0C4DH68	KV224_HUMAN;KVD24_HUMAN	IGKV2-24;IGKV2D-24	Probable non-functional immunoglobulin kappa variable 2D-24	574951	876292	178946	445892	172017	616212	276343	459122	905381	474129	108647	349234	386725	710557	140911	300570	919672	137620	489401	150510	343595	284250	559761	231735	485068	214391	599018	641977	588369	764603	379895	254810	275349	638500	254283	353134	154540	701747	735073	534771	241569	318770	342197	148964	528772
P16070	H0YCV9;H0YD13;H0Y2P0;H0YDW7;H0YD17;H0YDX6;H0Y5E4;P16070	CD44_HUMAN	CD44	CD44 antigen	5271090	5749730	4234940	6917850	5991480	5835010	6161780	5532740	7833890	6098660	6557590	4691260	7587200	5959430	7176600	7051280	6910330	7078910	4977080	6497680	7851650	5927700	7111710	7867400	5727830	6973940	5329560	5603060	6156410	5199200	7610180	4885240	7297590	9073010	13264600	7611920	4868120	4308100	7136670	5665380	5235040	5647780	7934010	6752070	10261100
P11021	P11021	BIP_HUMAN	HSPA5	Endoplasmic reticulum chaperone BiP	1275900	1202990	1044990	1120210	1254470	1375250	1281780	1268570	1864440	1164770	1454710	1258110	855363	1025120	1154140	1028630	875118	1123430	1025220	1114200	1167680	1253660	987326	2580610	1006830	857793	1454500	1214160	1056570	1184480	833892	1540670	1106040	1147050	1206280	1619300	901607	1050290	907856	873835	1984300	849030	1731860	943404	1208630
Q8NB25	H0YBA5;E7EQ67;H7BY63;A0A087X2A7;Q8NB25	F184A_HUMAN	FAM184A	Protein FAM184A	507202	709131	988362	976110	591810	425413	520897	576281	649165	548661	448952	562919	176059	631286	944396	845010	723984	663410	596980	204742	736067	213259	720921	317536	723452	247752	540629	603112	215550	614064	664159	458204	248508	400232	617163	406001	546994	559536	578793	388833	279495	689151	260568	516727	790176
Q14515	Q14515	SPRL1_HUMAN	SPARCL1	SPARC-like protein 1	504881	413981	351278	613034	361377	570474	404555	622199	695313	515643	548219	368997	468984	396662	454529	537246	432260	336980	368774	426473	476523	670510	753741	412967	304860	455232	373104	413990	363417	501142	347383	229288	409234	384712	431014	688387	421903	247199	442651	444725	331127	576305	571108	288669	362508
Q10588	H0Y984;Q10588;A6NC48	BST1_HUMAN	BST1	ADP-ribosyl cyclase/cyclic ADP-ribose hydrolase 2	1080020	1229720	1040090	1569290	1584100	1669250	1347030	916247	747519	1207550	2718580	1585330	1887120	853201	1428550	1473140	609507	1451600	1118800	2656780	1030580	2295080	1375330	1094850	829804	1294280	2102250	771737	899868	1395500	1579590	1005950	1108370	529093	1596970	1149100	1222240	1050750	1173770	1357830	681316	1081620	1470310	1188820	2047040
P02743	P02743	SAMP_HUMAN	APCS	Serum amyloid P-component	119487000	93288400	145729000	118133000	69628300	109047000	136819000	166350000	120524000	94532100	71594000	159056000	152441000	200069000	79697500	116197000	127444000	112963000	175213000	150579000	183343000	113085000	72679900	199832000	163426000	183153000	82756000	169959000	120903000	132443000	152604000	163897000	196248000	118191000	177284000	151209000	122651000	136554000	118638000	148208000	168884000	103202000	103077000	241905000	133940000
P02763	P02763	A1AG1_HUMAN	ORM1	Alpha-1-acid glycoprotein 1	8592440	10196200	10115000	11758200	9323980	13102500	9102810	8422780	17385200	6495750	7666260	6993410	11357500	13143000	23781300	5884180	15596300	21087000	21550000	7128590	7692710	9335870	4092620	35032100	16268400	5636980	23408900	21644500	15050800	15570300	6339600	10954900	12543500	18599600	8619770	10872200	5610080	11212700	9912170	8782370	26801300	5094240	10667000	11695700	4772430
P35030	B1AN99;P35030	TRY3_HUMAN	PRSS3	Trypsin-3	95910.3	119868	183765	224633		144794	151200	136391	172975	129233	118774	177723	376799	214381	331442	97038	216966	208000	217538	138643	214600	214665	196419	202915	126479	153319	108940	166567	82777.4	208419	169468	126566	197278	59735.3	98805	34026	81621.8	196960	158816	58438.7	152012	58728.2	165977	90040	123730
P01857;P01860	A0A286YES1;A0A0A0MS07;A0A4W9A917;A0A0A0MS08;P01857;P01860	IGHG1_HUMAN;IGHG3_HUMAN	IGHG1;IGHG3	Immunoglobulin heavy constant gamma 1	21281000	43527500	37361900	58569500	32927900	40867900	21367600	28524000	35798600	19552000	4434960	25354300	40407400	25221200	59180400	20953100	111797000	19836700	56935500	32549000	28340800	34105500	40857700	42481700	54845900	88865100	75504200	33329200	39729600	3409060	35028000	44352400	55980500	38613500	34288300	11284600	28001100	18093400	97799200	20065500	33808600	27854200	32431400	16032100	23578200
P35590	P35590	TIE1_HUMAN	TIE1	Tyrosine-protein kinase receptor Tie-1	113071	38199	29617.9	71662.7	103903	85237.8	51106.8	56525.3	58782	45828.7	138745	83006.3	41700.5	64381.2	73708.8	78318.9	56067.4	77767.8	115724	55897.4	67854.9	42643.3		53922.9	60456.5	93090.4	78325.1	82445.1	66048.5	150021	58284.8	89733.6	68731	99822.5	43864.8	113654	63652.9	73218.7	18429.2	72464.8	84121.1	92379.7	67128.9	54323.5	118116
A0A0B4J1U7	A0A0B4J1U7	HV601_HUMAN	IGHV6-1	Immunoglobulin heavy variable 6-1	1381700	1121060	387086	1364810		7656040	1076820	1536030	339239	199605	1625370	1308290	3660480	427706	177237	509629	2438830	1144420	249681	1229820	914045	1727640	626376	181046	2046460	267088	2284080	2282370	1631560	476412	4207700	2505140	3882170	286825	1012510	3906910	3634480	3156210	2755860	2593810	1037010	861537	1537360	1972850	1629790
P00390	P00390	GSHR_HUMAN	GSR	Glutathione reductase, mitochondrial	562060	309405	222252	324564	295106	459263	580363	747510	1031290	557676	482582	444315	423757	392852	449210	246667	503206	439269	339586	778070	458195	606566	464965	472033	318840	351235	659420	418568	490845	544195	172110	235439	466993	1149360	559743	711434	541685	335630	514548	453511	373413	453669	495318	287356	589854
P07225	A0A3B3ISJ1;A0A3B3IRK9;G5E9F8;A0A0S2Z4L3;P07225	PROS_HUMAN	PROS1	Vitamin K-dependent protein S	85507400	72570900	88433700	58617500	63564500	80077600	59376200	94831400	63987800	71007700	68215100	98263200	84109500	84628100	56892600	86797200	73169600	64870700	86315200	74043900	73061400	78519100	66980500	62101900	83875400	87407400	63570500	78351400	71462400	74330100	84461700	61285300	76436800	57329400	68940800	54335000	78952900	86405300	90289400	84117600	74076700	84884700	69172900	90520600	57516500
Q9NPH3	C9J1D9;Q9NPH3	IL1AP_HUMAN	IL1RAP	Interleukin-1 receptor accessory protein	1618160	1811390	1449590	2395000	3481590	1392870	1816730	1981920	2149030	1162910	1376640	1788110	1601590	954415	1974580	1852210	2137710	2531480	1136770	1707180	1907160	1982430	1933600	1386230	1853300	1357430	2499070	1588140	1716680	2397020	1853290	2515160	2579910	934712	1724030	1481480	1695060	1466650	1673530	1712020	1672960	3589600	1460400	1777300	1289710
P23142	P23142	FBLN1_HUMAN	FBLN1	Fibulin-1	12520000	25120200	13616600	20455800	18368500	31965000	16249700	16004200	16717000	25971900	27624000	13898000	13928600	18659100	20437100	15349200	14391100	16092200	13179300	11563400	12284200	21134100	23712300	16497500	15529900	15745400	14003100	27268700	22357400	16213400	18077000	5758390	21290300	9671720	14591800	20352800	24149800	16003800	18734900	18290000	15663000	20608100	23922100	6918970	21315200
P80748	P80748;A0A075B6K5	LV321_HUMAN	IGLV3-21	Immunoglobulin lambda variable 3-21	38606.2	238035	460379	423823	27801.2	838844	352720	343252	227059	327883	282517	737901	990731	104749	595281	301024	1178930		872287	289345	320428	214379	217604	256266	839545	411910	1076470	318891	193843	282070	978797	540580	334616	774195	229966	431434	268673	234316	1595350	92541.5	547412	149815	171852	268636	324015
P01871	P01871	IGHM_HUMAN	IGHM	Immunoglobulin heavy constant mu	17806500	20296000	37207600	14483300	7016700	38973900	7456300	15425400	22556500	16385900	9047910	32594000	13566400	22086600	12738300	7167150	31809400	16873000	27298300	10917600	11031800	15802700	16534400	16605700	15491700	12713800	48428700	9379620	20130000	62576100	21622200	26756900	30672400	36947100	19415900	18917400	6583630	26104400	25978600	18851700	20697200	15015500	14927200	4585130	15637100
Q6UY14	A0A669KBE7;Q6UY14	ATL4_HUMAN	ADAMTSL4	ADAMTS-like protein 4	1085380	1255640	605562	800855	999338	970687	1091550	738513	1177120	1193900	1767010	760709	836305	1321440	535385	614644	524145	915132	829020	651227	813903	1147630	1374170	568398	561599	792596	849619	731869	877383	674406	816258	466342	921864	880978	646193	1404550	857991	510312	959371	966119	678746	838170	1954660	975140	746250
O00533	H7C0J0;A0A087X0M8;O00533	NCHL1_HUMAN	CHL1	Neural cell adhesion molecule L1-like protein	1549340	3555520	1383010	2267720	1993150	2043270	1412720	1794770	1757200	1779630	2534230	1691220	2227160	1504750	850701	1684750	2189250	2121310	1379880	1622550	2134140	2560530	1738630	1199410	1221820	1511900	1611820	1689790	2249680	2383960	2064770	1891950	1572710	2206570	1858590	1777130	2029310	1439180	1887580	1720510	1268160	2300880	1502430	1431490	2314460
Q96PD5	Q96PD5	PGRP2_HUMAN	PGLYRP2	N-acetylmuramoyl-L-alanine amidase	85468200	79039200	76217500	70750600	93372700	82882300	84600300	83639500	71399700	98695100	90858000	73086200	82871800	65357100	89380300	72780700	81980900	88700700	80564400	69913300	84369500	75356900	68812400	60456000	84361300	77602700	89520400	64551400	71181100	87064900	86308700	59375900	76732700	83687700	83517900	67013200	89971200	74877800	70988300	74450700	78356700	77463500	72775000	69440800	66858900
P02533;P08779;P13646	K7ERE3;K7EMD9;P13646;P08779;P02533;P19012	K1C13_HUMAN;K1C14_HUMAN;K1C16_HUMAN	KRT13;KRT14;KRT16	Keratin, type I cytoskeletal 14		1145540	228045		118036	1622190		1026210				577327		909400		191166			183356	649383		345802		1485550	519317		3499850	748792				446945	216122		908908	753235	677578			1210980	953087			7352980	140207
P00747;P08519	P08519;P00747	APOA_HUMAN;PLMN_HUMAN	LPA;PLG	Plasminogen	10018300	9051570	12107300	6742810	6665530	9897370	5943830	10897100	6993160	9045680	6565720	10694800	7698950	6807040	10080200	12058200	9319700	5345700	9437460	10515300	8584400	9070770	7222350	9612640	13964600	12241500	11218600	13404100	10594900	12084000	10691200	16436600	9929540	10731800	9815210	10675500	10370200	12137500	13208500	15808200	16602400	16429800	13082700	14924800	12364800
P10721	P10721	KIT_HUMAN	KIT	Mast/stem cell growth factor receptor Kit	143271	513135						129580		286758	176326	163907		169655				331158			227220	278883	220239			164461		274284		504704	419097		381483				162657	207464			352261	327577		197410
P09172	P09172	DOPO_HUMAN	DBH	Dopamine beta-hydroxylase	1009710	1138540	3240860	3091560	2587010	1665190	1883490	1347560	2152210	2306300	655266	2577560	762507	3222070	594715	2016340	402333	1785030	1933360	2727020	987340	2341140	806816	1874010		2944380	1028130	654739	3309510	3119560	868274	1110330	2604720	3218170	1834060	1302420	5441170	3775660	1480200	1083280	1586860	5123640	427559	1075430	879045
Q16853	Q16853	AOC3_HUMAN	AOC3	Membrane primary amine oxidase	2079640	2190620	1372610	2419430	2629620	2311120	1761020	1636530	1452110	1913010	4040110	2448390	1486720	1439160	2501740	2817620	2312390	1687960	1690520	2337440	1988190	2518670	2326520	2372190	2137470	1536580	2000540	1865110	2243010	1829520	1713830	2437360	2132000	2271570	1996500	1936270	2104710	2023860	2342240	1776740	1803610	2139480	2082990	1499690	2405800
O95497	O95497;Q9NY84	VNN1_HUMAN	VNN1	Pantetheinase	4555830	726283	1320400	731289	953707	962141	137161	1884360	690760	869029	3495940	1525520	308137	327286	1412120	1708340	2770110	951910	199301	3258260	1694400	172728	1141010	430685	332810	2402280	288631	211742	684860	735588	381655	1517510	2852020	1967810	683020	908561	2819950	1175960	2451430	101697	2857170	1610060		1739730	1079880
Q15113	Q15113	PCOC1_HUMAN	PCOLCE	Procollagen C-endopeptidase enhancer 1	2347120	1985120	1307860	2327320	1758440	1844980	1708830	1043980	2804070	3274530	2129080	1178920	1658860	1306770	1522900	1722780	1312910	1312790	1026470	1214870	1758700	1397710	2087660	2109790	1387660	1434830	1748120	1542660	1686080	1458050	1510260	1264250	1271090	970883	1558410	2352160	1564060	1751550	1367050	1859380	1540220	1049020	2027320	1795330	1819670
Q9UEW3	Q9UEW3	MARCO_HUMAN	MARCO	Macrophage receptor MARCO	1195070	856455	309733	808328	962932	1128370	521180	436369	786785	645305	772729	480616	471614	531623	521927	1059960	558084	845636	664192	1485320	779142	495398	725698	834780	769209	1008910	427401	400087	529741	518294	396712	422774	364481	1325570	869517	321853	753932	822381	438784	373989	374291	378664	859658	552964	1910620
A0A140T913;A0A140T9I0;A0A140T9X5;Q53Z42	A0A140T9I0;A0A140T913;Q53Z42;A0A140T9X5	A0A140T913_HUMAN;A0A140T9I0_HUMAN;A0A140T9X5_HUMAN;Q53Z42_HUMAN	HLA-A	HLA class I histocompatibility antigen, A alpha chain					106098	167555				59306.1			123578		20172.4									64478.1							156037			81346.2			85969.5	128600			65433.1	94349		96689
P01701	P01701	LV151_HUMAN	IGLV1-51	Immunoglobulin lambda variable 1-51	153385	420173	462028	236925		899497		260470	548703	102480	242699	198731	270840	323258	152671	239946	509033	97131.8	246814	147426	71160	244597	283869	287698	384051	335828	317321	78421.7	297234	433115	418320	477125	339261	558343	258989	140240	292426	113059	595368	170883	308083	157060	355304	201913	321433
Q12860	Q12860	CNTN1_HUMAN	CNTN1	Contactin-1	1034320	1090480	590515	671554	858084	909589	612902	980361	666049	930093	1299700	624877	750312	561531	1015230	861549	645083	1066110	486702	765478	667821	1371090	1193780	481458	640508	623724	848126	830859	970974	1039900	703994	601819	779106	599468	485744	878433	1269860	684409	1045320	739007	544031	1280070	687002	644014	813258
P11021;P11142;P34931	E9PK54;E9PPY6;E9PI65;E9PNE6;E9PKE3;P11021;A0A0G2JIW1;E9PLF4;E9PQK7;E9PN25;Q53FA3;E9PQQ4;P0DMV8;P34931;P54652;P11142;P0DMV9	BIP_HUMAN;HS71L_HUMAN;HSP7C_HUMAN	HSPA1L;HSPA5;HSPA8	Endoplasmic reticulum chaperone BiP	626560	681453	495555	599441	734089	753908	636687	513894	886988	761664	153463	668830	361065	412140	718375	552757			505902	516564	523058	613982	394182	1381790	610123		836858		679396		374072	652501					532773	635639	543492	525113	885979	622064	905955
P04259;P48668	P48668;P04259	K2C6B_HUMAN;K2C6C_HUMAN	KRT6B;KRT6C	Keratin, type II cytoskeletal 6B	680524	1455730	321001	504931	315811	934650	612606	839065	157042	83018.8	318899	245523		1108140	207436	163465			598267	562286	89296.9	495533		176922	466307		9805890	1051720		123734			886355	382774	250270	750476	425933	191616	531899	2329530	290157	168330		10265100
O75821	K7EL20;K7ER90;K7ENA8;K7EL60;O75821	EIF3G_HUMAN	EIF3G	Eukaryotic translation initiation factor 3 subunit G	624173	248753	134567	265152	171125	655755	278398	131287	129900	648016	634382	739625	138540	810261	337836	180410	242115	262405	513593	321981	753335	1124870		392560	286933	121858	440005	1319550	357056	457400	418724	609093	1134710	184116	132144	406568	275984	146560	219111	138041	237590	278347	732027	904833	395726
P10321	P10321;A0A140T942;A0A140T921;A2AEA2;A0A1W2PR11;A0A140T9E1;A0A140T930;F8W9Z8;A0A140T9U8;A0A140T9U0;A0A140TA12;A0A140T937;A0A140T9Z7;A0A140T9M0;O78179;A0A0G2JKJ1;A0A140T9Q4;A0A140TA19;A0A140T912;A0A140T962;A0A140T9S7;Q5RIP0;A2BF26;A0A140T9H5;A0A0G2JIF0;A0A140T9M5;A0A140T9W2;Q5QT33;A0A140T9J9;A0A140T9L3;A0A1W2PRZ0;Q53YP1;A0A140T9T1;A0A140T9Z4;A0A140TA03;A0A0G2JH50;A0A140T9B3;A0A140TA05;O19617	HLAC_HUMAN	HLA-C	HLA class I histocompatibility antigen, C alpha chain				132973		387841			97450.1	118229						123514		110208	122824	421652										125316		238003		399261	69209.6	103374				229268	33507.2	184405	94419.3	140043
A0M8Q6	A0A5H1ZRQ7;P0DOY2;A0M8Q6;P0DOY3;P0CF74	IGLC7_HUMAN	IGLC7	Immunoglobulin lambda constant 7	13803500	29435800	28854000	34574500	16963400	49295400	20756300	32962700	29090100	31009300	27560300	24695800	34720200	21968900	18929400	22647600	76093700	10037300	29261500	23014200	12505100	15705000	31618700	30356100	34008500	35451500	28591000	24295900	32527100	32246000	37639400	18785600	19547000	31925200	21198100	30500200	27724100	25527700	50388800	6168670	20564100	23432500	12913000	16217900	34500200
Q70CQ1	Q5T3E1;Q70CQ1	UBP49_HUMAN	USP49	Ubiquitin carboxyl-terminal hydrolase 49			6272660	2859770	3473790	4083610	3058360		2336100	1630460	2255300	2380270	3206260	2136290			2251360	2376690	2983650	2669060	1866430	1632610	3789290	2771180	3685040	3862340	2866740	2396010	2775090	2062980	5037940		1922270	3442500	3981550	2660510	2089910	3302660	5394790	2621650		3719430		2387390	3244430
P08603;Q03591	B1AKG0;P08603;Q03591	CFAH_HUMAN;FHR1_HUMAN	CFH;CFHR1	Complement factor H	170848000	163346000	216354000	231213000	263823000	156346000	102316000	144390000	233150000	201689000	190777000	166261000	255538000	191021000	211823000	230744000	253043000	159857000	176089000	239842000	148975000	200835000	208987000	248657000	235973000	194197000	165242000	159382000	176358000	131506000	160413000	172549000	177457000	173539000	267670000	184550000	180438000	239236000	240410000	224757000	203713000	138718000	158752000	145841000	201898000
P02649	E7ERP7;H0Y7L5;E9PEV4;P02649	APOE_HUMAN	APOE	Apolipoprotein E	550106000	255296000	253122000	123949000	191780000	238245000	169454000	324222000	143696000	139788000	140264000	135802000	296936000	255566000	161098000	255494000	155095000	209467000	192556000	218717000	113062000	142429000	195074000	204831000	136623000	214682000	193767000	186070000	148761000	145819000	317849000	203779000	185892000	285754000	195207000	222676000	251258000	398723000	202937000	177724000	136319000	155308000	265898000	335989000	199437000
P08779	K7ENW6;P08779	K1C16_HUMAN	KRT16	Keratin, type I cytoskeletal 16	592640	2602980	1007160	1039510	1153900	2670630	654090	1569070	288423	235012	389043	987404	444483	2073040	855825	388843	221436	289016	1534040	1701530	520628	1199820	371644	588849	854206	109475	6117570	1691910	168258	514177	232115	760940	505527	721835	1388040	1749140	677771	424620	558432	3734640	819266	362924		16117900	168883
[truncated: 39 more columns]
