# Supplementary material for: A proteomic classifier panel for early screening of colorectal cancer: a case control study
Source: J Transl Med. 2024 Feb 21;22:188. doi: 10.1186/s12967-024-04983-5 (PMC10880210; doi:10.1186/s12967-024-04983-5)
Supplement: Supplementary file 9 — Additional file 9: Table S4. Concentration of each protein of the seven-protein panel measured by MRM in all subjects. [file 12967_2024_4983_MOESM9_ESM.xlsx]

## Sheet: 373MRM
Table S4. Plasma concentration of the seven proteins in all cases in the training cohort and validation cohort 2 measured by MRM.
Protein	1_H_009	1_H_011	1_H_013	1_H_017	1_H_020	1_H_021	1_H_023	1_H_033	1_H_036	1_H_037	1_H_049	1_H_051	1_H_060	1_H_064	1_H_067	1_H_073	1_H_075	1_H_076	1_H_087	1_H_093	1_H_113	1_H_123	1_H_130	1_H_136	1_H_146	1_H_147	1_H_148	1_H_149	1_H_152	1_H_161	1_H_165	1_H_170	1_H_174	1_H_177	1_H_179	1_H_185	1_H_186	1_H_187	1_H_189	1_H_198	1_H_219	1_H_228	1_H_229	1_H_231	1_H_232	1_H_233	1_H_234	1_H_242	1_H_246
C_IGFBP2_y6	0.2272	0.0383	0.0358	0.023	0.0819	0.1459	0.1133	0.1262	0.0932	0.0109	0.0203	0.0431	0.0184	0.0457	0.0081	0.0462	0.0794	0.0655	0.0973	0.0293	0.0776	0.053	0.076	0.0537	0.0643	0.0723	0.1334	0.0438	0.0459	0.1733	0.1369	0.0497	0.0623	0.0668	0.0986	0.1212	0.124	0.0312	0.0263	0.017	0.0972	0.0764	0.0343	0.0724	0.1325	0.103	0.0729	0.0351	0.0656
C_IGFBP2_y7	0.1425	0.0367	0.0535	0.0659	0.0418	0.1029	0.0309	0.0943	0.0959	0.071	0.0368	0.0497	0.0503	0.0539	0.06	0.0485	0.096	0.0939	0.0761	0.068	0.11	0.0626	0.0537	0.0475	0.0742	0.1135	0.1435	0.0933	0.0414	0.1223	0.0833	0.0247	0.0903	0.0439	0.0267	0.0531	0.1113	0.0431	0.0288	0.0646	0.0317	0.0524	0.0302	0.0615	0.0838	0.063	0.0632	0.0314	0.0766
C_ITIH3_y6	4.0088	2.8053	2.4747	2.6474	2.1303	4.2899	4.2516	2.3877	3.6124	2.379	1.3618	1.356	1.7685	2.0279	1.3774	1.6089	1.6206	2.2368	2.381	2.1892	1.9241	2.5064	1.9473	1.6634	2.2531	4.0329	3.6202	2.6862	2.602	2.6195	2.616	1.3944	3.6065	2.1389	2.2969	3.3295	3.587	2.3457	2.9349	1.597	2.4878	1.8775	1.74	4.6078	3.393	1.3985	3.0809	3.9995	3.1459
C_ITIH3_y7	4.0288	3.1473	2.1521	2.7529	2.1191	3.7585	3.9155	2.8471	3.4241	2.4977	1.603	1.4137	1.9645	2.231	1.3525	1.4897	1.6131	2.4842	2.1589	1.9597	1.8802	2.957	1.629	1.8011	2.1911	4.5799	3.9593	2.5878	2.5971	2.8513	2.6733	1.2473	3.3026	2.1303	2.255	2.9568	3.5808	2.0521	2.6319	1.7155	2.4138	2.3544	2.0924	5.1663	2.8031	1.4895	3.2205	4.4956	2.7923
C_LRG1_y5	1.4983	1.1131	0.8395	0.9302	0.9414	1.5748	1.0292	1.1151	1.0225	0.8308	0.7827	1.1155	0.7936	0.635	0.8446	0.7443	1.0393	1.1477	0.9119	1.0626	1.1355	1.633	1.0959	0.7538	0.9546	1.9695	1.1336	0.8031	1.4716	0.7938	1.2984	0.6237	1.465	0.7766	1.2966	0.9542	1.3869	0.9688	1.0467	0.7218	1.3775	0.9097	0.9382	1.8672	1.2813	1.0774	0.8044	2.0035	0.9299
C_LRG1_y6	1.4296	1.4947	0.9604	0.9554	0.8996	1.6347	1.1299	1.3403	0.9851	0.9855	0.7553	1.2163	0.8105	0.5188	0.7546	0.9654	1.3862	1.5688	0.7152	1.2446	1.3246	1.6892	1.4336	0.9101	1.0521	2.2997	1.0718	0.8469	1.7378	1.0913	1.3938	0.8172	1.5511	0.8743	1.5755	1.0267	1.3652	1.2073	1.2378	1.1473	1.4714	1.015	1.0106	1.8231	1.2408	1.1517	1.1605	2.4526	1.323
C_C9_y6	38.4794	27.2332	24.9286	24.2984	27.127	42.6429	39.5336	40.8334	30.8158	20.4897	30.2246	46.5513	21.4673	21.7293	19.1718	40.1113	28.5176	36.1741	20.5211	33.9479	42.141	37.6291	30.7269	30.2906	29.5023	24.9282	29.9932	32.4232	42.817	31.6715	24.267	25.0848	44.5154	21.5862	26.8607	27.5484	24.9474	18.7078	30.6702	36.3196	35.4231	30.6129	21.0499	55.0517	48.147	27.0089	25.9226	22.724	35.7862
C_C9_y7	26.0921	20.927	17.0123	17.4861	19.3263	28.9259	23.3949	28.4997	21.9031	15.2258	22.5083	34.2042	19.1033	16.5194	13.8717	28.0691	21.0456	24.04	14.471	21.7275	27.1285	27.0818	20.5944	22.1389	19.3571	18.1552	21.2113	23.8192	30.7379	19.934	17.7569	19.6382	30.1724	16.6772	16.8809	21.3119	16.584	14.7958	21.5163	24.7809	23.7968	20.5015	16.6598	39.2115	30.9593	18.6449	18.3854	15.8484	23.5304
C_SERPINA1_y5	47.6251	31.8017	32.2667	42.5269	40.9912	49.544	33.224	49.2789	35.6485	36.2067	39.2351	35.4475	28.411	35.082	32.9633	42.6346	39.0074	38.0333	33.0114	33.4146	35.63	37.2803	35.7689	35.4789	41.4764	65.5048	36.7662	39.085	44.0264	44.9761	35.5037	28.0861	43.7731	34.0322	38.0117	53.9797	41.402	41.117	41.4042	42.569	55.2503	39.7611	33.8434	57.3608	48.7554	33.2333	34.6385	47.5164	47.8109
C_SERPINA1_y6	45.6713	29.275	31.0615	42.2035	39.0611	49.7503	31.0393	51.6559	33.9785	35.7199	37.9901	34.1226	28.6877	32.6741	30.7263	42.7078	37.1771	35.6707	32.8932	31.7972	33.6821	34.8914	33.0698	35.9935	40.7476	62.8942	34.7017	36.0895	41.4421	48.0333	35.2009	25.3209	39.0243	31.6463	42.4516	56.4601	40.3432	42.2671	37.5665	44.048	53.1084	38.0095	34.0393	50.8405	42.1039	29.744	35.1674	41.8062	40.0853
CNDP1_y4	0.5762	1.5184	0.7867	1.3351	0.8785	1.0532	2.1857	1.252	1.7207	1.1567	1.0082	0.8865	1.4476	0.8497	1.596	1.3088	0.8872	1.2528	1.0853	1.4297	0.8064	0.9047	1.0623	0.5723	1.2038	1.6568	0.6987	1.8171	0.9922	1.0907	1.5987	0.9151	1.3151	1.2715	1.6642	0.9751	1.0204	1.2172	1.1937	0.8949	1.5871	0.7493	1.2639	1.6735	1.1877	0.9658	0.6816	1.9525	0.404
ORM1_y5	84.7729	94.3677	80.757	65.3549	73.7441	87.5846	69.3695	92.1952	55.3821	59.5125	79.2281	70.2724	73.109	40.3188	76.8264	90.9758	69.7354	59.6476	58.6143	70.2022	72.8409	72.1308	78.2534	65.3481	80.5047	113.323	51.0662	72.3343	103.89	52.1402	91.8296	69.0907	101.741	72.0787	102.804	63.9085	142.691	70.9545	103.438	75.7226	90.6516	66.9081	45.1392	86.0825	75.3861	53.2028	52.6366	183.837	62.7092
ORM1_y6	75.453	88.3946	78.4375	59.5222	62.5012	86.3336	65.0248	88.1678	51.1465	57.283	78.5784	61.4988	71.7417	37.222	61.7993	82.3728	59.5047	57.1201	60.3258	65.0761	64.4292	65.6024	72.2551	60.9485	82.0293	105.592	47.7016	63.2492	98.1489	41.9981	85.4537	61.2386	102.758	65.9694	90.255	57.3919	127.268	68.4105	92.4579	71.0806	79.3794	65.172	44.025	75.6256	78.2481	45.9087	48.8545	177.37	59.132
[truncated: 343 more columns]

## Sheet: 84 Blinded validation
Table S4. Plasma concentration of the seven proteins in the 84 cases in the blinded validation cohort measured by MRM.
Protein	1	2	3	4	5	6	7	8	9	10	11	12	13	14	15	16	17	18	19	20	21	22	23	24	25	26	27	28	29	30	31	32	33	34	35	36	37	38	39	40	41	42	43	44	45	46	47	48	49
C_LRG1_y5	1.0922	1.1388	1.3282	1.7462	2.5808	1.0054	1.7632	1.6932	0.9911	1.0363	0.6962	1.6948	1.6606	1.8944	1.212	0.8972	1.1111	1.0302	1.5346	0.9941	1.4579	1.068	0.9773	1.3482	1.1835	1.0187	2.1389	1.3212	1.6934	1.5034	1.7754	1.2415	0.8744	1.1693	1.1133	1.6646	1.411	0.9202	1.4335	0.9232	1.0855	2.5355	1.0616	1.5711	1.2956	0.7313	0.882	1.3759	0.7095
C_LRG1_y6	1.0216	1.0758	1.1032	1.5554	2.4541	1.0036	1.7137	1.4802	1.0477	0.9938	0.6602	1.7188	1.5724	1.7564	0.7277	0.7045	0.7543	0.6899	1.2691	0.8436	1.2296	0.6225	0.8677	1.2015	0.8394	0.7591	1.7892	1.2318	1.4711	1.1549	1.6826	1.1016	0.6475	1.0246	0.9627	1.1179	0.9169	0.8118	0.9719	0.662	0.7879	2.2364	0.9664	1.3931	1.2337	0.6763	0.9736	0.9561	0.6311
C_SERPINA1_y5	46.4222	51.0494	33.6842	35.5379	41.2174	39.8125	41.8505	40.4821	31.6402	36.1165	26.2492	45.2694	40.7263	46.4392	26.8072	30.5344	25.6229	27.2787	39.0309	31.7311	41.3	30.9766	31.3913	39.155	33.0877	31.6812	49.2956	34.1083	39.0318	44.455	45.086	29.22	37.0176	33.024	33.7552	46.5499	31.2643	29.9663	38.7016	35.6007	35.5976	55.0091	33.5903	40.471	41.7677	25.7846	27.531	36.3499	22.0259
C_SERPINA1_y6	43.3239	48.9897	33.0904	34.9274	39.7995	39.0555	42.2271	40.9717	30.9446	35.3746	25.8186	44.5634	41.6472	44.7343	27.4122	28.876	25.3653	27.2838	38.8088	31.7755	39.7945	31.7643	32.2761	37.6309	32.2936	28.9271	47.8841	33.4077	38.8756	44.412	42.3029	29.5344	37.243	32.8425	33.0482	46.9488	30.2104	28.8913	37.32	33.236	36.4262	52.0872	33.9086	39.6826	41.2023	24.4971	25.9826	34.0291	21.6727
ORM1_y5	36.6655	63.0934	58.5452	89.7652	82.0022	44.4333	81.0639	51.0368	51.2659	54.4306	84.5136	103.634	59.4337	106.822	78.0788	35.9068	40.2361	45.1154	60.0953	46.2119	51.2977	50.8106	75.2013	57.9487	65.3028	45.4481	88.519	60.9613	91.1969	67.307	75.9079	69.4127	27.9988	57.5395	56.4157	55.2491	40.5766	20.025	50.6769	45.1845	66.1897	63.8698	33.077	111.485	74.9512	43.8295	64.151	47.9429	13.4263
ORM1_y6	37.6026	65.8217	59.5104	89.4756	81.5885	46.3473	84.1996	50.9265	51.0708	54.9196	85.8259	103.969	57.54	108.665	79.2478	36.4287	40.765	44.7789	62.5946	46.1359	51.5629	53.0988	73.1318	56.8566	67.5574	44.7849	90.3971	61.6073	93.2283	67.2635	75.9251	69.3574	28.5374	58.2493	55.795	56.9647	41.0863	21.3902	52.9542	44.9744	63.8126	65.3764	33.8412	111.548	77.9957	44.7989	64.8731	48.1222	13.599
CNDP1_y4	0.8063	1.24585	1.17545	0.37515	0.84915	0.5658	0.57695	0.5793	0.81485	0.711	0.62705	0.51025	1.64005	0.452	1.03545	0.48585	0.90425	0.5827	0.68395	1.45675	0.1686	1.14145	0.70895	0.6192	1.1355	0.65975	0.72995	1.0085	0.7795	0.7141	0.7024	0.6925	0.93865	1.10755	0.7736	0.75745	0.76225	0.54685	0.84425	0.84435	0.43195	0.26795	1.3091	1.3424	0.9389	0.741	0.976	0.49415	0.7485
C_C9_y6	21.8374	18.0432	17.1834	43.2346	52.0096	29.3061	44.4707	31.6282	22.2172	21.0749	10.2139	52.2201	31.0226	41.6308	19.0077	17.8558	19.6966	24.3857	33.8169	16.384	29.1016	21.8924	21.7909	25.3104	13.4337	22.5827	45.7571	29.3188	52.0181	36.6617	35.979	14.9647	29.16	16.16	21.0966	33.817	30.7448	16.1882	34.763	21.6957	24.0444	51.2299	19.5178	37.8351	24.5912	17.7131	19.8135	21.0955	17.6711
C_C9_y7	21.8121	19.0078	18.6881	45.2907	53.1114	29.8111	46.0829	30.4765	22.0439	21.5922	9.786	48.816	31.0777	41.0489	17.407	19.188	20.6412	25.4305	31.2591	16.5692	28.947	21.4255	22.9519	27.4121	12.5476	22.5518	45.3984	29.4034	50.8967	35.431	34.9547	14.4831	27.0793	15.5906	21.3745	35.4534	30.3628	14.4957	34.5507	21.1053	24.8983	50.2447	19.8063	38.5288	25.2973	18.3108	20.4327	20.6689	16.2327
C_ITIH3_y6	2.3042	1.9078	1.6324	2.5087	5.9645	5.0003	5.2982	4.5213	3.453	2.9425	2.0185	4.8496	5.1662	3.9451	2.5343	3.1907	2.2327	2.5659	4.0985	2.1574	2.5715	1.8749	3.1473	3.3424	2.841	2.4741	4.2272	3.5726	4.1049	2.6462	5.155	1.6815	1.9749	3.1089	2.9089	4.4382	3.557	1.3275	3.7667	2.013	2.6855	4.1676	2.2958	3.0298	3.5838	2.9003	3.5628	2.3202	3.6208
C_ITIH3_y7	2.1081	1.763	1.3493	2.3482	5.9901	4.5244	4.8033	4.1651	2.9098	3.0336	1.837	5.3193	5.198	3.8255	2.5114	2.6866	2.1125	2.398	4.0275	2.2804	2.4657	2.1323	2.9963	3.2206	2.5533	2.4151	4.6445	3.3187	4.0144	2.462	5.0567	1.4371	2.1371	3.027	2.5626	4.1846	3.2104	1.0937	3.4497	2.3861	2.486	4.2646	2.0602	2.9695	3.3179	2.7052	3.3582	2.2096	3.1534
IGFBP2_y6	0.1926	0.0894	0.1061	0.0741	0.1581	0.0952	0.2274	0.0796	0.1015	0.1889	0.1895	0.0801	0.1822	0.1481	0.0734	0.0856	0.0665	0.1388	0.0953	0.098	0.1319	0.1069	0.0884	0.0917	0.1067	0.1254	0.1697	0.1222	0.1074	0.0992	0.1607	0.2154	0.2166	0.1693	0.115	0.2227	0.2585	0.2372	0.3014	0.1293	0.0628	0.3186	0.1573	0.1882	0.1827	0.1476	0.0559	0.1468	0.1771
IGFBP2_y7	0.1412	0.0875	0.0786	0.0767	0.1171	0.1043	0.1257	0.067	0.0622	0.1365	0.2298	0.0854	0.155	0.0722	0.0705	0.0626	0.0393	0.1152	0.0692	0.0564	0.0662	0.0762	0.0783	0.033	0.0531	0.1319	0.1086	0.0822	0.1081	0.089	0.1155	0.1358	0.1216	0.0855	0.0466	0.1803	0.2037	0.1063	0.1923	0.0679	0.0592	0.2324	0.083	0.1457	0.1102	0.0897	0.0595	0.1121	0.102
[truncated: 35 more columns]
