# Supplementary material for: A proteomic classifier panel for early screening of colorectal cancer: a case control study
Source: J Transl Med. 2024 Feb 21;22:188. doi: 10.1186/s12967-024-04983-5 (PMC10880210; doi:10.1186/s12967-024-04983-5)
Supplement: Supplementary file 10 — Additional file 10: Table S5. Concentration and statistical analysis of each protein of the seven-protein panel measured by MRM in CRC cases shown in Figure 4, D and E. [file 12967_2024_4983_MOESM10_ESM.xlsx]

## Sheet: 189C_MRM
Table S5. Plasma concentration of the seven proteins in CRC cases, related to Figure 4 D and E.
	C_IGFBP2_y6	C_ITIH3_y6	C_LRG1_y5	C_C9_y6	C_SERPINA1_y5	CNDP1_y4	ORM1_y6	TNM Stage
1_C1_040	0.2235	4.7524	2.1531	48.4793	50.434	0.6126	128.232	I
1_C1_072	0.0792	3.1054	1.0964	45.8657	40.4395	0.3457	64.5737	I
1_C1_153	0.2902	4.83	2.4055	65.0691	55.491	0.6224	132.699	I
1_C1_268	0.3567	8.2439	7.6448	115.287	100.181	1.5368	262.909	I
1_C1_318	0.1467	2.5933	1.1506	45.3671	34.6548	0.9164	90.2514	I
1_C1_329	0.0441	3.756	1.6316	31.7515	40.3507	1.1156	80.5166	I
2_C1_006	0.1042	6.3338	2.2026	58.4532	64.8388	1.9202	102.946	I
2_C1_007	0.1169	3.355	1.2917	55.1117	52.4436	0.7329	95.196	I
2_C1_027	0.0929	3.5391	1.445	35.4307	33.7574	1.1045	83.521	I
2_C1_057	0.0259	1.3261	1.123	31.3901	12.3565	0.6659	67.0908	I
2_C1_058	0.0909	2.959	1.3907	55.1738	38.4823	1.1596	82.3584	I
2_C1_074	0.067	5.2884	2.1726	67.1349	51.0691	1.6955	108.101	I
2_C1_099	0.1209	4.3257	1.8018	68.6021	43.9253	1.2517	142.778	I
2_C1_118	0.1621	4.4397	1.3931	36.9737	38.4672	1.0096	77.3075	I
2_C1_125	0.0921	3.35	1.5973	70.0368	52.9124	0.9056	78.9962	I
2_C1_135	0.0295	1.4973	0.6555	23.0332	22.4104	0.7788	23.3279	I
2_C1_163	0.0718	3.4773	1.7596	67.5177	58.9867	0.9839	86.8753	I
2_C1_172	0.0193	2.7815	0.8947	18.1631	23.1808	1.3338	52.3566	I
2_C1_209	0.2309	5.2167	1.5659	51.1387	40.5792	1.0406	99.6399	I
2_C1_220	0.14	3.0024	1.3327	55.4865	54.9782	0.6907	42.5416	I
2_C1_221	0.0449	3.2119	1.2221	32.4289	34.713	0.3726	59.576	I
2_C1_254	0.1124	4.6191	1.2416	30.2356	43.8338	0.4206	52.2788	I
2_C1_327	0.122	2.6725	1.747	39.6128	54.4033	1.3088	76.2519	I
2_C1_354	0.0716	2.2349	1.6611	47.2066	46.5215	0.735	70.3132	I
2_C1_365	0.109	4.0474	1.7213	46.3488	36.036	0.9123	81.9557	I
2_C1_372	0.0873	2.7114	0.986	36.4639	35.4942	0.7224	69.9857	I
2_C1_390	0.2816	6.1484	2.5553	74.7953	52.3889	0.9085	137.774	I
2_C1_417	0.0209	3.4641	2.0433	60.2995	85.5301	0.9565	98.5527	I
2_C1_422	0.1743	3.3969	2.1387	35.3458	52.0988	1.2274	61.5773	I
2_C1_437	0.1703	4.0151	1.7193	48.6322	45.5199	1.2449	85.9838	I
3_C1_140	0.1628	5.1848	3.5631	92.4372	49.0991	0.4047	154.433	I
3_C1_167	0.2057	3.2471	1.4031	36.9698	40.7178	0.8648	83.1988	I
3_C1_230	0.121	2.5814	1.1383	37.1771	47.859	1.0001	67.7966	I
3_C1_278	0.1721	3.5674	1.5442	30.0962	27.1236	0.3246	66.06	I
3_C1_337	0.1746	3.3029	1.3262	38.1336	37.0478	0.5385	75.2832	I
3_C1_425	0.1079	4.0589	1.3879	37.291	39.0881	0.6282	58.4361	I
1_C2_016	0.1132	3.579	1.5984	47.1443	51.8512	0.7499	68.0348	II
1_C2_018	0.1437	2.8705	1.5403	34.1695	46.0677	0.6885	67.1924	II
1_C2_044	0.3265	4.926	1.6764	25.2296	54.3481	0.6497	80.8049	II
1_C2_059	0.0324	2.6841	1.0293	37.1669	43.2762	1.1938	73.8405	II
1_C2_065	0.2025	3.0814	1.9447	74.6978	61.2623	0.3641	116.02	II
1_C2_077	0.0796	4.2428	1.4799	38.5409	41.9765	1.1882	90.0062	II
1_C2_078	0.2168	7.9778	2.6007	70.2652	59.6706	0.6279	119.768	II
1_C2_079	0.102	4.9951	2.9801	91.3786	65.2701	0.5636	163.349	II
1_C2_094	0.2373	4.3927	2.5148	65.2445	46.5966	0.735	121.866	II
1_C2_098	0.1676	2.4213	1.1092	39.2551	41.8421	0.6108	57.5533	II
1_C2_101	0.1612	3.5602	1.9902	70.3867	62.2755	0.6793	127.883	II
1_C2_104	0.1654	3.1974	2.1431	59.9424	52.3716	1.2435	110.167	II
1_C2_109	0.0417	3.6742	1.8302	62.3969	40.6058	0.7058	104.492	II
1_C2_114	0.1015	3.7794	1.7265	74.9124	47.3904	0.9281	91.4826	II
1_C2_126	0.0747	3.4306	1.3412	35.0836	37.0651	0.5852	90.2367	II
1_C2_127	0.1658	6.2294	1.5333	70.3041	55.4952	0.425	68.6422	II
1_C2_143	0.0981	5.0652	1.6406	54.4785	49.5029	1.21	142.59	II
1_C2_150	0.3446	5.0526	2.3782	55.0896	51.9076	0.9685	123.019	II
1_C2_155	0.0194	1.7836	1.2711	42.5229	44.7779	1.1098	71.3653	II
1_C2_160	0.1362	4.5925	2.09	42.4093	53.2562	0.4057	87.742	II
1_C2_166	0.156	4.6438	1.5171	33.9256	56.5845	0.6366	63.7103	II
1_C2_168	0.1598	5.9879	2.2117	63.8974	63.6603	1.4448	134.79	II
1_C2_178	0.3243	6.7092	2.3787	49.1283	60.353	0.466	122.207	II
1_C2_194	0.246	4.3494	1.3427	51.2844	62.2143	1.5043	104.843	II
1_C2_222	0.225	3.2632	5.3261	119.711	109.242	0.6948	297.523	II
1_C2_226	0.1584	3.231	1.2947	49.3198	44.4224	0.7793	63.7692	II
1_C2_227	0.1787	6.4692	2.7789	86.4886	75.2493	0.7902	93.669	II
1_C2_241	0.1808	3.4978	1.1101	37.5369	37.2234	0.7815	66.9722	II
1_C2_244	0.1813	3.7296	1.1412	39.7612	43.576	0.5952	54.875	II
1_C2_251	0.0881	2.7301	1.2553	52.5154	50.6264	0.7125	58.9832	II
1_C2_279	0.3364	6.2867	3.3608	84.5744	70.3604	0.5771	132.619	II
1_C2_290	0.116	2.9545	1.3733	43.6516	51.0457	0.7435	98.6067	II
1_C2_292	0.314	3.9072	2.2696	43.1202	42.6595	0.8057	92.4926	II
1_C2_305	0.2747	3.8421	2.1575	54.4521	63.5178	0.5026	130.507	II
1_C2_324	0.2753	3.4791	1.92	51.1079	45.7086	0.6293	84.6437	II
1_C2_332	0.0669	2.8908	1.1611	39.16	44.6428	1.6779	100.204	II
1_C2_333	0.2907	5.0608	2.674	63.389	67.8638	1.7488	127.16	II
1_C2_338	0.2229	6.2324	3.7885	71.2273	85.0221	0.5449	379.803	II
1_C2_344	0.1872	3.8921	2.4962	81.7261	70.0727	1.3295	158.692	II
1_C2_347	0.3673	5.3009	2.6913	59.4206	49.9367	0.6904	107.137	II
1_C2_358	0.0424	3.2137	1.4444	58.2564	38.9089	0.9843	84.5976	II
1_C2_383	0.3897	5.3359	2.8635	80.8758	64.8233	0.3229	138.537	II
1_C2_397	0.2135	6.6357	2.0791	49.4881	62.4283	0.1367	67.3981	II
1_C2_398	0.1339	2.3898	0.9667	26.862	54.9743	0.8533	52.312	II
1_C2_412	0.4423	5.7865	3.7261	108.772	75.4912	0.6389	297.639	II
1_C2_420	0.2104	4.2756	1.6435	43.1592	60.2707	0.6898	116.873	II
1_C2_423	0.1655	5.1176	1.1006	53.4305	63.0681	1.2747	56.3028	II
1_C2_439	0.093	4.3236	2.1068	64.3063	52.5791	1.2609	123.667	II
1_C2_441	0.0547	5.2133	1.1457	42.6237	50.0024	0.5613	85.4674	II
2_C2_026	0.1391	4.7106	2.3284	53.193	40.7146	0.7216	41.0076	II
2_C2_055	0.2002	6.3463	1.8357	83.5813	47.4934	1.128	130.194	II
2_C2_102	0.0947	3.0315	1.0136	41.5441	32.3071	1.3508	41.1476	II
2_C2_111	0.1595	4.7196	2.6472	63.3255	43.1667	0.4339	94.9076	II
2_C2_116	0.2042	6.4067	6.1204	123.761	74.5455	0.7155	202.382	II
2_C2_159	0.1852	6.9499	1.5081	43.6239	56.4205	0.6952	72.6135	II
2_C2_196	0.1887	4.5545	1.6506	53.8468	47.961	1.0018	89.7854	II
2_C2_202	0.1951	4.7353	2.3409	65.1753	60.9931	0.7581	117.999	II
2_C2_205	0.1489	4.9809	0.7351	49.174	49.005	0.85	99.4518	II
2_C2_214	0.1516	4.9908	2.0772	66.0354	45.889	0.8714	132.339	II
2_C2_240	0.1867	4.0761	1.178	35.9583	50.4667	0.4419	53.7553	II
2_C2_272	0.1711	4.7461	1.6057	40.6423	51.8948	1.3272	66.9062	II
2_C2_303	0.6625	8.9044	2.5898	73.8324	73.8004	0.3697	81.5696	II
2_C2_315	0.1586	3.5504	1.2391	62.9949	47.4292	1.0044	93.0002	II
2_C2_316	0.2076	2.5552	1.6409	45.9568	51.9615	1.3535	92.8764	II
2_C2_321	0.1258	2.2739	1.494	44.2567	41.8751	0.8233	82.279	II
2_C2_355	0.1317	3.6208	1.5824	48.0392	43.6714	0.9997	95.696	II
2_C2_367	0.0656	5.137	2.1331	74.1943	56.7226	0.4923	105.632	II
2_C2_404	0.2052	3.6013	2.779	74.5698	44.0384	0.7623	142.091	II
2_C2_430	0.1667	3.7736	1.625	40.344	33.3835	0.5947	51.0789	II
3_C2_281	0.1673	8.0569	7.183	147.448	70.9834	1.2144	348.066	II
3_C2_360	0.197	4.6821	2.0324	55.183	44.4146	0.4954	65.4787	II
3_C2_378	0.0375	3.6066	2.834	82.1903	57.2687	1.1881	185.696	II
3_C2_403	0.1008	5.1443	1.4429	52.8362	42.0772	1.518	86.6739	II
1_C3_002	0.241	6.1599	3.1885	67.7286	72.9362	0.5611	153.881	III
1_C3_045	0.3187	5.1464	4.2935	41.0899	64.7481	0.3705	246.948	III
1_C3_061	0.0726	3.0457	1.734	50.3517	57.5523	0.9863	90.41	III
1_C3_071	0.1574	4.6587	1.7696	45.0047	45.7711	0.7622	59.6432	III
1_C3_082	0.1029	5.3355	2.6326	60.3333	31.8688	0.9966	155.297	III
1_C3_107	0.2269	8.3968	5.2785	100.082	72.9646	0.8464	337.322	III
1_C3_137	0.1532	4.7819	1.3247	57.6356	58.552	1.1032	82.6017	III
1_C3_182	0.1686	3.7809	1.756	45.6758	51.0763	0.8478	96.3899	III
1_C3_207	0.0665	4.4507	1.2731	56.7749	42.3859	1.0072	86.2125	III
1_C3_212	0.1788	2.743	1.7284	62.7786	53.787	0.5338	79.6513	III
1_C3_225	0.112	3.6878	2.5426	73.0982	66.3815	0.908	140.156	III
1_C3_247	0.1418	3.1317	3.2788	52.617	56.7216	0.966	84.3686	III
1_C3_248	0.2474	5.9505	2.4468	51.3676	70.5015	0.9532	136.694	III
1_C3_256	0.1063	1.7398	1.8368	46.5978	42.5732	0.9715	99.518	III
1_C3_264	0.0863	3.8377	1.0017	36.3935	34.7834	0.9462	41.2986	III
1_C3_276	0.2702	3.8815	2.1172	75.3146	77.3219	1.3553	85.7464	III
1_C3_286	0.2999	5.6972	2.1405	96.6904	83.3001	1.3594	98.3083	III
1_C3_297	0.0539	3.9898	1.6014	48.502	53.984	1.1108	132.905	III
1_C3_314	0.2386	5.0388	1.4919	43.2112	48.6819	1.1956	80.8505	III
1_C3_325	0.1192	1.543	1.7153	38.3305	47.2852	0.6218	54.1419	III
1_C3_348	0.3157	8.052	8.3554	89.1278	99.6375	0.5858	340.982	III
1_C3_352	0.3005	10.3411	4.6938	96.8508	81.8714	1.1394	199.22	III
1_C3_364	0.2428	4.0641	2.2448	72.7703	62.0945	0.9345	92.6298	III
1_C3_374	0.0816	3.6549	1.5818	56.1011	46.1193	0.9673	78.8546	III
1_C3_377	0.0833	1.9101	0.7833	26.3811	35.5271	1.2817	56.78	III
1_C3_393	0.3868	7.5155	3.0833	95.7571	99.2148	0.8711	195.532	III
1_C3_415	0.1752	2.0815	1.0852	37.3253	62.8321	1.4318	57.2412	III
1_C3_431	0.1169	4.649	1.673	51.4315	56.9206	1.5047	111.686	III
1_C3_442	0.2042	3.7947	1.6506	52.6282	54.2689	0.9274	83.102	III
2_C3_015	0.2232	4.3851	1.3798	40.0511	33.249	0.9951	63.9166	III
2_C3_024	0.3617	6.6537	1.6524	45.2469	56.0676	0.8405	73.3441	III
2_C3_041	0.254	2.7245	1.1348	29.9743	45.0686	0.7775	71.8463	III
2_C3_048	0.1768	4.4703	1.8555	46.8709	35.6788	0.9188	103.488	III
2_C3_080	0.1151	2.5536	1.0895	27.6898	34.7094	0.9991	67.7241	III
2_C3_090	0.2229	4.0787	1.937	50.5048	37.5748	0.5968	80.1488	III
2_C3_157	0.1383	3.8553	1.4301	42.6029	34.1824	0.6099	65.1188	III
2_C3_181	0.072	2.5276	1.2355	38.3352	19.3292	0.5951	70.9931	III
2_C3_203	0.1204	2.422	1.0917	39.5063	38.3372	0.7693	53.3886	III
2_C3_204	0.1042	2.6649	0.9763	48.138	45.2899	1.3998	53.1017	III
2_C3_208	0.1975	3.7343	1.5096	48.0469	36.1049	0.5855	75.4822	III
2_C3_218	0.5399	6.8601	3.2295	74.1882	60.9913	0.7782	100.29	III
2_C3_260	0.1025	4.0085	2.3211	75.7868	62.6919	0.7922	109.366	III
2_C3_274	0.0623	2.2842	1.1461	48.1417	34.685	0.5634	21.8008	III
2_C3_284	0.31	5.1733	2.6958	88.6355	52.8383	0.6541	105.957	III
2_C3_289	0.1441	3.4688	1.6528	53.8966	17.1431	0.4776	97.9481	III
2_C3_291	0.1238	3.2529	2.4987	53.3884	44.2466	0.4091	80.3797	III
2_C3_361	0.3631	2.0797	1.4108	41.6764	43.4027	0.4386	62.6687	III
2_C3_369	0.0954	2.3195	1.4553	35.0322	41.4989	1.1771	80.872	III
2_C3_395	0.0594	3.5026	1.9924	58.9261	52.1856	0.7113	108.337	III
2_C3_400	0.1156	3.4065	2.1923	54.284	35.7403	0.6668	40.3469	III
2_C3_426	0.0761	3.4746	2.0023	65.3031	49.0334	1.1957	152.275	III
2_C3_433	0.0956	2.3805	1.7207	37.1946	41.5693	0.9479	94.2987	III
3_C3_008	0.176	4.2363	1.6564	51.5334	43.2254	0.6885	77.4951	III
3_C3_032	0.1579	4.5077	2.5335	66.3967	55.0213	0.3974	157.147	III
3_C3_050	0.0708	3.1567	1.2035	46.1056	28.1496	1.0466	107.782	III
3_C3_052	0.0797	2.6733	1.3481	43.4666	36.7566	0.7846	60.0639	III
3_C3_091	0.1294	4.0651	1.5512	33.9	50.0504	0.6646	52.8662	III
3_C3_129	0.539	8.6959	3.6067	69.7303	56.334	0.4452	170.026	III
3_C3_139	0.1191	3.9101	2.7942	91.7859	66.4427	0.4576	101.963	III
3_C3_164	0.1734	4.889	2.2111	62.9569	52.1318	0.7575	122.885	III
3_C3_206	0.1691	3.2289	1.3411	42.4779	41.2852	0.7154	80.7826	III
3_C3_213	0.2879	6.3499	5.9048	106.683	65.3647	0.5689	277.515	III
3_C3_320	0.1525	5.3665	2.2498	80.5271	54.0485	0.7102	130.974	III
3_C3_328	0.109	6.0733	5.1153	80.1872	65.2694	0.5911	166.881	III
3_C3_386	0.2043	6.0187	5.3848	99.3032	74.3393	1.1554	359.991	III
1_C4_035	0.0881	5.2252	2.7607	57.868	52.5524	0.5168	139.62	IV
1_C4_063	0.097	5.2071	1.9769	72.9404	49.421	1.4993	128.593	IV
1_C4_245	0.279	2.7894	1.4553	42.9384	55.4259	0.5385	56.1376	IV
1_C4_301	0.2036	3.8657	2.2845	58.9967	53.7311	0.4064	120.317	IV
1_C4_330	0.3046	6.1777	3.0581	72.44	62.1571	0.6026	152.719	IV
1_C4_363	0.228	3.6107	1.5994	53.0864	43.2852	1.077	79.1462	IV
1_C4_371	0.144	4.3142	1.4026	50.1583	57.7109	1.2672	90.7907	IV
2_C4_201	0.2499	5.3579	2.9611	89.6269	85.0228	1.1385	155.845	IV
1_C_216	0.2109	2.6726	1.0219	36.7586	42.6562	0.9378	71.0145	Unknow
1_C_223	0.0022	3.7364	1.1223	45.2124	44.8738	0.9231	65.8836	Unknow
1_C_357	0.0901	4.362	1.1933	41.3939	56.0684	1.5214	92.8939	Unknow
1_C_385	0.1896	3.053	1.3412	40.344	50.0572	0.5299	76.0152	Unknow
2_C_311	0.2008	4.182	1.5113	54.1195	51.5797	0.6381	80.6668	Unknow
3_C_039	0.014	2.419	1.2971	40.8547	33.2643	1.2242	82.1466	Unknow
3_C_043	0.1515	3.7912	2.0024	51.7876	60.1364	0.8168	110.181	Unknow
* Numbers represent plasma concentration (ng/ml) of each biomarker protein in each patient.

## Sheet: t-test
t-test	C_IGFBP2_y6	C_ITIH3_y6	C_LRG1_y5	C_C9_y6	C_SERPINA1_y5	CNDP1_y4	ORM1_y6
I - II	0.00401384	0.0173888	0.206741	0.0199054	0.00844619	0.292408	0.0375331
I - III	0.00710066	0.127761	0.0650914	0.0425997	0.0626093	0.322018	0.0427478
I - IV	0.0507815	0.11471	0.202401	0.0568729	0.0381442	0.82665	0.0957133
I - UK	0.865725	0.370481	0.0694881	0.25001	0.513693	0.864194	0.487246
II - III	0.924804	0.474203	0.386604	0.68252	0.437835	0.883935	0.898477
II - IV	0.591578	0.850452	0.683553	0.608497	0.466038	0.780797	0.731935
II - UK	0.135431	0.0101598	0.00048971	0.00033639	0.175526	0.463268	0.0053903
III - IV	0.560647	0.542425	0.811921	0.450956	0.280819	0.817553	0.812955
III - UK	0.147402	0.037058	0.000118062	0.000864067	0.39745	0.49192	0.00750408
IV - UK	0.10726	0.0409572	0.0112558	0.0126718	0.129204	0.759187	0.0430823
* Numbers are P values comparing between stages as shown in column A. Red highlights P value < 0.05. UK: unknown.
